# Supplementary material for: Two unequally redundant "helper" immune receptor families mediate Arabidopsis thaliana intracellular "sensor" immune receptor functions
Source: PLoS Biol. 2020 Sep 14;18(9):e3000783. doi: 10.1371/journal.pbio.3000783 (PMC7514072; doi:10.1371/journal.pbio.3000783)
Supplement: S1 Dataset — (XLSX) [file pbio.3000783.s009.xlsx]

## Sheet: Supp table 2
Gene	avrRps4_Col-0_ETI_4h_Upregulated	avrRps4_hNLR_independent_4h_Upregulated	avrRps4_ADR1+NRG1_dependent_4h_Upregulated	avrRps4_ADR1_specific_4h_Upregulated	avrRps4_ADR1/NRG1_redundant_4h_Upregulated	avrRps4_NRG1_specific_4h_Upregulated	avrRpt2_Col-0_ETI_4h_Upregulated	avrRpt2_hNLR_independent_4h_Upregulated	avrRpt2_ADR1+NRG1_dependent_4h_Upregulated	avrRpt2_ADR1_specific_4h_Upregulated	avrRpt2_ADR1/NRG1_redundant_4h_Upregulated	avrRpt2_NRG1_specific_4h_Upregulated	avrRpm1_Col-0_ETI_4h_Upregulated	avrRpm1_hNLR_independent_4h_Upregulated	avrRpm1_ADR1+NRG1_dependent_4h_Upregulated	avrRpm1_ADR1_specific_4h_Upregulated	avrRpm1_ADR1/NRG1_redundant_4h_Upregulated	avrRpm1_NRG1_specific_4h_Upregulated	avrRps4_Col-0_ETI_8h_Upregulated	avrRps4_hNLR_independent_8h_Upregulated	avrRps4_ADR1+NRG1_dependent_8h_Upregulated	avrRps4_ADR1_specific_8h_Upregulated	avrRps4_ADR1/NRG1_redundant_8h_Upregulated	avrRps4_NRG1_specific_8h_Upregulated	avrRpt2_Col-0_ETI_8h_Upregulated	avrRpt2_hNLR_independent_8h_Upregulated	avrRpt2_ADR1+NRG1_dependent_8h_Upregulated	avrRpt2_ADR1_specific_8h_Upregulated	avrRpt2_ADR1/NRG1_redundant_8h_Upregulated	avrRpt2_NRG1_specific_8h_Upregulated	avrRpm1_Col-0_ETI_8h_Upregulated	avrRpm1_hNLR_independent_8h_Upregulated	avrRpm1_ADR1+NRG1_dependent_8h_Upregulated	avrRpm1_ADR1_specific_8h_Upregulated	avrRpm1_ADR1/NRG1_redundant_8h_Upregulated	avrRpm1_NRG1_specific_8h_Upregulated	avrRps4_Col-0_ETI_4h_Downregulated	avrRps4_hNLR_independent_4h_Downregulated	avrRps4_ADR1+NRG1_dependent_4h_Downregulated	avrRps4_ADR1_specific_4h_Downregulated	avrRps4_ADR1/NRG1_redundant_4h_Downregulated	avrRps4_NRG1_specific_4h_Downregulated	avrRpt2_Col-0_ETI_4h_Downregulated	avrRpt2_hNLR_independent_4h_Downregulated	avrRpt2_ADR1+NRG1_dependent_4h_Downregulated	avrRpt2_ADR1_specific_4h_Downregulated	avrRpt2_ADR1/NRG1_redundant_4h_Downregulated	avrRpt2_NRG1_specific_4h_Downregulated	avrRpm1_Col-0_ETI_4h_Downregulated
AT1G02500	Significant	Significant	NotSignificant	NotSignificant	NotSignificant	NotSignificant	Significant	Significant	NotSignificant	NotSignificant	NotSignificant	NotSignificant	Significant	Significant	NotSignificant	NotSignificant	NotSignificant	NotSignificant	NotSignificant	NotSignificant	NotSignificant	NotSignificant	NotSignificant	NotSignificant	NotSignificant	NotSignificant	NotSignificant	NotSignificant	NotSignificant	NotSignificant	NotSignificant	NotSignificant	NotSignificant	NotSignificant	NotSignificant	NotSignificant	NotSignificant	NotSignificant	NotSignificant	NotSignificant	NotSignificant	NotSignificant	NotSignificant	NotSignificant	NotSignificant	NotSignificant	NotSignificant	NotSignificant	NotSignificant
AT1G05330	Significant	Significant	NotSignificant	NotSignificant	NotSignificant	NotSignificant	Significant	Significant	NotSignificant	NotSignificant	NotSignificant	NotSignificant	Significant	Significant	NotSignificant	NotSignificant	NotSignificant	NotSignificant	NotSignificant	NotSignificant	NotSignificant	NotSignificant	NotSignificant	NotSignificant	NotSignificant	NotSignificant	NotSignificant	NotSignificant	NotSignificant	NotSignificant	Significant	Significant	NotSignificant	NotSignificant	NotSignificant	NotSignificant	NotSignificant	NotSignificant	NotSignificant	NotSignificant	NotSignificant	NotSignificant	NotSignificant	NotSignificant	NotSignificant	NotSignificant	NotSignificant	NotSignificant	NotSignificant
AT1G08890	Significant	Significant	NotSignificant	NotSignificant	NotSignificant	NotSignificant	NotSignificant	NotSignificant	NotSignificant	NotSignificant	NotSignificant	NotSignificant	Significant	NotSignificant	Significant	NotSignificant	NotSignificant	NotSignificant	NotSignificant	NotSignificant	NotSignificant	NotSignificant	NotSignificant	NotSignificant	NotSignificant	NotSignificant	NotSignificant	NotSignificant	NotSignificant	NotSignificant	Significant	Significant	NotSignificant	NotSignificant	NotSignificant	NotSignificant	NotSignificant	NotSignificant	NotSignificant	NotSignificant	NotSignificant	NotSignificant	NotSignificant	NotSignificant	NotSignificant	NotSignificant	NotSignificant	NotSignificant	NotSignificant
AT1G16850	Significant	Significant	NotSignificant	NotSignificant	NotSignificant	NotSignificant	NotSignificant	NotSignificant	NotSignificant	NotSignificant	NotSignificant	NotSignificant	NotSignificant	NotSignificant	NotSignificant	NotSignificant	NotSignificant	NotSignificant	NotSignificant	NotSignificant	NotSignificant	NotSignificant	NotSignificant	NotSignificant	NotSignificant	NotSignificant	NotSignificant	NotSignificant	NotSignificant	NotSignificant	NotSignificant	NotSignificant	NotSignificant	NotSignificant	NotSignificant	NotSignificant	NotSignificant	NotSignificant	NotSignificant	NotSignificant	NotSignificant	NotSignificant	NotSignificant	NotSignificant	NotSignificant	NotSignificant	NotSignificant	NotSignificant	NotSignificant
AT1G19780	Significant	Significant	NotSignificant	NotSignificant	NotSignificant	NotSignificant	Significant	Significant	NotSignificant	NotSignificant	NotSignificant	NotSignificant	Significant	Significant	NotSignificant	NotSignificant	NotSignificant	NotSignificant	NotSignificant	NotSignificant	NotSignificant	NotSignificant	NotSignificant	NotSignificant	Significant	Significant	NotSignificant	NotSignificant	NotSignificant	NotSignificant	Significant	Significant	NotSignificant	NotSignificant	NotSignificant	NotSignificant	NotSignificant	NotSignificant	NotSignificant	NotSignificant	NotSignificant	NotSignificant	NotSignificant	NotSignificant	NotSignificant	NotSignificant	NotSignificant	NotSignificant	NotSignificant
AT1G20450	Significant	Significant	NotSignificant	NotSignificant	NotSignificant	NotSignificant	NotSignificant	NotSignificant	NotSignificant	NotSignificant	NotSignificant	NotSignificant	NotSignificant	NotSignificant	NotSignificant	NotSignificant	NotSignificant	NotSignificant	NotSignificant	NotSignificant	NotSignificant	NotSignificant	NotSignificant	NotSignificant	NotSignificant	NotSignificant	NotSignificant	NotSignificant	NotSignificant	NotSignificant	NotSignificant	NotSignificant	NotSignificant	NotSignificant	NotSignificant	NotSignificant	NotSignificant	NotSignificant	NotSignificant	NotSignificant	NotSignificant	NotSignificant	NotSignificant	NotSignificant	NotSignificant	NotSignificant	NotSignificant	NotSignificant	NotSignificant
AT1G25460	Significant	Significant	NotSignificant	NotSignificant	NotSignificant	NotSignificant	NotSignificant	NotSignificant	NotSignificant	NotSignificant	NotSignificant	NotSignificant	NotSignificant	NotSignificant	NotSignificant	NotSignificant	NotSignificant	NotSignificant	NotSignificant	NotSignificant	NotSignificant	NotSignificant	NotSignificant	NotSignificant	NotSignificant	NotSignificant	NotSignificant	NotSignificant	NotSignificant	NotSignificant	NotSignificant	NotSignificant	NotSignificant	NotSignificant	NotSignificant	NotSignificant	NotSignificant	NotSignificant	NotSignificant	NotSignificant	NotSignificant	NotSignificant	NotSignificant	NotSignificant	NotSignificant	NotSignificant	NotSignificant	NotSignificant	NotSignificant
AT1G27080	Significant	Significant	NotSignificant	NotSignificant	NotSignificant	NotSignificant	NotSignificant	NotSignificant	NotSignificant	NotSignificant	NotSignificant	NotSignificant	Significant	Significant	NotSignificant	NotSignificant	NotSignificant	NotSignificant	Significant	NotSignificant	NotSignificant	NotSignificant	Significant	NotSignificant	Significant	NotSignificant	NotSignificant	NotSignificant	Significant	NotSignificant	Significant	Significant	NotSignificant	NotSignificant	NotSignificant	NotSignificant	NotSignificant	NotSignificant	NotSignificant	NotSignificant	NotSignificant	NotSignificant	NotSignificant	NotSignificant	NotSignificant	NotSignificant	NotSignificant	NotSignificant	NotSignificant
AT1G28550	Significant	Significant	NotSignificant	NotSignificant	NotSignificant	NotSignificant	NotSignificant	NotSignificant	NotSignificant	NotSignificant	NotSignificant	NotSignificant	Significant	Significant	NotSignificant	NotSignificant	NotSignificant	NotSignificant	Significant	NotSignificant	NotSignificant	Significant	NotSignificant	NotSignificant	NotSignificant	NotSignificant	NotSignificant	NotSignificant	NotSignificant	NotSignificant	Significant	Significant	NotSignificant	NotSignificant	NotSignificant	NotSignificant	NotSignificant	NotSignificant	NotSignificant	NotSignificant	NotSignificant	NotSignificant	NotSignificant	NotSignificant	NotSignificant	NotSignificant	NotSignificant	NotSignificant	NotSignificant
AT1G31820	Significant	Significant	NotSignificant	NotSignificant	NotSignificant	NotSignificant	NotSignificant	NotSignificant	NotSignificant	NotSignificant	NotSignificant	NotSignificant	NotSignificant	NotSignificant	NotSignificant	NotSignificant	NotSignificant	NotSignificant	NotSignificant	NotSignificant	NotSignificant	NotSignificant	NotSignificant	NotSignificant	NotSignificant	NotSignificant	NotSignificant	NotSignificant	NotSignificant	NotSignificant	NotSignificant	NotSignificant	NotSignificant	NotSignificant	NotSignificant	NotSignificant	NotSignificant	NotSignificant	NotSignificant	NotSignificant	NotSignificant	NotSignificant	NotSignificant	NotSignificant	NotSignificant	NotSignificant	NotSignificant	NotSignificant	NotSignificant
AT1G32970	Significant	Significant	NotSignificant	NotSignificant	NotSignificant	NotSignificant	Significant	NotSignificant	NotSignificant	Significant	NotSignificant	NotSignificant	Significant	Significant	NotSignificant	NotSignificant	NotSignificant	NotSignificant	Significant	NotSignificant	NotSignificant	NotSignificant	Significant	NotSignificant	Significant	Significant	NotSignificant	NotSignificant	NotSignificant	NotSignificant	Significant	Significant	NotSignificant	NotSignificant	NotSignificant	NotSignificant	NotSignificant	NotSignificant	NotSignificant	NotSignificant	NotSignificant	NotSignificant	NotSignificant	NotSignificant	NotSignificant	NotSignificant	NotSignificant	NotSignificant	NotSignificant
AT1G33970	Significant	Significant	NotSignificant	NotSignificant	NotSignificant	NotSignificant	Significant	NotSignificant	Significant	NotSignificant	NotSignificant	NotSignificant	NotSignificant	NotSignificant	NotSignificant	NotSignificant	NotSignificant	NotSignificant	NotSignificant	NotSignificant	NotSignificant	NotSignificant	NotSignificant	NotSignificant	NotSignificant	NotSignificant	NotSignificant	NotSignificant	NotSignificant	NotSignificant	NotSignificant	NotSignificant	NotSignificant	NotSignificant	NotSignificant	NotSignificant	NotSignificant	NotSignificant	NotSignificant	NotSignificant	NotSignificant	NotSignificant	NotSignificant	NotSignificant	NotSignificant	NotSignificant	NotSignificant	NotSignificant	NotSignificant
AT1G51090	Significant	Significant	NotSignificant	NotSignificant	NotSignificant	NotSignificant	NotSignificant	NotSignificant	NotSignificant	NotSignificant	NotSignificant	NotSignificant	Significant	NotSignificant	NotSignificant	Significant	NotSignificant	NotSignificant	NotSignificant	NotSignificant	NotSignificant	NotSignificant	NotSignificant	NotSignificant	NotSignificant	NotSignificant	NotSignificant	NotSignificant	NotSignificant	NotSignificant	Significant	NotSignificant	NotSignificant	NotSignificant	Significant	NotSignificant	NotSignificant	NotSignificant	NotSignificant	NotSignificant	NotSignificant	NotSignificant	NotSignificant	NotSignificant	NotSignificant	NotSignificant	NotSignificant	NotSignificant	NotSignificant
AT1G52690	Significant	Significant	NotSignificant	NotSignificant	NotSignificant	NotSignificant	NotSignificant	NotSignificant	NotSignificant	NotSignificant	NotSignificant	NotSignificant	Significant	Significant	NotSignificant	NotSignificant	NotSignificant	NotSignificant	Significant	NotSignificant	NotSignificant	NotSignificant	NotSignificant	Significant	NotSignificant	NotSignificant	NotSignificant	NotSignificant	NotSignificant	NotSignificant	Significant	NotSignificant	NotSignificant	NotSignificant	NotSignificant	Significant	NotSignificant	NotSignificant	NotSignificant	NotSignificant	NotSignificant	NotSignificant	NotSignificant	NotSignificant	NotSignificant	NotSignificant	NotSignificant	NotSignificant	NotSignificant
AT1G53100	Significant	Significant	NotSignificant	NotSignificant	NotSignificant	NotSignificant	NotSignificant	NotSignificant	NotSignificant	NotSignificant	NotSignificant	NotSignificant	Significant	Significant	NotSignificant	NotSignificant	NotSignificant	NotSignificant	Significant	Significant	NotSignificant	NotSignificant	NotSignificant	NotSignificant	Significant	Significant	NotSignificant	NotSignificant	NotSignificant	NotSignificant	Significant	Significant	NotSignificant	NotSignificant	NotSignificant	NotSignificant	NotSignificant	NotSignificant	NotSignificant	NotSignificant	NotSignificant	NotSignificant	NotSignificant	NotSignificant	NotSignificant	NotSignificant	NotSignificant	NotSignificant	NotSignificant
AT1G54095	Significant	Significant	NotSignificant	NotSignificant	NotSignificant	NotSignificant	NotSignificant	NotSignificant	NotSignificant	NotSignificant	NotSignificant	NotSignificant	Significant	Significant	NotSignificant	NotSignificant	NotSignificant	NotSignificant	NotSignificant	NotSignificant	NotSignificant	NotSignificant	NotSignificant	NotSignificant	NotSignificant	NotSignificant	NotSignificant	NotSignificant	NotSignificant	NotSignificant	NotSignificant	NotSignificant	NotSignificant	NotSignificant	NotSignificant	NotSignificant	NotSignificant	NotSignificant	NotSignificant	NotSignificant	NotSignificant	NotSignificant	NotSignificant	NotSignificant	NotSignificant	NotSignificant	NotSignificant	NotSignificant	NotSignificant
AT1G58360	Significant	Significant	NotSignificant	NotSignificant	NotSignificant	NotSignificant	NotSignificant	NotSignificant	NotSignificant	NotSignificant	NotSignificant	NotSignificant	Significant	Significant	NotSignificant	NotSignificant	NotSignificant	NotSignificant	NotSignificant	NotSignificant	NotSignificant	NotSignificant	NotSignificant	NotSignificant	NotSignificant	NotSignificant	NotSignificant	NotSignificant	NotSignificant	NotSignificant	Significant	Significant	NotSignificant	NotSignificant	NotSignificant	NotSignificant	NotSignificant	NotSignificant	NotSignificant	NotSignificant	NotSignificant	NotSignificant	NotSignificant	NotSignificant	NotSignificant	NotSignificant	NotSignificant	NotSignificant	NotSignificant
AT1G60610	Significant	Significant	NotSignificant	NotSignificant	NotSignificant	NotSignificant	NotSignificant	NotSignificant	NotSignificant	NotSignificant	NotSignificant	NotSignificant	NotSignificant	NotSignificant	NotSignificant	NotSignificant	NotSignificant	NotSignificant	NotSignificant	NotSignificant	NotSignificant	NotSignificant	NotSignificant	NotSignificant	NotSignificant	NotSignificant	NotSignificant	NotSignificant	NotSignificant	NotSignificant	NotSignificant	NotSignificant	NotSignificant	NotSignificant	NotSignificant	NotSignificant	NotSignificant	NotSignificant	NotSignificant	NotSignificant	NotSignificant	NotSignificant	NotSignificant	NotSignificant	NotSignificant	NotSignificant	NotSignificant	NotSignificant	NotSignificant
AT1G63070	Significant	Significant	NotSignificant	NotSignificant	NotSignificant	NotSignificant	NotSignificant	NotSignificant	NotSignificant	NotSignificant	NotSignificant	NotSignificant	Significant	Significant	NotSignificant	NotSignificant	NotSignificant	NotSignificant	NotSignificant	NotSignificant	NotSignificant	NotSignificant	NotSignificant	NotSignificant	Significant	NotSignificant	NotSignificant	Significant	NotSignificant	NotSignificant	Significant	Significant	NotSignificant	NotSignificant	NotSignificant	NotSignificant	NotSignificant	NotSignificant	NotSignificant	NotSignificant	NotSignificant	NotSignificant	NotSignificant	NotSignificant	NotSignificant	NotSignificant	NotSignificant	NotSignificant	NotSignificant
AT1G64110	Significant	Significant	NotSignificant	NotSignificant	NotSignificant	NotSignificant	Significant	NotSignificant	Significant	NotSignificant	NotSignificant	NotSignificant	Significant	Significant	NotSignificant	NotSignificant	NotSignificant	NotSignificant	Significant	Significant	NotSignificant	NotSignificant	NotSignificant	NotSignificant	NotSignificant	NotSignificant	NotSignificant	NotSignificant	NotSignificant	NotSignificant	Significant	Significant	NotSignificant	NotSignificant	NotSignificant	NotSignificant	NotSignificant	NotSignificant	NotSignificant	NotSignificant	NotSignificant	NotSignificant	NotSignificant	NotSignificant	NotSignificant	NotSignificant	NotSignificant	NotSignificant	NotSignificant
AT1G64760	Significant	Significant	NotSignificant	NotSignificant	NotSignificant	NotSignificant	Significant	Significant	NotSignificant	NotSignificant	NotSignificant	NotSignificant	Significant	Significant	NotSignificant	NotSignificant	NotSignificant	NotSignificant	NotSignificant	NotSignificant	NotSignificant	NotSignificant	NotSignificant	NotSignificant	Significant	Significant	NotSignificant	NotSignificant	NotSignificant	NotSignificant	Significant	Significant	NotSignificant	NotSignificant	NotSignificant	NotSignificant	NotSignificant	NotSignificant	NotSignificant	NotSignificant	NotSignificant	NotSignificant	NotSignificant	NotSignificant	NotSignificant	NotSignificant	NotSignificant	NotSignificant	NotSignificant
AT1G69400	Significant	Significant	NotSignificant	NotSignificant	NotSignificant	NotSignificant	Significant	Significant	NotSignificant	NotSignificant	NotSignificant	NotSignificant	Significant	Significant	NotSignificant	NotSignificant	NotSignificant	NotSignificant	NotSignificant	NotSignificant	NotSignificant	NotSignificant	NotSignificant	NotSignificant	NotSignificant	NotSignificant	NotSignificant	NotSignificant	NotSignificant	NotSignificant	NotSignificant	NotSignificant	NotSignificant	NotSignificant	NotSignificant	NotSignificant	NotSignificant	NotSignificant	NotSignificant	NotSignificant	NotSignificant	NotSignificant	NotSignificant	NotSignificant	NotSignificant	NotSignificant	NotSignificant	NotSignificant	NotSignificant
AT1G74450	Significant	Significant	NotSignificant	NotSignificant	NotSignificant	NotSignificant	NotSignificant	NotSignificant	NotSignificant	NotSignificant	NotSignificant	NotSignificant	Significant	Significant	NotSignificant	NotSignificant	NotSignificant	NotSignificant	NotSignificant	NotSignificant	NotSignificant	NotSignificant	NotSignificant	NotSignificant	NotSignificant	NotSignificant	NotSignificant	NotSignificant	NotSignificant	NotSignificant	NotSignificant	NotSignificant	NotSignificant	NotSignificant	NotSignificant	NotSignificant	NotSignificant	NotSignificant	NotSignificant	NotSignificant	NotSignificant	NotSignificant	NotSignificant	NotSignificant	NotSignificant	NotSignificant	NotSignificant	NotSignificant	NotSignificant
AT1G74830	Significant	Significant	NotSignificant	NotSignificant	NotSignificant	NotSignificant	NotSignificant	NotSignificant	NotSignificant	NotSignificant	NotSignificant	NotSignificant	Significant	Significant	NotSignificant	NotSignificant	NotSignificant	NotSignificant	NotSignificant	NotSignificant	NotSignificant	NotSignificant	NotSignificant	NotSignificant	NotSignificant	NotSignificant	NotSignificant	NotSignificant	NotSignificant	NotSignificant	Significant	Significant	NotSignificant	NotSignificant	NotSignificant	NotSignificant	NotSignificant	NotSignificant	NotSignificant	NotSignificant	NotSignificant	NotSignificant	NotSignificant	NotSignificant	NotSignificant	NotSignificant	NotSignificant	NotSignificant	NotSignificant
AT1G78280	Significant	Significant	NotSignificant	NotSignificant	NotSignificant	NotSignificant	Significant	Significant	NotSignificant	NotSignificant	NotSignificant	NotSignificant	Significant	Significant	NotSignificant	NotSignificant	NotSignificant	NotSignificant	NotSignificant	NotSignificant	NotSignificant	NotSignificant	NotSignificant	NotSignificant	Significant	Significant	NotSignificant	NotSignificant	NotSignificant	NotSignificant	Significant	Significant	NotSignificant	NotSignificant	NotSignificant	NotSignificant	NotSignificant	NotSignificant	NotSignificant	NotSignificant	NotSignificant	NotSignificant	NotSignificant	NotSignificant	NotSignificant	NotSignificant	NotSignificant	NotSignificant	NotSignificant
AT1G78390	Significant	Significant	NotSignificant	NotSignificant	NotSignificant	NotSignificant	NotSignificant	NotSignificant	NotSignificant	NotSignificant	NotSignificant	NotSignificant	Significant	Significant	NotSignificant	NotSignificant	NotSignificant	NotSignificant	NotSignificant	NotSignificant	NotSignificant	NotSignificant	NotSignificant	NotSignificant	Significant	Significant	NotSignificant	NotSignificant	NotSignificant	NotSignificant	NotSignificant	NotSignificant	NotSignificant	NotSignificant	NotSignificant	NotSignificant	NotSignificant	NotSignificant	NotSignificant	NotSignificant	NotSignificant	NotSignificant	NotSignificant	NotSignificant	NotSignificant	NotSignificant	NotSignificant	NotSignificant	NotSignificant
AT1G80330	Significant	Significant	NotSignificant	NotSignificant	NotSignificant	NotSignificant	NotSignificant	NotSignificant	NotSignificant	NotSignificant	NotSignificant	NotSignificant	Significant	Significant	NotSignificant	NotSignificant	NotSignificant	NotSignificant	Significant	NotSignificant	NotSignificant	NotSignificant	NotSignificant	Significant	Significant	NotSignificant	NotSignificant	NotSignificant	NotSignificant	Significant	Significant	Significant	NotSignificant	NotSignificant	NotSignificant	NotSignificant	NotSignificant	NotSignificant	NotSignificant	NotSignificant	NotSignificant	NotSignificant	NotSignificant	NotSignificant	NotSignificant	NotSignificant	NotSignificant	NotSignificant	NotSignificant
AT2G03230	Significant	Significant	NotSignificant	NotSignificant	NotSignificant	NotSignificant	Significant	Significant	NotSignificant	NotSignificant	NotSignificant	NotSignificant	Significant	Significant	NotSignificant	NotSignificant	NotSignificant	NotSignificant	NotSignificant	NotSignificant	NotSignificant	NotSignificant	NotSignificant	NotSignificant	Significant	NotSignificant	NotSignificant	Significant	NotSignificant	NotSignificant	Significant	Significant	NotSignificant	NotSignificant	NotSignificant	NotSignificant	NotSignificant	NotSignificant	NotSignificant	NotSignificant	NotSignificant	NotSignificant	NotSignificant	NotSignificant	NotSignificant	NotSignificant	NotSignificant	NotSignificant	NotSignificant
AT2G06255	Significant	Significant	NotSignificant	NotSignificant	NotSignificant	NotSignificant	NotSignificant	NotSignificant	NotSignificant	NotSignificant	NotSignificant	NotSignificant	NotSignificant	NotSignificant	NotSignificant	NotSignificant	NotSignificant	NotSignificant	NotSignificant	NotSignificant	NotSignificant	NotSignificant	NotSignificant	NotSignificant	NotSignificant	NotSignificant	NotSignificant	NotSignificant	NotSignificant	NotSignificant	NotSignificant	NotSignificant	NotSignificant	NotSignificant	NotSignificant	NotSignificant	NotSignificant	NotSignificant	NotSignificant	NotSignificant	NotSignificant	NotSignificant	NotSignificant	NotSignificant	NotSignificant	NotSignificant	NotSignificant	NotSignificant	NotSignificant
AT2G18196	Significant	Significant	NotSignificant	NotSignificant	NotSignificant	NotSignificant	NotSignificant	NotSignificant	NotSignificant	NotSignificant	NotSignificant	NotSignificant	NotSignificant	NotSignificant	NotSignificant	NotSignificant	NotSignificant	NotSignificant	NotSignificant	NotSignificant	NotSignificant	NotSignificant	NotSignificant	NotSignificant	NotSignificant	NotSignificant	NotSignificant	NotSignificant	NotSignificant	NotSignificant	NotSignificant	NotSignificant	NotSignificant	NotSignificant	NotSignificant	NotSignificant	NotSignificant	NotSignificant	NotSignificant	NotSignificant	NotSignificant	NotSignificant	NotSignificant	NotSignificant	NotSignificant	NotSignificant	NotSignificant	NotSignificant	NotSignificant
AT2G25450	Significant	Significant	NotSignificant	NotSignificant	NotSignificant	NotSignificant	NotSignificant	NotSignificant	NotSignificant	NotSignificant	NotSignificant	NotSignificant	Significant	Significant	NotSignificant	NotSignificant	NotSignificant	NotSignificant	NotSignificant	NotSignificant	NotSignificant	NotSignificant	NotSignificant	NotSignificant	NotSignificant	NotSignificant	NotSignificant	NotSignificant	NotSignificant	NotSignificant	NotSignificant	NotSignificant	NotSignificant	NotSignificant	NotSignificant	NotSignificant	NotSignificant	NotSignificant	NotSignificant	NotSignificant	NotSignificant	NotSignificant	NotSignificant	NotSignificant	NotSignificant	NotSignificant	NotSignificant	NotSignificant	NotSignificant
AT2G26380	Significant	Significant	NotSignificant	NotSignificant	NotSignificant	NotSignificant	Significant	Significant	NotSignificant	NotSignificant	NotSignificant	NotSignificant	Significant	Significant	NotSignificant	NotSignificant	NotSignificant	NotSignificant	NotSignificant	NotSignificant	NotSignificant	NotSignificant	NotSignificant	NotSignificant	Significant	Significant	NotSignificant	NotSignificant	NotSignificant	NotSignificant	Significant	Significant	NotSignificant	NotSignificant	NotSignificant	NotSignificant	NotSignificant	NotSignificant	NotSignificant	NotSignificant	NotSignificant	NotSignificant	NotSignificant	NotSignificant	NotSignificant	NotSignificant	NotSignificant	NotSignificant	NotSignificant
AT2G27270	Significant	Significant	NotSignificant	NotSignificant	NotSignificant	NotSignificant	NotSignificant	NotSignificant	NotSignificant	NotSignificant	NotSignificant	NotSignificant	Significant	Significant	NotSignificant	NotSignificant	NotSignificant	NotSignificant	NotSignificant	NotSignificant	NotSignificant	NotSignificant	NotSignificant	NotSignificant	NotSignificant	NotSignificant	NotSignificant	NotSignificant	NotSignificant	NotSignificant	Significant	Significant	NotSignificant	NotSignificant	NotSignificant	NotSignificant	NotSignificant	NotSignificant	NotSignificant	NotSignificant	NotSignificant	NotSignificant	NotSignificant	NotSignificant	NotSignificant	NotSignificant	NotSignificant	NotSignificant	NotSignificant
AT2G32280	Significant	Significant	NotSignificant	NotSignificant	NotSignificant	NotSignificant	NotSignificant	NotSignificant	NotSignificant	NotSignificant	NotSignificant	NotSignificant	NotSignificant	NotSignificant	NotSignificant	NotSignificant	NotSignificant	NotSignificant	NotSignificant	NotSignificant	NotSignificant	NotSignificant	NotSignificant	NotSignificant	NotSignificant	NotSignificant	NotSignificant	NotSignificant	NotSignificant	NotSignificant	NotSignificant	NotSignificant	NotSignificant	NotSignificant	NotSignificant	NotSignificant	NotSignificant	NotSignificant	NotSignificant	NotSignificant	NotSignificant	NotSignificant	NotSignificant	NotSignificant	NotSignificant	NotSignificant	NotSignificant	NotSignificant	NotSignificant
AT2G35990	Significant	Significant	NotSignificant	NotSignificant	NotSignificant	NotSignificant	Significant	Significant	NotSignificant	NotSignificant	NotSignificant	NotSignificant	Significant	Significant	NotSignificant	NotSignificant	NotSignificant	NotSignificant	Significant	NotSignificant	NotSignificant	NotSignificant	NotSignificant	Significant	Significant	Significant	NotSignificant	NotSignificant	NotSignificant	NotSignificant	Significant	Significant	NotSignificant	NotSignificant	NotSignificant	NotSignificant	NotSignificant	NotSignificant	NotSignificant	NotSignificant	NotSignificant	NotSignificant	NotSignificant	NotSignificant	NotSignificant	NotSignificant	NotSignificant	NotSignificant	NotSignificant
AT2G37670	Significant	Significant	NotSignificant	NotSignificant	NotSignificant	NotSignificant	NotSignificant	NotSignificant	NotSignificant	NotSignificant	NotSignificant	NotSignificant	Significant	Significant	NotSignificant	NotSignificant	NotSignificant	NotSignificant	NotSignificant	NotSignificant	NotSignificant	NotSignificant	NotSignificant	NotSignificant	Significant	NotSignificant	NotSignificant	Significant	NotSignificant	NotSignificant	Significant	Significant	NotSignificant	NotSignificant	NotSignificant	NotSignificant	NotSignificant	NotSignificant	NotSignificant	NotSignificant	NotSignificant	NotSignificant	NotSignificant	NotSignificant	NotSignificant	NotSignificant	NotSignificant	NotSignificant	NotSignificant
AT2G38400	Significant	Significant	NotSignificant	NotSignificant	NotSignificant	NotSignificant	NotSignificant	NotSignificant	NotSignificant	NotSignificant	NotSignificant	NotSignificant	Significant	NotSignificant	NotSignificant	NotSignificant	Significant	NotSignificant	NotSignificant	NotSignificant	NotSignificant	NotSignificant	NotSignificant	NotSignificant	NotSignificant	NotSignificant	NotSignificant	NotSignificant	NotSignificant	NotSignificant	Significant	Significant	NotSignificant	NotSignificant	NotSignificant	NotSignificant	NotSignificant	NotSignificant	NotSignificant	NotSignificant	NotSignificant	NotSignificant	NotSignificant	NotSignificant	NotSignificant	NotSignificant	NotSignificant	NotSignificant	NotSignificant
AT2G39800	Significant	Significant	NotSignificant	NotSignificant	NotSignificant	NotSignificant	NotSignificant	NotSignificant	NotSignificant	NotSignificant	NotSignificant	NotSignificant	NotSignificant	NotSignificant	NotSignificant	NotSignificant	NotSignificant	NotSignificant	NotSignificant	NotSignificant	NotSignificant	NotSignificant	NotSignificant	NotSignificant	NotSignificant	NotSignificant	NotSignificant	NotSignificant	NotSignificant	NotSignificant	NotSignificant	NotSignificant	NotSignificant	NotSignificant	NotSignificant	NotSignificant	NotSignificant	NotSignificant	NotSignificant	NotSignificant	NotSignificant	NotSignificant	NotSignificant	NotSignificant	NotSignificant	NotSignificant	NotSignificant	NotSignificant	NotSignificant
AT2G39920	Significant	Significant	NotSignificant	NotSignificant	NotSignificant	NotSignificant	NotSignificant	NotSignificant	NotSignificant	NotSignificant	NotSignificant	NotSignificant	NotSignificant	NotSignificant	NotSignificant	NotSignificant	NotSignificant	NotSignificant	NotSignificant	NotSignificant	NotSignificant	NotSignificant	NotSignificant	NotSignificant	Significant	NotSignificant	Significant	NotSignificant	NotSignificant	NotSignificant	NotSignificant	NotSignificant	NotSignificant	NotSignificant	NotSignificant	NotSignificant	NotSignificant	NotSignificant	NotSignificant	NotSignificant	NotSignificant	NotSignificant	NotSignificant	NotSignificant	NotSignificant	NotSignificant	NotSignificant	NotSignificant	NotSignificant
AT2G40850	Significant	Significant	NotSignificant	NotSignificant	NotSignificant	NotSignificant	NotSignificant	NotSignificant	NotSignificant	NotSignificant	NotSignificant	NotSignificant	Significant	Significant	NotSignificant	NotSignificant	NotSignificant	NotSignificant	NotSignificant	NotSignificant	NotSignificant	NotSignificant	NotSignificant	NotSignificant	NotSignificant	NotSignificant	NotSignificant	NotSignificant	NotSignificant	NotSignificant	Significant	Significant	NotSignificant	NotSignificant	NotSignificant	NotSignificant	NotSignificant	NotSignificant	NotSignificant	NotSignificant	NotSignificant	NotSignificant	NotSignificant	NotSignificant	NotSignificant	NotSignificant	NotSignificant	NotSignificant	NotSignificant
AT2G42530	Significant	Significant	NotSignificant	NotSignificant	NotSignificant	NotSignificant	NotSignificant	NotSignificant	NotSignificant	NotSignificant	NotSignificant	NotSignificant	NotSignificant	NotSignificant	NotSignificant	NotSignificant	NotSignificant	NotSignificant	Significant	Significant	NotSignificant	NotSignificant	NotSignificant	NotSignificant	Significant	NotSignificant	Significant	NotSignificant	NotSignificant	NotSignificant	Significant	Significant	NotSignificant	NotSignificant	NotSignificant	NotSignificant	NotSignificant	NotSignificant	NotSignificant	NotSignificant	NotSignificant	NotSignificant	NotSignificant	NotSignificant	NotSignificant	NotSignificant	NotSignificant	NotSignificant	NotSignificant
AT2G46680	Significant	Significant	NotSignificant	NotSignificant	NotSignificant	NotSignificant	NotSignificant	NotSignificant	NotSignificant	NotSignificant	NotSignificant	NotSignificant	NotSignificant	NotSignificant	NotSignificant	NotSignificant	NotSignificant	NotSignificant	NotSignificant	NotSignificant	NotSignificant	NotSignificant	NotSignificant	NotSignificant	NotSignificant	NotSignificant	NotSignificant	NotSignificant	NotSignificant	NotSignificant	NotSignificant	NotSignificant	NotSignificant	NotSignificant	NotSignificant	NotSignificant	NotSignificant	NotSignificant	NotSignificant	NotSignificant	NotSignificant	NotSignificant	NotSignificant	NotSignificant	NotSignificant	NotSignificant	NotSignificant	NotSignificant	NotSignificant
AT3G01310	Significant	Significant	NotSignificant	NotSignificant	NotSignificant	NotSignificant	NotSignificant	NotSignificant	NotSignificant	NotSignificant	NotSignificant	NotSignificant	Significant	NotSignificant	NotSignificant	Significant	NotSignificant	NotSignificant	NotSignificant	NotSignificant	NotSignificant	NotSignificant	NotSignificant	NotSignificant	NotSignificant	NotSignificant	NotSignificant	NotSignificant	NotSignificant	NotSignificant	NotSignificant	NotSignificant	NotSignificant	NotSignificant	NotSignificant	NotSignificant	NotSignificant	NotSignificant	NotSignificant	NotSignificant	NotSignificant	NotSignificant	NotSignificant	NotSignificant	NotSignificant	NotSignificant	NotSignificant	NotSignificant	NotSignificant
AT3G03470	Significant	Significant	NotSignificant	NotSignificant	NotSignificant	NotSignificant	NotSignificant	NotSignificant	NotSignificant	NotSignificant	NotSignificant	NotSignificant	NotSignificant	NotSignificant	NotSignificant	NotSignificant	NotSignificant	NotSignificant	NotSignificant	NotSignificant	NotSignificant	NotSignificant	NotSignificant	NotSignificant	NotSignificant	NotSignificant	NotSignificant	NotSignificant	NotSignificant	NotSignificant	NotSignificant	NotSignificant	NotSignificant	NotSignificant	NotSignificant	NotSignificant	NotSignificant	NotSignificant	NotSignificant	NotSignificant	NotSignificant	NotSignificant	NotSignificant	NotSignificant	NotSignificant	NotSignificant	NotSignificant	NotSignificant	NotSignificant
AT3G05890	Significant	Significant	NotSignificant	NotSignificant	NotSignificant	NotSignificant	NotSignificant	NotSignificant	NotSignificant	NotSignificant	NotSignificant	NotSignificant	NotSignificant	NotSignificant	NotSignificant	NotSignificant	NotSignificant	NotSignificant	NotSignificant	NotSignificant	NotSignificant	NotSignificant	NotSignificant	NotSignificant	NotSignificant	NotSignificant	NotSignificant	NotSignificant	NotSignificant	NotSignificant	NotSignificant	NotSignificant	NotSignificant	NotSignificant	NotSignificant	NotSignificant	NotSignificant	NotSignificant	NotSignificant	NotSignificant	NotSignificant	NotSignificant	NotSignificant	NotSignificant	NotSignificant	NotSignificant	NotSignificant	NotSignificant	NotSignificant
AT3G08990	Significant	Significant	NotSignificant	NotSignificant	NotSignificant	NotSignificant	NotSignificant	NotSignificant	NotSignificant	NotSignificant	NotSignificant	NotSignificant	Significant	Significant	NotSignificant	NotSignificant	NotSignificant	NotSignificant	Significant	NotSignificant	NotSignificant	Significant	NotSignificant	NotSignificant	Significant	Significant	NotSignificant	NotSignificant	NotSignificant	NotSignificant	Significant	Significant	NotSignificant	NotSignificant	NotSignificant	NotSignificant	NotSignificant	NotSignificant	NotSignificant	NotSignificant	NotSignificant	NotSignificant	NotSignificant	NotSignificant	NotSignificant	NotSignificant	NotSignificant	NotSignificant	NotSignificant
AT3G10280	Significant	Significant	NotSignificant	NotSignificant	NotSignificant	NotSignificant	Significant	NotSignificant	Significant	NotSignificant	NotSignificant	NotSignificant	Significant	Significant	NotSignificant	NotSignificant	NotSignificant	NotSignificant	NotSignificant	NotSignificant	NotSignificant	NotSignificant	NotSignificant	NotSignificant	NotSignificant	NotSignificant	NotSignificant	NotSignificant	NotSignificant	NotSignificant	NotSignificant	NotSignificant	NotSignificant	NotSignificant	NotSignificant	NotSignificant	NotSignificant	NotSignificant	NotSignificant	NotSignificant	NotSignificant	NotSignificant	NotSignificant	NotSignificant	NotSignificant	NotSignificant	NotSignificant	NotSignificant	NotSignificant
AT3G15750	Significant	Significant	NotSignificant	NotSignificant	NotSignificant	NotSignificant	NotSignificant	NotSignificant	NotSignificant	NotSignificant	NotSignificant	NotSignificant	Significant	Significant	NotSignificant	NotSignificant	NotSignificant	NotSignificant	NotSignificant	NotSignificant	NotSignificant	NotSignificant	NotSignificant	NotSignificant	NotSignificant	NotSignificant	NotSignificant	NotSignificant	NotSignificant	NotSignificant	Significant	Significant	NotSignificant	NotSignificant	NotSignificant	NotSignificant	NotSignificant	NotSignificant	NotSignificant	NotSignificant	NotSignificant	NotSignificant	NotSignificant	NotSignificant	NotSignificant	NotSignificant	NotSignificant	NotSignificant	NotSignificant
AT3G21600	Significant	Significant	NotSignificant	NotSignificant	NotSignificant	NotSignificant	NotSignificant	NotSignificant	NotSignificant	NotSignificant	NotSignificant	NotSignificant	NotSignificant	NotSignificant	NotSignificant	NotSignificant	NotSignificant	NotSignificant	NotSignificant	NotSignificant	NotSignificant	NotSignificant	NotSignificant	NotSignificant	NotSignificant	NotSignificant	NotSignificant	NotSignificant	NotSignificant	NotSignificant	Significant	Significant	NotSignificant	NotSignificant	NotSignificant	NotSignificant	NotSignificant	NotSignificant	NotSignificant	NotSignificant	NotSignificant	NotSignificant	NotSignificant	NotSignificant	NotSignificant	NotSignificant	NotSignificant	NotSignificant	NotSignificant
AT3G25240	Significant	Significant	NotSignificant	NotSignificant	NotSignificant	NotSignificant	NotSignificant	NotSignificant	NotSignificant	NotSignificant	NotSignificant	NotSignificant	Significant	Significant	NotSignificant	NotSignificant	NotSignificant	NotSignificant	Significant	NotSignificant	NotSignificant	NotSignificant	NotSignificant	Significant	Significant	Significant	NotSignificant	NotSignificant	NotSignificant	NotSignificant	Significant	Significant	NotSignificant	NotSignificant	NotSignificant	NotSignificant	NotSignificant	NotSignificant	NotSignificant	NotSignificant	NotSignificant	NotSignificant	NotSignificant	NotSignificant	NotSignificant	NotSignificant	NotSignificant	NotSignificant	NotSignificant
AT3G25400	Significant	Significant	NotSignificant	NotSignificant	NotSignificant	NotSignificant	Significant	Significant	NotSignificant	NotSignificant	NotSignificant	NotSignificant	Significant	Significant	NotSignificant	NotSignificant	NotSignificant	NotSignificant	Significant	NotSignificant	NotSignificant	NotSignificant	NotSignificant	Significant	Significant	NotSignificant	NotSignificant	NotSignificant	NotSignificant	Significant	Significant	NotSignificant	NotSignificant	NotSignificant	NotSignificant	Significant	NotSignificant	NotSignificant	NotSignificant	NotSignificant	NotSignificant	NotSignificant	NotSignificant	NotSignificant	NotSignificant	NotSignificant	NotSignificant	NotSignificant	NotSignificant
AT3G55890	Significant	Significant	NotSignificant	NotSignificant	NotSignificant	NotSignificant	Significant	NotSignificant	NotSignificant	Significant	NotSignificant	NotSignificant	Significant	Significant	NotSignificant	NotSignificant	NotSignificant	NotSignificant	NotSignificant	NotSignificant	NotSignificant	NotSignificant	NotSignificant	NotSignificant	NotSignificant	NotSignificant	NotSignificant	NotSignificant	NotSignificant	NotSignificant	NotSignificant	NotSignificant	NotSignificant	NotSignificant	NotSignificant	NotSignificant	NotSignificant	NotSignificant	NotSignificant	NotSignificant	NotSignificant	NotSignificant	NotSignificant	NotSignificant	NotSignificant	NotSignificant	NotSignificant	NotSignificant	NotSignificant
AT3G62780	Significant	Significant	NotSignificant	NotSignificant	NotSignificant	NotSignificant	NotSignificant	NotSignificant	NotSignificant	NotSignificant	NotSignificant	NotSignificant	Significant	Significant	NotSignificant	NotSignificant	NotSignificant	NotSignificant	NotSignificant	NotSignificant	NotSignificant	NotSignificant	NotSignificant	NotSignificant	NotSignificant	NotSignificant	NotSignificant	NotSignificant	NotSignificant	NotSignificant	NotSignificant	NotSignificant	NotSignificant	NotSignificant	NotSignificant	NotSignificant	NotSignificant	NotSignificant	NotSignificant	NotSignificant	NotSignificant	NotSignificant	NotSignificant	NotSignificant	NotSignificant	NotSignificant	NotSignificant	NotSignificant	NotSignificant
AT4G05030	Significant	Significant	NotSignificant	NotSignificant	NotSignificant	NotSignificant	Significant	NotSignificant	NotSignificant	Significant	NotSignificant	NotSignificant	Significant	Significant	NotSignificant	NotSignificant	NotSignificant	NotSignificant	Significant	NotSignificant	NotSignificant	NotSignificant	Significant	NotSignificant	Significant	Significant	NotSignificant	NotSignificant	NotSignificant	NotSignificant	Significant	Significant	NotSignificant	NotSignificant	NotSignificant	NotSignificant	NotSignificant	NotSignificant	NotSignificant	NotSignificant	NotSignificant	NotSignificant	NotSignificant	NotSignificant	NotSignificant	NotSignificant	NotSignificant	NotSignificant	NotSignificant
AT4G13250	Significant	Significant	NotSignificant	NotSignificant	NotSignificant	NotSignificant	NotSignificant	NotSignificant	NotSignificant	NotSignificant	NotSignificant	NotSignificant	NotSignificant	NotSignificant	NotSignificant	NotSignificant	NotSignificant	NotSignificant	NotSignificant	NotSignificant	NotSignificant	NotSignificant	NotSignificant	NotSignificant	NotSignificant	NotSignificant	NotSignificant	NotSignificant	NotSignificant	NotSignificant	NotSignificant	NotSignificant	NotSignificant	NotSignificant	NotSignificant	NotSignificant	NotSignificant	NotSignificant	NotSignificant	NotSignificant	NotSignificant	NotSignificant	NotSignificant	NotSignificant	NotSignificant	NotSignificant	NotSignificant	NotSignificant	NotSignificant
AT4G13820	Significant	Significant	NotSignificant	NotSignificant	NotSignificant	NotSignificant	Significant	Significant	NotSignificant	NotSignificant	NotSignificant	NotSignificant	Significant	Significant	NotSignificant	NotSignificant	NotSignificant	NotSignificant	Significant	NotSignificant	NotSignificant	NotSignificant	Significant	NotSignificant	Significant	Significant	NotSignificant	NotSignificant	NotSignificant	NotSignificant	Significant	NotSignificant	NotSignificant	NotSignificant	Significant	NotSignificant	NotSignificant	NotSignificant	NotSignificant	NotSignificant	NotSignificant	NotSignificant	NotSignificant	NotSignificant	NotSignificant	NotSignificant	NotSignificant	NotSignificant	NotSignificant
AT4G16940	Significant	Significant	NotSignificant	NotSignificant	NotSignificant	NotSignificant	NotSignificant	NotSignificant	NotSignificant	NotSignificant	NotSignificant	NotSignificant	Significant	Significant	NotSignificant	NotSignificant	NotSignificant	NotSignificant	NotSignificant	NotSignificant	NotSignificant	NotSignificant	NotSignificant	NotSignificant	Significant	Significant	NotSignificant	NotSignificant	NotSignificant	NotSignificant	Significant	Significant	NotSignificant	NotSignificant	NotSignificant	NotSignificant	NotSignificant	NotSignificant	NotSignificant	NotSignificant	NotSignificant	NotSignificant	NotSignificant	NotSignificant	NotSignificant	NotSignificant	NotSignificant	NotSignificant	NotSignificant
AT4G25220	Significant	Significant	NotSignificant	NotSignificant	NotSignificant	NotSignificant	Significant	NotSignificant	Significant	NotSignificant	NotSignificant	NotSignificant	Significant	Significant	NotSignificant	NotSignificant	NotSignificant	NotSignificant	NotSignificant	NotSignificant	NotSignificant	NotSignificant	NotSignificant	NotSignificant	Significant	Significant	NotSignificant	NotSignificant	NotSignificant	NotSignificant	Significant	Significant	NotSignificant	NotSignificant	NotSignificant	NotSignificant	NotSignificant	NotSignificant	NotSignificant	NotSignificant	NotSignificant	NotSignificant	NotSignificant	NotSignificant	NotSignificant	NotSignificant	NotSignificant	NotSignificant	NotSignificant
AT4G25480	Significant	Significant	NotSignificant	NotSignificant	NotSignificant	NotSignificant	NotSignificant	NotSignificant	NotSignificant	NotSignificant	NotSignificant	NotSignificant	NotSignificant	NotSignificant	NotSignificant	NotSignificant	NotSignificant	NotSignificant	NotSignificant	NotSignificant	NotSignificant	NotSignificant	NotSignificant	NotSignificant	NotSignificant	NotSignificant	NotSignificant	NotSignificant	NotSignificant	NotSignificant	NotSignificant	NotSignificant	NotSignificant	NotSignificant	NotSignificant	NotSignificant	NotSignificant	NotSignificant	NotSignificant	NotSignificant	NotSignificant	NotSignificant	NotSignificant	NotSignificant	NotSignificant	NotSignificant	NotSignificant	NotSignificant	NotSignificant
AT4G26701	Significant	Significant	NotSignificant	NotSignificant	NotSignificant	NotSignificant	Significant	Significant	NotSignificant	NotSignificant	NotSignificant	NotSignificant	Significant	Significant	NotSignificant	NotSignificant	NotSignificant	NotSignificant	NotSignificant	NotSignificant	NotSignificant	NotSignificant	NotSignificant	NotSignificant	Significant	NotSignificant	Significant	NotSignificant	NotSignificant	NotSignificant	Significant	Significant	NotSignificant	NotSignificant	NotSignificant	NotSignificant	NotSignificant	NotSignificant	NotSignificant	NotSignificant	NotSignificant	NotSignificant	NotSignificant	NotSignificant	NotSignificant	NotSignificant	NotSignificant	NotSignificant	NotSignificant
AT4G29340	Significant	Significant	NotSignificant	NotSignificant	NotSignificant	NotSignificant	NotSignificant	NotSignificant	NotSignificant	NotSignificant	NotSignificant	NotSignificant	Significant	Significant	NotSignificant	NotSignificant	NotSignificant	NotSignificant	Significant	NotSignificant	NotSignificant	Significant	NotSignificant	NotSignificant	Significant	Significant	NotSignificant	NotSignificant	NotSignificant	NotSignificant	Significant	Significant	NotSignificant	NotSignificant	NotSignificant	NotSignificant	NotSignificant	NotSignificant	NotSignificant	NotSignificant	NotSignificant	NotSignificant	NotSignificant	NotSignificant	NotSignificant	NotSignificant	NotSignificant	NotSignificant	NotSignificant
AT4G29610	Significant	Significant	NotSignificant	NotSignificant	NotSignificant	NotSignificant	NotSignificant	NotSignificant	NotSignificant	NotSignificant	NotSignificant	NotSignificant	NotSignificant	NotSignificant	NotSignificant	NotSignificant	NotSignificant	NotSignificant	NotSignificant	NotSignificant	NotSignificant	NotSignificant	NotSignificant	NotSignificant	NotSignificant	NotSignificant	NotSignificant	NotSignificant	NotSignificant	NotSignificant	NotSignificant	NotSignificant	NotSignificant	NotSignificant	NotSignificant	NotSignificant	NotSignificant	NotSignificant	NotSignificant	NotSignificant	NotSignificant	NotSignificant	NotSignificant	NotSignificant	NotSignificant	NotSignificant	NotSignificant	NotSignificant	NotSignificant
AT5G01990	Significant	Significant	NotSignificant	NotSignificant	NotSignificant	NotSignificant	Significant	Significant	NotSignificant	NotSignificant	NotSignificant	NotSignificant	Significant	Significant	NotSignificant	NotSignificant	NotSignificant	NotSignificant	Significant	Significant	NotSignificant	NotSignificant	NotSignificant	NotSignificant	Significant	Significant	NotSignificant	NotSignificant	NotSignificant	NotSignificant	Significant	Significant	NotSignificant	NotSignificant	NotSignificant	NotSignificant	NotSignificant	NotSignificant	NotSignificant	NotSignificant	NotSignificant	NotSignificant	NotSignificant	NotSignificant	NotSignificant	NotSignificant	NotSignificant	NotSignificant	NotSignificant
AT5G04010	Significant	Significant	NotSignificant	NotSignificant	NotSignificant	NotSignificant	Significant	NotSignificant	Significant	NotSignificant	NotSignificant	NotSignificant	Significant	Significant	NotSignificant	NotSignificant	NotSignificant	NotSignificant	Significant	NotSignificant	NotSignificant	NotSignificant	Significant	NotSignificant	Significant	Significant	NotSignificant	NotSignificant	NotSignificant	NotSignificant	Significant	Significant	NotSignificant	NotSignificant	NotSignificant	NotSignificant	NotSignificant	NotSignificant	NotSignificant	NotSignificant	NotSignificant	NotSignificant	NotSignificant	NotSignificant	NotSignificant	NotSignificant	NotSignificant	NotSignificant	NotSignificant
AT5G06690	Significant	Significant	NotSignificant	NotSignificant	NotSignificant	NotSignificant	NotSignificant	NotSignificant	NotSignificant	NotSignificant	NotSignificant	NotSignificant	NotSignificant	NotSignificant	NotSignificant	NotSignificant	NotSignificant	NotSignificant	NotSignificant	NotSignificant	NotSignificant	NotSignificant	NotSignificant	NotSignificant	NotSignificant	NotSignificant	NotSignificant	NotSignificant	NotSignificant	NotSignificant	NotSignificant	NotSignificant	NotSignificant	NotSignificant	NotSignificant	NotSignificant	NotSignificant	NotSignificant	NotSignificant	NotSignificant	NotSignificant	NotSignificant	NotSignificant	NotSignificant	NotSignificant	NotSignificant	NotSignificant	NotSignificant	NotSignificant
AT5G13790	Significant	Significant	NotSignificant	NotSignificant	NotSignificant	NotSignificant	Significant	Significant	NotSignificant	NotSignificant	NotSignificant	NotSignificant	Significant	Significant	NotSignificant	NotSignificant	NotSignificant	NotSignificant	NotSignificant	NotSignificant	NotSignificant	NotSignificant	NotSignificant	NotSignificant	NotSignificant	NotSignificant	NotSignificant	NotSignificant	NotSignificant	NotSignificant	NotSignificant	NotSignificant	NotSignificant	NotSignificant	NotSignificant	NotSignificant	NotSignificant	NotSignificant	NotSignificant	NotSignificant	NotSignificant	NotSignificant	NotSignificant	NotSignificant	NotSignificant	NotSignificant	NotSignificant	NotSignificant	NotSignificant
AT5G15960	Significant	Significant	NotSignificant	NotSignificant	NotSignificant	NotSignificant	NotSignificant	NotSignificant	NotSignificant	NotSignificant	NotSignificant	NotSignificant	Significant	NotSignificant	Significant	NotSignificant	NotSignificant	NotSignificant	NotSignificant	NotSignificant	NotSignificant	NotSignificant	NotSignificant	NotSignificant	NotSignificant	NotSignificant	NotSignificant	NotSignificant	NotSignificant	NotSignificant	Significant	Significant	NotSignificant	NotSignificant	NotSignificant	NotSignificant	NotSignificant	NotSignificant	NotSignificant	NotSignificant	NotSignificant	NotSignificant	NotSignificant	NotSignificant	NotSignificant	NotSignificant	NotSignificant	NotSignificant	NotSignificant
AT5G23950	Significant	Significant	NotSignificant	NotSignificant	NotSignificant	NotSignificant	NotSignificant	NotSignificant	NotSignificant	NotSignificant	NotSignificant	NotSignificant	NotSignificant	NotSignificant	NotSignificant	NotSignificant	NotSignificant	NotSignificant	NotSignificant	NotSignificant	NotSignificant	NotSignificant	NotSignificant	NotSignificant	NotSignificant	NotSignificant	NotSignificant	NotSignificant	NotSignificant	NotSignificant	NotSignificant	NotSignificant	NotSignificant	NotSignificant	NotSignificant	NotSignificant	NotSignificant	NotSignificant	NotSignificant	NotSignificant	NotSignificant	NotSignificant	NotSignificant	NotSignificant	NotSignificant	NotSignificant	NotSignificant	NotSignificant	NotSignificant
AT5G39390	Significant	Significant	NotSignificant	NotSignificant	NotSignificant	NotSignificant	Significant	Significant	NotSignificant	NotSignificant	NotSignificant	NotSignificant	Significant	Significant	NotSignificant	NotSignificant	NotSignificant	NotSignificant	NotSignificant	NotSignificant	NotSignificant	NotSignificant	NotSignificant	NotSignificant	Significant	Significant	NotSignificant	NotSignificant	NotSignificant	NotSignificant	NotSignificant	NotSignificant	NotSignificant	NotSignificant	NotSignificant	NotSignificant	NotSignificant	NotSignificant	NotSignificant	NotSignificant	NotSignificant	NotSignificant	NotSignificant	NotSignificant	NotSignificant	NotSignificant	NotSignificant	NotSignificant	NotSignificant
AT5G52310	Significant	Significant	NotSignificant	NotSignificant	NotSignificant	NotSignificant	NotSignificant	NotSignificant	NotSignificant	NotSignificant	NotSignificant	NotSignificant	Significant	NotSignificant	Significant	NotSignificant	NotSignificant	NotSignificant	NotSignificant	NotSignificant	NotSignificant	NotSignificant	NotSignificant	NotSignificant	NotSignificant	NotSignificant	NotSignificant	NotSignificant	NotSignificant	NotSignificant	Significant	Significant	NotSignificant	NotSignificant	NotSignificant	NotSignificant	NotSignificant	NotSignificant	NotSignificant	NotSignificant	NotSignificant	NotSignificant	NotSignificant	NotSignificant	NotSignificant	NotSignificant	NotSignificant	NotSignificant	NotSignificant
AT5G52740	Significant	Significant	NotSignificant	NotSignificant	NotSignificant	NotSignificant	Significant	NotSignificant	Significant	NotSignificant	NotSignificant	NotSignificant	NotSignificant	NotSignificant	NotSignificant	NotSignificant	NotSignificant	NotSignificant	NotSignificant	NotSignificant	NotSignificant	NotSignificant	NotSignificant	NotSignificant	NotSignificant	NotSignificant	NotSignificant	NotSignificant	NotSignificant	NotSignificant	NotSignificant	NotSignificant	NotSignificant	NotSignificant	NotSignificant	NotSignificant	NotSignificant	NotSignificant	NotSignificant	NotSignificant	NotSignificant	NotSignificant	NotSignificant	NotSignificant	NotSignificant	NotSignificant	NotSignificant	NotSignificant	NotSignificant
AT5G52790	Significant	Significant	NotSignificant	NotSignificant	NotSignificant	NotSignificant	Significant	Significant	NotSignificant	NotSignificant	NotSignificant	NotSignificant	Significant	Significant	NotSignificant	NotSignificant	NotSignificant	NotSignificant	Significant	NotSignificant	NotSignificant	Significant	NotSignificant	NotSignificant	Significant	Significant	NotSignificant	NotSignificant	NotSignificant	NotSignificant	Significant	Significant	NotSignificant	NotSignificant	NotSignificant	NotSignificant	NotSignificant	NotSignificant	NotSignificant	NotSignificant	NotSignificant	NotSignificant	NotSignificant	NotSignificant	NotSignificant	NotSignificant	NotSignificant	NotSignificant	NotSignificant
AT5G61810	Significant	Significant	NotSignificant	NotSignificant	NotSignificant	NotSignificant	NotSignificant	NotSignificant	NotSignificant	NotSignificant	NotSignificant	NotSignificant	Significant	NotSignificant	Significant	NotSignificant	NotSignificant	NotSignificant	NotSignificant	NotSignificant	NotSignificant	NotSignificant	NotSignificant	NotSignificant	NotSignificant	NotSignificant	NotSignificant	NotSignificant	NotSignificant	NotSignificant	NotSignificant	NotSignificant	NotSignificant	NotSignificant	NotSignificant	NotSignificant	NotSignificant	NotSignificant	NotSignificant	NotSignificant	NotSignificant	NotSignificant	NotSignificant	NotSignificant	NotSignificant	NotSignificant	NotSignificant	NotSignificant	NotSignificant
AT5G66080	Significant	Significant	NotSignificant	NotSignificant	NotSignificant	NotSignificant	NotSignificant	NotSignificant	NotSignificant	NotSignificant	NotSignificant	NotSignificant	Significant	Significant	NotSignificant	NotSignificant	NotSignificant	NotSignificant	NotSignificant	NotSignificant	NotSignificant	NotSignificant	NotSignificant	NotSignificant	NotSignificant	NotSignificant	NotSignificant	NotSignificant	NotSignificant	NotSignificant	Significant	Significant	NotSignificant	NotSignificant	NotSignificant	NotSignificant	NotSignificant	NotSignificant	NotSignificant	NotSignificant	NotSignificant	NotSignificant	NotSignificant	NotSignificant	NotSignificant	NotSignificant	NotSignificant	NotSignificant	NotSignificant
AT1G02470	Significant	NotSignificant	Significant	NotSignificant	NotSignificant	NotSignificant	NotSignificant	NotSignificant	NotSignificant	NotSignificant	NotSignificant	NotSignificant	NotSignificant	NotSignificant	NotSignificant	NotSignificant	NotSignificant	NotSignificant	NotSignificant	NotSignificant	NotSignificant	NotSignificant	NotSignificant	NotSignificant	NotSignificant	NotSignificant	NotSignificant	NotSignificant	NotSignificant	NotSignificant	NotSignificant	NotSignificant	NotSignificant	NotSignificant	NotSignificant	NotSignificant	NotSignificant	NotSignificant	NotSignificant	NotSignificant	NotSignificant	NotSignificant	NotSignificant	NotSignificant	NotSignificant	NotSignificant	NotSignificant	NotSignificant	NotSignificant
AT1G03950	Significant	NotSignificant	Significant	NotSignificant	NotSignificant	NotSignificant	Significant	NotSignificant	Significant	NotSignificant	NotSignificant	NotSignificant	NotSignificant	NotSignificant	NotSignificant	NotSignificant	NotSignificant	NotSignificant	NotSignificant	NotSignificant	NotSignificant	NotSignificant	NotSignificant	NotSignificant	NotSignificant	NotSignificant	NotSignificant	NotSignificant	NotSignificant	NotSignificant	NotSignificant	NotSignificant	NotSignificant	NotSignificant	NotSignificant	NotSignificant	NotSignificant	NotSignificant	NotSignificant	NotSignificant	NotSignificant	NotSignificant	NotSignificant	NotSignificant	NotSignificant	NotSignificant	NotSignificant	NotSignificant	NotSignificant
AT1G04580	Significant	NotSignificant	Significant	NotSignificant	NotSignificant	NotSignificant	NotSignificant	NotSignificant	NotSignificant	NotSignificant	NotSignificant	NotSignificant	NotSignificant	NotSignificant	NotSignificant	NotSignificant	NotSignificant	NotSignificant	NotSignificant	NotSignificant	NotSignificant	NotSignificant	NotSignificant	NotSignificant	NotSignificant	NotSignificant	NotSignificant	NotSignificant	NotSignificant	NotSignificant	NotSignificant	NotSignificant	NotSignificant	NotSignificant	NotSignificant	NotSignificant	NotSignificant	NotSignificant	NotSignificant	NotSignificant	NotSignificant	NotSignificant	NotSignificant	NotSignificant	NotSignificant	NotSignificant	NotSignificant	NotSignificant	NotSignificant
AT1G04960	Significant	NotSignificant	Significant	NotSignificant	NotSignificant	NotSignificant	Significant	Significant	NotSignificant	NotSignificant	NotSignificant	NotSignificant	Significant	Significant	NotSignificant	NotSignificant	NotSignificant	NotSignificant	Significant	NotSignificant	NotSignificant	NotSignificant	Significant	NotSignificant	Significant	Significant	NotSignificant	NotSignificant	NotSignificant	NotSignificant	Significant	Significant	NotSignificant	NotSignificant	NotSignificant	NotSignificant	NotSignificant	NotSignificant	NotSignificant	NotSignificant	NotSignificant	NotSignificant	NotSignificant	NotSignificant	NotSignificant	NotSignificant	NotSignificant	NotSignificant	NotSignificant
AT1G04970	Significant	NotSignificant	Significant	NotSignificant	NotSignificant	NotSignificant	NotSignificant	NotSignificant	NotSignificant	NotSignificant	NotSignificant	NotSignificant	Significant	Significant	NotSignificant	NotSignificant	NotSignificant	NotSignificant	NotSignificant	NotSignificant	NotSignificant	NotSignificant	NotSignificant	NotSignificant	NotSignificant	NotSignificant	NotSignificant	NotSignificant	NotSignificant	NotSignificant	NotSignificant	NotSignificant	NotSignificant	NotSignificant	NotSignificant	NotSignificant	NotSignificant	NotSignificant	NotSignificant	NotSignificant	NotSignificant	NotSignificant	NotSignificant	NotSignificant	NotSignificant	NotSignificant	NotSignificant	NotSignificant	NotSignificant
AT1G05510	Significant	NotSignificant	Significant	NotSignificant	NotSignificant	NotSignificant	NotSignificant	NotSignificant	NotSignificant	NotSignificant	NotSignificant	NotSignificant	Significant	Significant	NotSignificant	NotSignificant	NotSignificant	NotSignificant	NotSignificant	NotSignificant	NotSignificant	NotSignificant	NotSignificant	NotSignificant	NotSignificant	NotSignificant	NotSignificant	NotSignificant	NotSignificant	NotSignificant	Significant	Significant	NotSignificant	NotSignificant	NotSignificant	NotSignificant	NotSignificant	NotSignificant	NotSignificant	NotSignificant	NotSignificant	NotSignificant	NotSignificant	NotSignificant	NotSignificant	NotSignificant	NotSignificant	NotSignificant	NotSignificant
AT1G05820	Significant	NotSignificant	Significant	NotSignificant	NotSignificant	NotSignificant	Significant	NotSignificant	NotSignificant	Significant	NotSignificant	NotSignificant	Significant	Significant	NotSignificant	NotSignificant	NotSignificant	NotSignificant	Significant	NotSignificant	NotSignificant	Significant	NotSignificant	NotSignificant	Significant	Significant	NotSignificant	NotSignificant	NotSignificant	NotSignificant	Significant	NotSignificant	Significant	NotSignificant	NotSignificant	NotSignificant	NotSignificant	NotSignificant	NotSignificant	NotSignificant	NotSignificant	NotSignificant	NotSignificant	NotSignificant	NotSignificant	NotSignificant	NotSignificant	NotSignificant	NotSignificant
AT1G06550	Significant	NotSignificant	Significant	NotSignificant	NotSignificant	NotSignificant	Significant	NotSignificant	Significant	NotSignificant	NotSignificant	NotSignificant	Significant	NotSignificant	NotSignificant	NotSignificant	NotSignificant	Significant	NotSignificant	NotSignificant	NotSignificant	NotSignificant	NotSignificant	NotSignificant	NotSignificant	NotSignificant	NotSignificant	NotSignificant	NotSignificant	NotSignificant	NotSignificant	NotSignificant	NotSignificant	NotSignificant	NotSignificant	NotSignificant	NotSignificant	NotSignificant	NotSignificant	NotSignificant	NotSignificant	NotSignificant	NotSignificant	NotSignificant	NotSignificant	NotSignificant	NotSignificant	NotSignificant	NotSignificant
AT1G07060	Significant	NotSignificant	Significant	NotSignificant	NotSignificant	NotSignificant	Significant	Significant	NotSignificant	NotSignificant	NotSignificant	NotSignificant	NotSignificant	NotSignificant	NotSignificant	NotSignificant	NotSignificant	NotSignificant	NotSignificant	NotSignificant	NotSignificant	NotSignificant	NotSignificant	NotSignificant	NotSignificant	NotSignificant	NotSignificant	NotSignificant	NotSignificant	NotSignificant	NotSignificant	NotSignificant	NotSignificant	NotSignificant	NotSignificant	NotSignificant	NotSignificant	NotSignificant	NotSignificant	NotSignificant	NotSignificant	NotSignificant	NotSignificant	NotSignificant	NotSignificant	NotSignificant	NotSignificant	NotSignificant	NotSignificant
AT1G07260	Significant	NotSignificant	Significant	NotSignificant	NotSignificant	NotSignificant	Significant	NotSignificant	NotSignificant	Significant	NotSignificant	NotSignificant	Significant	Significant	NotSignificant	NotSignificant	NotSignificant	NotSignificant	NotSignificant	NotSignificant	NotSignificant	NotSignificant	NotSignificant	NotSignificant	NotSignificant	NotSignificant	NotSignificant	NotSignificant	NotSignificant	NotSignificant	Significant	Significant	NotSignificant	NotSignificant	NotSignificant	NotSignificant	NotSignificant	NotSignificant	NotSignificant	NotSignificant	NotSignificant	NotSignificant	NotSignificant	NotSignificant	NotSignificant	NotSignificant	NotSignificant	NotSignificant	NotSignificant
AT1G08830	Significant	NotSignificant	Significant	NotSignificant	NotSignificant	NotSignificant	Significant	NotSignificant	Significant	NotSignificant	NotSignificant	NotSignificant	Significant	NotSignificant	Significant	NotSignificant	NotSignificant	NotSignificant	NotSignificant	NotSignificant	NotSignificant	NotSignificant	NotSignificant	NotSignificant	NotSignificant	NotSignificant	NotSignificant	NotSignificant	NotSignificant	NotSignificant	NotSignificant	NotSignificant	NotSignificant	NotSignificant	NotSignificant	NotSignificant	NotSignificant	NotSignificant	NotSignificant	NotSignificant	NotSignificant	NotSignificant	NotSignificant	NotSignificant	NotSignificant	NotSignificant	NotSignificant	NotSignificant	NotSignificant
AT1G08920	Significant	NotSignificant	Significant	NotSignificant	NotSignificant	NotSignificant	Significant	NotSignificant	Significant	NotSignificant	NotSignificant	NotSignificant	Significant	NotSignificant	Significant	NotSignificant	NotSignificant	NotSignificant	NotSignificant	NotSignificant	NotSignificant	NotSignificant	NotSignificant	NotSignificant	NotSignificant	NotSignificant	NotSignificant	NotSignificant	NotSignificant	NotSignificant	NotSignificant	NotSignificant	NotSignificant	NotSignificant	NotSignificant	NotSignificant	NotSignificant	NotSignificant	NotSignificant	NotSignificant	NotSignificant	NotSignificant	NotSignificant	NotSignificant	NotSignificant	NotSignificant	NotSignificant	NotSignificant	NotSignificant
AT1G09240	Significant	NotSignificant	Significant	NotSignificant	NotSignificant	NotSignificant	NotSignificant	NotSignificant	NotSignificant	NotSignificant	NotSignificant	NotSignificant	NotSignificant	NotSignificant	NotSignificant	NotSignificant	NotSignificant	NotSignificant	NotSignificant	NotSignificant	NotSignificant	NotSignificant	NotSignificant	NotSignificant	NotSignificant	NotSignificant	NotSignificant	NotSignificant	NotSignificant	NotSignificant	NotSignificant	NotSignificant	NotSignificant	NotSignificant	NotSignificant	NotSignificant	NotSignificant	NotSignificant	NotSignificant	NotSignificant	NotSignificant	NotSignificant	NotSignificant	NotSignificant	NotSignificant	NotSignificant	NotSignificant	NotSignificant	NotSignificant
AT1G11110	Significant	NotSignificant	Significant	NotSignificant	NotSignificant	NotSignificant	Significant	NotSignificant	NotSignificant	NotSignificant	Significant	NotSignificant	Significant	Significant	NotSignificant	NotSignificant	NotSignificant	NotSignificant	Significant	NotSignificant	Significant	NotSignificant	NotSignificant	NotSignificant	Significant	Significant	NotSignificant	NotSignificant	NotSignificant	NotSignificant	Significant	Significant	NotSignificant	NotSignificant	NotSignificant	NotSignificant	NotSignificant	NotSignificant	NotSignificant	NotSignificant	NotSignificant	NotSignificant	NotSignificant	NotSignificant	NotSignificant	NotSignificant	NotSignificant	NotSignificant	NotSignificant
AT1G11500	Significant	NotSignificant	Significant	NotSignificant	NotSignificant	NotSignificant	NotSignificant	NotSignificant	NotSignificant	NotSignificant	NotSignificant	NotSignificant	Significant	NotSignificant	Significant	NotSignificant	NotSignificant	NotSignificant	NotSignificant	NotSignificant	NotSignificant	NotSignificant	NotSignificant	NotSignificant	Significant	NotSignificant	Significant	NotSignificant	NotSignificant	NotSignificant	Significant	NotSignificant	Significant	NotSignificant	NotSignificant	NotSignificant	NotSignificant	NotSignificant	NotSignificant	NotSignificant	NotSignificant	NotSignificant	NotSignificant	NotSignificant	NotSignificant	NotSignificant	NotSignificant	NotSignificant	NotSignificant
AT1G12040	Significant	NotSignificant	Significant	NotSignificant	NotSignificant	NotSignificant	Significant	Significant	NotSignificant	NotSignificant	NotSignificant	NotSignificant	Significant	Significant	NotSignificant	NotSignificant	NotSignificant	NotSignificant	Significant	NotSignificant	NotSignificant	NotSignificant	Significant	NotSignificant	Significant	Significant	NotSignificant	NotSignificant	NotSignificant	NotSignificant	Significant	Significant	NotSignificant	NotSignificant	NotSignificant	NotSignificant	NotSignificant	NotSignificant	NotSignificant	NotSignificant	NotSignificant	NotSignificant	NotSignificant	NotSignificant	NotSignificant	NotSignificant	NotSignificant	NotSignificant	NotSignificant
AT1G14730	Significant	NotSignificant	Significant	NotSignificant	NotSignificant	NotSignificant	Significant	NotSignificant	NotSignificant	NotSignificant	NotSignificant	Significant	Significant	NotSignificant	NotSignificant	NotSignificant	NotSignificant	Significant	Significant	NotSignificant	Significant	NotSignificant	NotSignificant	NotSignificant	NotSignificant	NotSignificant	NotSignificant	NotSignificant	NotSignificant	NotSignificant	NotSignificant	NotSignificant	NotSignificant	NotSignificant	NotSignificant	NotSignificant	NotSignificant	NotSignificant	NotSignificant	NotSignificant	NotSignificant	NotSignificant	NotSignificant	NotSignificant	NotSignificant	NotSignificant	NotSignificant	NotSignificant	NotSignificant
AT1G17600	Significant	NotSignificant	Significant	NotSignificant	NotSignificant	NotSignificant	Significant	Significant	NotSignificant	NotSignificant	NotSignificant	NotSignificant	Significant	Significant	NotSignificant	NotSignificant	NotSignificant	NotSignificant	NotSignificant	NotSignificant	NotSignificant	NotSignificant	NotSignificant	NotSignificant	NotSignificant	NotSignificant	NotSignificant	NotSignificant	NotSignificant	NotSignificant	NotSignificant	NotSignificant	NotSignificant	NotSignificant	NotSignificant	NotSignificant	NotSignificant	NotSignificant	NotSignificant	NotSignificant	NotSignificant	NotSignificant	NotSignificant	NotSignificant	NotSignificant	NotSignificant	NotSignificant	NotSignificant	NotSignificant
AT1G18280	Significant	NotSignificant	Significant	NotSignificant	NotSignificant	NotSignificant	NotSignificant	NotSignificant	NotSignificant	NotSignificant	NotSignificant	NotSignificant	Significant	NotSignificant	NotSignificant	NotSignificant	Significant	NotSignificant	NotSignificant	NotSignificant	NotSignificant	NotSignificant	NotSignificant	NotSignificant	NotSignificant	NotSignificant	NotSignificant	NotSignificant	NotSignificant	NotSignificant	NotSignificant	NotSignificant	NotSignificant	NotSignificant	NotSignificant	NotSignificant	NotSignificant	NotSignificant	NotSignificant	NotSignificant	NotSignificant	NotSignificant	NotSignificant	NotSignificant	NotSignificant	NotSignificant	NotSignificant	NotSignificant	NotSignificant
AT1G18350	Significant	NotSignificant	Significant	NotSignificant	NotSignificant	NotSignificant	Significant	NotSignificant	NotSignificant	NotSignificant	NotSignificant	Significant	NotSignificant	NotSignificant	NotSignificant	NotSignificant	NotSignificant	NotSignificant	NotSignificant	NotSignificant	NotSignificant	NotSignificant	NotSignificant	NotSignificant	NotSignificant	NotSignificant	NotSignificant	NotSignificant	NotSignificant	NotSignificant	NotSignificant	NotSignificant	NotSignificant	NotSignificant	NotSignificant	NotSignificant	NotSignificant	NotSignificant	NotSignificant	NotSignificant	NotSignificant	NotSignificant	NotSignificant	NotSignificant	NotSignificant	NotSignificant	NotSignificant	NotSignificant	NotSignificant
AT1G18590	Significant	NotSignificant	Significant	NotSignificant	NotSignificant	NotSignificant	Significant	NotSignificant	Significant	NotSignificant	NotSignificant	NotSignificant	Significant	NotSignificant	Significant	NotSignificant	NotSignificant	NotSignificant	NotSignificant	NotSignificant	NotSignificant	NotSignificant	NotSignificant	NotSignificant	NotSignificant	NotSignificant	NotSignificant	NotSignificant	NotSignificant	NotSignificant	NotSignificant	NotSignificant	NotSignificant	NotSignificant	NotSignificant	NotSignificant	NotSignificant	NotSignificant	NotSignificant	NotSignificant	NotSignificant	NotSignificant	NotSignificant	NotSignificant	NotSignificant	NotSignificant	NotSignificant	NotSignificant	NotSignificant
AT1G20440	Significant	NotSignificant	Significant	NotSignificant	NotSignificant	NotSignificant	NotSignificant	NotSignificant	NotSignificant	NotSignificant	NotSignificant	NotSignificant	NotSignificant	NotSignificant	NotSignificant	NotSignificant	NotSignificant	NotSignificant	NotSignificant	NotSignificant	NotSignificant	NotSignificant	NotSignificant	NotSignificant	NotSignificant	NotSignificant	NotSignificant	NotSignificant	NotSignificant	NotSignificant	NotSignificant	NotSignificant	NotSignificant	NotSignificant	NotSignificant	NotSignificant	NotSignificant	NotSignificant	NotSignificant	NotSignificant	NotSignificant	NotSignificant	NotSignificant	NotSignificant	NotSignificant	NotSignificant	NotSignificant	NotSignificant	NotSignificant
AT1G22340	Significant	NotSignificant	Significant	NotSignificant	NotSignificant	NotSignificant	Significant	Significant	NotSignificant	NotSignificant	NotSignificant	NotSignificant	Significant	Significant	NotSignificant	NotSignificant	NotSignificant	NotSignificant	NotSignificant	NotSignificant	NotSignificant	NotSignificant	NotSignificant	NotSignificant	Significant	Significant	NotSignificant	NotSignificant	NotSignificant	NotSignificant	Significant	Significant	NotSignificant	NotSignificant	NotSignificant	NotSignificant	NotSignificant	NotSignificant	NotSignificant	NotSignificant	NotSignificant	NotSignificant	NotSignificant	NotSignificant	NotSignificant	NotSignificant	NotSignificant	NotSignificant	NotSignificant
AT1G22470	Significant	NotSignificant	Significant	NotSignificant	NotSignificant	NotSignificant	NotSignificant	NotSignificant	NotSignificant	NotSignificant	NotSignificant	NotSignificant	NotSignificant	NotSignificant	NotSignificant	NotSignificant	NotSignificant	NotSignificant	NotSignificant	NotSignificant	NotSignificant	NotSignificant	NotSignificant	NotSignificant	NotSignificant	NotSignificant	NotSignificant	NotSignificant	NotSignificant	NotSignificant	NotSignificant	NotSignificant	NotSignificant	NotSignificant	NotSignificant	NotSignificant	NotSignificant	NotSignificant	NotSignificant	NotSignificant	NotSignificant	NotSignificant	NotSignificant	NotSignificant	NotSignificant	NotSignificant	NotSignificant	NotSignificant	NotSignificant
AT1G22882	Significant	NotSignificant	Significant	NotSignificant	NotSignificant	NotSignificant	NotSignificant	NotSignificant	NotSignificant	NotSignificant	NotSignificant	NotSignificant	NotSignificant	NotSignificant	NotSignificant	NotSignificant	NotSignificant	NotSignificant	NotSignificant	NotSignificant	NotSignificant	NotSignificant	NotSignificant	NotSignificant	NotSignificant	NotSignificant	NotSignificant	NotSignificant	NotSignificant	NotSignificant	NotSignificant	NotSignificant	NotSignificant	NotSignificant	NotSignificant	NotSignificant	NotSignificant	NotSignificant	NotSignificant	NotSignificant	NotSignificant	NotSignificant	NotSignificant	NotSignificant	NotSignificant	NotSignificant	NotSignificant	NotSignificant	NotSignificant
AT1G23850	Significant	NotSignificant	Significant	NotSignificant	NotSignificant	NotSignificant	Significant	NotSignificant	Significant	NotSignificant	NotSignificant	NotSignificant	Significant	NotSignificant	Significant	NotSignificant	NotSignificant	NotSignificant	NotSignificant	NotSignificant	NotSignificant	NotSignificant	NotSignificant	NotSignificant	NotSignificant	NotSignificant	NotSignificant	NotSignificant	NotSignificant	NotSignificant	NotSignificant	NotSignificant	NotSignificant	NotSignificant	NotSignificant	NotSignificant	NotSignificant	NotSignificant	NotSignificant	NotSignificant	NotSignificant	NotSignificant	NotSignificant	NotSignificant	NotSignificant	NotSignificant	NotSignificant	NotSignificant	NotSignificant
AT1G24440	Significant	NotSignificant	Significant	NotSignificant	NotSignificant	NotSignificant	NotSignificant	NotSignificant	NotSignificant	NotSignificant	NotSignificant	NotSignificant	Significant	Significant	NotSignificant	NotSignificant	NotSignificant	NotSignificant	Significant	NotSignificant	Significant	NotSignificant	NotSignificant	NotSignificant	NotSignificant	NotSignificant	NotSignificant	NotSignificant	NotSignificant	NotSignificant	Significant	Significant	NotSignificant	NotSignificant	NotSignificant	NotSignificant	NotSignificant	NotSignificant	NotSignificant	NotSignificant	NotSignificant	NotSignificant	NotSignificant	NotSignificant	NotSignificant	NotSignificant	NotSignificant	NotSignificant	NotSignificant
AT1G25422	Significant	NotSignificant	Significant	NotSignificant	NotSignificant	NotSignificant	NotSignificant	NotSignificant	NotSignificant	NotSignificant	NotSignificant	NotSignificant	Significant	NotSignificant	NotSignificant	Significant	NotSignificant	NotSignificant	NotSignificant	NotSignificant	NotSignificant	NotSignificant	NotSignificant	NotSignificant	NotSignificant	NotSignificant	NotSignificant	NotSignificant	NotSignificant	NotSignificant	Significant	Significant	NotSignificant	NotSignificant	NotSignificant	NotSignificant	NotSignificant	NotSignificant	NotSignificant	NotSignificant	NotSignificant	NotSignificant	NotSignificant	NotSignificant	NotSignificant	NotSignificant	NotSignificant	NotSignificant	NotSignificant
AT1G26400	Significant	NotSignificant	Significant	NotSignificant	NotSignificant	NotSignificant	Significant	NotSignificant	NotSignificant	Significant	NotSignificant	NotSignificant	Significant	Significant	NotSignificant	NotSignificant	NotSignificant	NotSignificant	Significant	NotSignificant	NotSignificant	NotSignificant	Significant	NotSignificant	Significant	Significant	NotSignificant	NotSignificant	NotSignificant	NotSignificant	Significant	Significant	NotSignificant	NotSignificant	NotSignificant	NotSignificant	NotSignificant	NotSignificant	NotSignificant	NotSignificant	NotSignificant	NotSignificant	NotSignificant	NotSignificant	NotSignificant	NotSignificant	NotSignificant	NotSignificant	NotSignificant
AT1G26450	Significant	NotSignificant	Significant	NotSignificant	NotSignificant	NotSignificant	NotSignificant	NotSignificant	NotSignificant	NotSignificant	NotSignificant	NotSignificant	NotSignificant	NotSignificant	NotSignificant	NotSignificant	NotSignificant	NotSignificant	NotSignificant	NotSignificant	NotSignificant	NotSignificant	NotSignificant	NotSignificant	NotSignificant	NotSignificant	NotSignificant	NotSignificant	NotSignificant	NotSignificant	NotSignificant	NotSignificant	NotSignificant	NotSignificant	NotSignificant	NotSignificant	NotSignificant	NotSignificant	NotSignificant	NotSignificant	NotSignificant	NotSignificant	NotSignificant	NotSignificant	NotSignificant	NotSignificant	NotSignificant	NotSignificant	NotSignificant
AT1G27770	Significant	NotSignificant	Significant	NotSignificant	NotSignificant	NotSignificant	Significant	Significant	NotSignificant	NotSignificant	NotSignificant	NotSignificant	Significant	Significant	NotSignificant	NotSignificant	NotSignificant	NotSignificant	Significant	NotSignificant	NotSignificant	Significant	NotSignificant	NotSignificant	Significant	Significant	NotSignificant	NotSignificant	NotSignificant	NotSignificant	Significant	Significant	NotSignificant	NotSignificant	NotSignificant	NotSignificant	NotSignificant	NotSignificant	NotSignificant	NotSignificant	NotSignificant	NotSignificant	NotSignificant	NotSignificant	NotSignificant	NotSignificant	NotSignificant	NotSignificant	NotSignificant
AT1G29090	Significant	NotSignificant	Significant	NotSignificant	NotSignificant	NotSignificant	NotSignificant	NotSignificant	NotSignificant	NotSignificant	NotSignificant	NotSignificant	Significant	Significant	NotSignificant	NotSignificant	NotSignificant	NotSignificant	NotSignificant	NotSignificant	NotSignificant	NotSignificant	NotSignificant	NotSignificant	NotSignificant	NotSignificant	NotSignificant	NotSignificant	NotSignificant	NotSignificant	NotSignificant	NotSignificant	NotSignificant	NotSignificant	NotSignificant	NotSignificant	NotSignificant	NotSignificant	NotSignificant	NotSignificant	NotSignificant	NotSignificant	NotSignificant	NotSignificant	NotSignificant	NotSignificant	NotSignificant	NotSignificant	NotSignificant
AT1G30660	Significant	NotSignificant	Significant	NotSignificant	NotSignificant	NotSignificant	NotSignificant	NotSignificant	NotSignificant	NotSignificant	NotSignificant	NotSignificant	Significant	NotSignificant	Significant	NotSignificant	NotSignificant	NotSignificant	Significant	NotSignificant	Significant	NotSignificant	NotSignificant	NotSignificant	Significant	NotSignificant	Significant	NotSignificant	NotSignificant	NotSignificant	NotSignificant	NotSignificant	NotSignificant	NotSignificant	NotSignificant	NotSignificant	NotSignificant	NotSignificant	NotSignificant	NotSignificant	NotSignificant	NotSignificant	NotSignificant	NotSignificant	NotSignificant	NotSignificant	NotSignificant	NotSignificant	NotSignificant
AT1G30810	Significant	NotSignificant	Significant	NotSignificant	NotSignificant	NotSignificant	Significant	Significant	NotSignificant	NotSignificant	NotSignificant	NotSignificant	Significant	Significant	NotSignificant	NotSignificant	NotSignificant	NotSignificant	Significant	NotSignificant	Significant	NotSignificant	NotSignificant	NotSignificant	Significant	Significant	NotSignificant	NotSignificant	NotSignificant	NotSignificant	Significant	Significant	NotSignificant	NotSignificant	NotSignificant	NotSignificant	NotSignificant	NotSignificant	NotSignificant	NotSignificant	NotSignificant	NotSignificant	NotSignificant	NotSignificant	NotSignificant	NotSignificant	NotSignificant	NotSignificant	NotSignificant
AT1G31290	Significant	NotSignificant	Significant	NotSignificant	NotSignificant	NotSignificant	Significant	Significant	NotSignificant	NotSignificant	NotSignificant	NotSignificant	Significant	Significant	NotSignificant	NotSignificant	NotSignificant	NotSignificant	Significant	NotSignificant	NotSignificant	Significant	NotSignificant	NotSignificant	Significant	Significant	NotSignificant	NotSignificant	NotSignificant	NotSignificant	Significant	Significant	NotSignificant	NotSignificant	NotSignificant	NotSignificant	NotSignificant	NotSignificant	NotSignificant	NotSignificant	NotSignificant	NotSignificant	NotSignificant	NotSignificant	NotSignificant	NotSignificant	NotSignificant	NotSignificant	NotSignificant
AT1G32330	Significant	NotSignificant	Significant	NotSignificant	NotSignificant	NotSignificant	Significant	Significant	NotSignificant	NotSignificant	NotSignificant	NotSignificant	Significant	Significant	NotSignificant	NotSignificant	NotSignificant	NotSignificant	Significant	NotSignificant	NotSignificant	NotSignificant	NotSignificant	Significant	Significant	Significant	NotSignificant	NotSignificant	NotSignificant	NotSignificant	Significant	Significant	NotSignificant	NotSignificant	NotSignificant	NotSignificant	NotSignificant	NotSignificant	NotSignificant	NotSignificant	NotSignificant	NotSignificant	NotSignificant	NotSignificant	NotSignificant	NotSignificant	NotSignificant	NotSignificant	NotSignificant
AT1G32460	Significant	NotSignificant	Significant	NotSignificant	NotSignificant	NotSignificant	Significant	NotSignificant	NotSignificant	NotSignificant	NotSignificant	Significant	Significant	NotSignificant	NotSignificant	NotSignificant	NotSignificant	Significant	NotSignificant	NotSignificant	NotSignificant	NotSignificant	NotSignificant	NotSignificant	Significant	Significant	NotSignificant	NotSignificant	NotSignificant	NotSignificant	Significant	Significant	NotSignificant	NotSignificant	NotSignificant	NotSignificant	NotSignificant	NotSignificant	NotSignificant	NotSignificant	NotSignificant	NotSignificant	NotSignificant	NotSignificant	NotSignificant	NotSignificant	NotSignificant	NotSignificant	NotSignificant
AT1G33020	Significant	NotSignificant	Significant	NotSignificant	NotSignificant	NotSignificant	Significant	Significant	NotSignificant	NotSignificant	NotSignificant	NotSignificant	Significant	Significant	NotSignificant	NotSignificant	NotSignificant	NotSignificant	Significant	NotSignificant	NotSignificant	Significant	NotSignificant	NotSignificant	Significant	Significant	NotSignificant	NotSignificant	NotSignificant	NotSignificant	Significant	Significant	NotSignificant	NotSignificant	NotSignificant	NotSignificant	NotSignificant	NotSignificant	NotSignificant	NotSignificant	NotSignificant	NotSignificant	NotSignificant	NotSignificant	NotSignificant	NotSignificant	NotSignificant	NotSignificant	NotSignificant
AT1G33475	Significant	NotSignificant	Significant	NotSignificant	NotSignificant	NotSignificant	Significant	Significant	NotSignificant	NotSignificant	NotSignificant	NotSignificant	Significant	Significant	NotSignificant	NotSignificant	NotSignificant	NotSignificant	NotSignificant	NotSignificant	NotSignificant	NotSignificant	NotSignificant	NotSignificant	NotSignificant	NotSignificant	NotSignificant	NotSignificant	NotSignificant	NotSignificant	Significant	Significant	NotSignificant	NotSignificant	NotSignificant	NotSignificant	NotSignificant	NotSignificant	NotSignificant	NotSignificant	NotSignificant	NotSignificant	NotSignificant	NotSignificant	NotSignificant	NotSignificant	NotSignificant	NotSignificant	NotSignificant
AT1G43620	Significant	NotSignificant	Significant	NotSignificant	NotSignificant	NotSignificant	Significant	NotSignificant	NotSignificant	Significant	NotSignificant	NotSignificant	NotSignificant	NotSignificant	NotSignificant	NotSignificant	NotSignificant	NotSignificant	Significant	Significant	NotSignificant	NotSignificant	NotSignificant	NotSignificant	Significant	Significant	NotSignificant	NotSignificant	NotSignificant	NotSignificant	NotSignificant	NotSignificant	NotSignificant	NotSignificant	NotSignificant	NotSignificant	NotSignificant	NotSignificant	NotSignificant	NotSignificant	NotSignificant	NotSignificant	NotSignificant	NotSignificant	NotSignificant	NotSignificant	NotSignificant	NotSignificant	NotSignificant
AT1G44170	Significant	NotSignificant	Significant	NotSignificant	NotSignificant	NotSignificant	NotSignificant	NotSignificant	NotSignificant	NotSignificant	NotSignificant	NotSignificant	NotSignificant	NotSignificant	NotSignificant	NotSignificant	NotSignificant	NotSignificant	NotSignificant	NotSignificant	NotSignificant	NotSignificant	NotSignificant	NotSignificant	NotSignificant	NotSignificant	NotSignificant	NotSignificant	NotSignificant	NotSignificant	NotSignificant	NotSignificant	NotSignificant	NotSignificant	NotSignificant	NotSignificant	NotSignificant	NotSignificant	NotSignificant	NotSignificant	NotSignificant	NotSignificant	NotSignificant	NotSignificant	NotSignificant	NotSignificant	NotSignificant	NotSignificant	NotSignificant
AT1G48060	Significant	NotSignificant	Significant	NotSignificant	NotSignificant	NotSignificant	NotSignificant	NotSignificant	NotSignificant	NotSignificant	NotSignificant	NotSignificant	Significant	NotSignificant	NotSignificant	NotSignificant	NotSignificant	Significant	NotSignificant	NotSignificant	NotSignificant	NotSignificant	NotSignificant	NotSignificant	NotSignificant	NotSignificant	NotSignificant	NotSignificant	NotSignificant	NotSignificant	Significant	Significant	NotSignificant	NotSignificant	NotSignificant	NotSignificant	NotSignificant	NotSignificant	NotSignificant	NotSignificant	NotSignificant	NotSignificant	NotSignificant	NotSignificant	NotSignificant	NotSignificant	NotSignificant	NotSignificant	NotSignificant
AT1G48980	Significant	NotSignificant	Significant	NotSignificant	NotSignificant	NotSignificant	NotSignificant	NotSignificant	NotSignificant	NotSignificant	NotSignificant	NotSignificant	NotSignificant	NotSignificant	NotSignificant	NotSignificant	NotSignificant	NotSignificant	NotSignificant	NotSignificant	NotSignificant	NotSignificant	NotSignificant	NotSignificant	NotSignificant	NotSignificant	NotSignificant	NotSignificant	NotSignificant	NotSignificant	NotSignificant	NotSignificant	NotSignificant	NotSignificant	NotSignificant	NotSignificant	NotSignificant	NotSignificant	NotSignificant	NotSignificant	NotSignificant	NotSignificant	NotSignificant	NotSignificant	NotSignificant	NotSignificant	NotSignificant	NotSignificant	NotSignificant
AT1G51640	Significant	NotSignificant	Significant	NotSignificant	NotSignificant	NotSignificant	Significant	Significant	NotSignificant	NotSignificant	NotSignificant	NotSignificant	Significant	Significant	NotSignificant	NotSignificant	NotSignificant	NotSignificant	Significant	NotSignificant	NotSignificant	Significant	NotSignificant	NotSignificant	Significant	Significant	NotSignificant	NotSignificant	NotSignificant	NotSignificant	NotSignificant	NotSignificant	NotSignificant	NotSignificant	NotSignificant	NotSignificant	NotSignificant	NotSignificant	NotSignificant	NotSignificant	NotSignificant	NotSignificant	NotSignificant	NotSignificant	NotSignificant	NotSignificant	NotSignificant	NotSignificant	NotSignificant
AT1G53370	Significant	NotSignificant	Significant	NotSignificant	NotSignificant	NotSignificant	Significant	NotSignificant	NotSignificant	Significant	NotSignificant	NotSignificant	Significant	NotSignificant	NotSignificant	NotSignificant	Significant	NotSignificant	NotSignificant	NotSignificant	NotSignificant	NotSignificant	NotSignificant	NotSignificant	Significant	Significant	NotSignificant	NotSignificant	NotSignificant	NotSignificant	Significant	Significant	NotSignificant	NotSignificant	NotSignificant	NotSignificant	NotSignificant	NotSignificant	NotSignificant	NotSignificant	NotSignificant	NotSignificant	NotSignificant	NotSignificant	NotSignificant	NotSignificant	NotSignificant	NotSignificant	NotSignificant
AT1G53790	Significant	NotSignificant	Significant	NotSignificant	NotSignificant	NotSignificant	Significant	NotSignificant	Significant	NotSignificant	NotSignificant	NotSignificant	NotSignificant	NotSignificant	NotSignificant	NotSignificant	NotSignificant	NotSignificant	NotSignificant	NotSignificant	NotSignificant	NotSignificant	NotSignificant	NotSignificant	NotSignificant	NotSignificant	NotSignificant	NotSignificant	NotSignificant	NotSignificant	NotSignificant	NotSignificant	NotSignificant	NotSignificant	NotSignificant	NotSignificant	NotSignificant	NotSignificant	NotSignificant	NotSignificant	NotSignificant	NotSignificant	NotSignificant	NotSignificant	NotSignificant	NotSignificant	NotSignificant	NotSignificant	NotSignificant
AT1G54960	Significant	NotSignificant	Significant	NotSignificant	NotSignificant	NotSignificant	Significant	NotSignificant	Significant	NotSignificant	NotSignificant	NotSignificant	Significant	NotSignificant	Significant	NotSignificant	NotSignificant	NotSignificant	Significant	NotSignificant	NotSignificant	NotSignificant	Significant	NotSignificant	Significant	Significant	NotSignificant	NotSignificant	NotSignificant	NotSignificant	Significant	Significant	NotSignificant	NotSignificant	NotSignificant	NotSignificant	NotSignificant	NotSignificant	NotSignificant	NotSignificant	NotSignificant	NotSignificant	NotSignificant	NotSignificant	NotSignificant	NotSignificant	NotSignificant	NotSignificant	NotSignificant
AT1G55530	Significant	NotSignificant	Significant	NotSignificant	NotSignificant	NotSignificant	Significant	Significant	NotSignificant	NotSignificant	NotSignificant	NotSignificant	Significant	Significant	NotSignificant	NotSignificant	NotSignificant	NotSignificant	Significant	NotSignificant	NotSignificant	NotSignificant	Significant	NotSignificant	Significant	Significant	NotSignificant	NotSignificant	NotSignificant	NotSignificant	Significant	Significant	NotSignificant	NotSignificant	NotSignificant	NotSignificant	NotSignificant	NotSignificant	NotSignificant	NotSignificant	NotSignificant	NotSignificant	NotSignificant	NotSignificant	NotSignificant	NotSignificant	NotSignificant	NotSignificant	NotSignificant
AT1G56580	Significant	NotSignificant	Significant	NotSignificant	NotSignificant	NotSignificant	NotSignificant	NotSignificant	NotSignificant	NotSignificant	NotSignificant	NotSignificant	NotSignificant	NotSignificant	NotSignificant	NotSignificant	NotSignificant	NotSignificant	NotSignificant	NotSignificant	NotSignificant	NotSignificant	NotSignificant	NotSignificant	NotSignificant	NotSignificant	NotSignificant	NotSignificant	NotSignificant	NotSignificant	NotSignificant	NotSignificant	NotSignificant	NotSignificant	NotSignificant	NotSignificant	NotSignificant	NotSignificant	NotSignificant	NotSignificant	NotSignificant	NotSignificant	NotSignificant	NotSignificant	NotSignificant	NotSignificant	NotSignificant	NotSignificant	NotSignificant
AT1G57570	Significant	NotSignificant	Significant	NotSignificant	NotSignificant	NotSignificant	NotSignificant	NotSignificant	NotSignificant	NotSignificant	NotSignificant	NotSignificant	Significant	NotSignificant	NotSignificant	NotSignificant	Significant	NotSignificant	Significant	NotSignificant	NotSignificant	Significant	NotSignificant	NotSignificant	Significant	Significant	NotSignificant	NotSignificant	NotSignificant	NotSignificant	NotSignificant	NotSignificant	NotSignificant	NotSignificant	NotSignificant	NotSignificant	NotSignificant	NotSignificant	NotSignificant	NotSignificant	NotSignificant	NotSignificant	NotSignificant	NotSignificant	NotSignificant	NotSignificant	NotSignificant	NotSignificant	NotSignificant
AT1G57680	Significant	NotSignificant	Significant	NotSignificant	NotSignificant	NotSignificant	Significant	Significant	NotSignificant	NotSignificant	NotSignificant	NotSignificant	Significant	Significant	NotSignificant	NotSignificant	NotSignificant	NotSignificant	NotSignificant	NotSignificant	NotSignificant	NotSignificant	NotSignificant	NotSignificant	Significant	NotSignificant	NotSignificant	Significant	NotSignificant	NotSignificant	Significant	Significant	NotSignificant	NotSignificant	NotSignificant	NotSignificant	NotSignificant	NotSignificant	NotSignificant	NotSignificant	NotSignificant	NotSignificant	NotSignificant	NotSignificant	NotSignificant	NotSignificant	NotSignificant	NotSignificant	NotSignificant
AT1G58030	Significant	NotSignificant	Significant	NotSignificant	NotSignificant	NotSignificant	Significant	NotSignificant	Significant	NotSignificant	NotSignificant	NotSignificant	Significant	Significant	NotSignificant	NotSignificant	NotSignificant	NotSignificant	NotSignificant	NotSignificant	NotSignificant	NotSignificant	NotSignificant	NotSignificant	NotSignificant	NotSignificant	NotSignificant	NotSignificant	NotSignificant	NotSignificant	NotSignificant	NotSignificant	NotSignificant	NotSignificant	NotSignificant	NotSignificant	NotSignificant	NotSignificant	NotSignificant	NotSignificant	NotSignificant	NotSignificant	NotSignificant	NotSignificant	NotSignificant	NotSignificant	NotSignificant	NotSignificant	NotSignificant
AT1G58225	Significant	NotSignificant	Significant	NotSignificant	NotSignificant	NotSignificant	NotSignificant	NotSignificant	NotSignificant	NotSignificant	NotSignificant	NotSignificant	NotSignificant	NotSignificant	NotSignificant	NotSignificant	NotSignificant	NotSignificant	NotSignificant	NotSignificant	NotSignificant	NotSignificant	NotSignificant	NotSignificant	NotSignificant	NotSignificant	NotSignificant	NotSignificant	NotSignificant	NotSignificant	NotSignificant	NotSignificant	NotSignificant	NotSignificant	NotSignificant	NotSignificant	NotSignificant	NotSignificant	NotSignificant	NotSignificant	NotSignificant	NotSignificant	NotSignificant	NotSignificant	NotSignificant	NotSignificant	NotSignificant	NotSignificant	NotSignificant
AT1G58270	Significant	NotSignificant	Significant	NotSignificant	NotSignificant	NotSignificant	NotSignificant	NotSignificant	NotSignificant	NotSignificant	NotSignificant	NotSignificant	Significant	NotSignificant	Significant	NotSignificant	NotSignificant	NotSignificant	NotSignificant	NotSignificant	NotSignificant	NotSignificant	NotSignificant	NotSignificant	NotSignificant	NotSignificant	NotSignificant	NotSignificant	NotSignificant	NotSignificant	NotSignificant	NotSignificant	NotSignificant	NotSignificant	NotSignificant	NotSignificant	NotSignificant	NotSignificant	NotSignificant	NotSignificant	NotSignificant	NotSignificant	NotSignificant	NotSignificant	NotSignificant	NotSignificant	NotSignificant	NotSignificant	NotSignificant
AT1G61280	Significant	NotSignificant	Significant	NotSignificant	NotSignificant	NotSignificant	NotSignificant	NotSignificant	NotSignificant	NotSignificant	NotSignificant	NotSignificant	Significant	Significant	NotSignificant	NotSignificant	NotSignificant	NotSignificant	Significant	NotSignificant	Significant	NotSignificant	NotSignificant	NotSignificant	Significant	Significant	NotSignificant	NotSignificant	NotSignificant	NotSignificant	Significant	Significant	NotSignificant	NotSignificant	NotSignificant	NotSignificant	NotSignificant	NotSignificant	NotSignificant	NotSignificant	NotSignificant	NotSignificant	NotSignificant	NotSignificant	NotSignificant	NotSignificant	NotSignificant	NotSignificant	NotSignificant
AT1G61470	Significant	NotSignificant	Significant	NotSignificant	NotSignificant	NotSignificant	Significant	NotSignificant	Significant	NotSignificant	NotSignificant	NotSignificant	Significant	Significant	NotSignificant	NotSignificant	NotSignificant	NotSignificant	Significant	NotSignificant	Significant	NotSignificant	NotSignificant	NotSignificant	Significant	Significant	NotSignificant	NotSignificant	NotSignificant	NotSignificant	Significant	NotSignificant	Significant	NotSignificant	NotSignificant	NotSignificant	NotSignificant	NotSignificant	NotSignificant	NotSignificant	NotSignificant	NotSignificant	NotSignificant	NotSignificant	NotSignificant	NotSignificant	NotSignificant	NotSignificant	NotSignificant
AT1G63390	Significant	NotSignificant	Significant	NotSignificant	NotSignificant	NotSignificant	Significant	NotSignificant	Significant	NotSignificant	NotSignificant	NotSignificant	Significant	NotSignificant	Significant	NotSignificant	NotSignificant	NotSignificant	Significant	NotSignificant	Significant	NotSignificant	NotSignificant	NotSignificant	Significant	NotSignificant	NotSignificant	NotSignificant	Significant	NotSignificant	NotSignificant	NotSignificant	NotSignificant	NotSignificant	NotSignificant	NotSignificant	NotSignificant	NotSignificant	NotSignificant	NotSignificant	NotSignificant	NotSignificant	NotSignificant	NotSignificant	NotSignificant	NotSignificant	NotSignificant	NotSignificant	NotSignificant
AT1G63740	Significant	NotSignificant	Significant	NotSignificant	NotSignificant	NotSignificant	Significant	NotSignificant	Significant	NotSignificant	NotSignificant	NotSignificant	Significant	NotSignificant	NotSignificant	Significant	NotSignificant	NotSignificant	Significant	NotSignificant	Significant	NotSignificant	NotSignificant	NotSignificant	Significant	NotSignificant	NotSignificant	Significant	NotSignificant	NotSignificant	NotSignificant	NotSignificant	NotSignificant	NotSignificant	NotSignificant	NotSignificant	NotSignificant	NotSignificant	NotSignificant	NotSignificant	NotSignificant	NotSignificant	NotSignificant	NotSignificant	NotSignificant	NotSignificant	NotSignificant	NotSignificant	NotSignificant
AT1G65483	Significant	NotSignificant	Significant	NotSignificant	NotSignificant	NotSignificant	NotSignificant	NotSignificant	NotSignificant	NotSignificant	NotSignificant	NotSignificant	NotSignificant	NotSignificant	NotSignificant	NotSignificant	NotSignificant	NotSignificant	Significant	NotSignificant	NotSignificant	Significant	NotSignificant	NotSignificant	Significant	Significant	NotSignificant	NotSignificant	NotSignificant	NotSignificant	NotSignificant	NotSignificant	NotSignificant	NotSignificant	NotSignificant	NotSignificant	NotSignificant	NotSignificant	NotSignificant	NotSignificant	NotSignificant	NotSignificant	NotSignificant	NotSignificant	NotSignificant	NotSignificant	NotSignificant	NotSignificant	NotSignificant
AT1G65541	Significant	NotSignificant	Significant	NotSignificant	NotSignificant	NotSignificant	Significant	Significant	NotSignificant	NotSignificant	NotSignificant	NotSignificant	Significant	Significant	NotSignificant	NotSignificant	NotSignificant	NotSignificant	NotSignificant	NotSignificant	NotSignificant	NotSignificant	NotSignificant	NotSignificant	NotSignificant	NotSignificant	NotSignificant	NotSignificant	NotSignificant	NotSignificant	NotSignificant	NotSignificant	NotSignificant	NotSignificant	NotSignificant	NotSignificant	NotSignificant	NotSignificant	NotSignificant	NotSignificant	NotSignificant	NotSignificant	NotSignificant	NotSignificant	NotSignificant	NotSignificant	NotSignificant	NotSignificant	NotSignificant
AT1G65790	Significant	NotSignificant	Significant	NotSignificant	NotSignificant	NotSignificant	NotSignificant	NotSignificant	NotSignificant	NotSignificant	NotSignificant	NotSignificant	NotSignificant	NotSignificant	NotSignificant	NotSignificant	NotSignificant	NotSignificant	NotSignificant	NotSignificant	NotSignificant	NotSignificant	NotSignificant	NotSignificant	NotSignificant	NotSignificant	NotSignificant	NotSignificant	NotSignificant	NotSignificant	NotSignificant	NotSignificant	NotSignificant	NotSignificant	NotSignificant	NotSignificant	NotSignificant	NotSignificant	NotSignificant	NotSignificant	NotSignificant	NotSignificant	NotSignificant	NotSignificant	NotSignificant	NotSignificant	NotSignificant	NotSignificant	NotSignificant
AT1G65890	Significant	NotSignificant	Significant	NotSignificant	NotSignificant	NotSignificant	NotSignificant	NotSignificant	NotSignificant	NotSignificant	NotSignificant	NotSignificant	Significant	NotSignificant	NotSignificant	Significant	NotSignificant	NotSignificant	NotSignificant	NotSignificant	NotSignificant	NotSignificant	NotSignificant	NotSignificant	NotSignificant	NotSignificant	NotSignificant	NotSignificant	NotSignificant	NotSignificant	NotSignificant	NotSignificant	NotSignificant	NotSignificant	NotSignificant	NotSignificant	NotSignificant	NotSignificant	NotSignificant	NotSignificant	NotSignificant	NotSignificant	NotSignificant	NotSignificant	NotSignificant	NotSignificant	NotSignificant	NotSignificant	NotSignificant
AT1G66960	Significant	NotSignificant	Significant	NotSignificant	NotSignificant	NotSignificant	NotSignificant	NotSignificant	NotSignificant	NotSignificant	NotSignificant	NotSignificant	NotSignificant	NotSignificant	NotSignificant	NotSignificant	NotSignificant	NotSignificant	NotSignificant	NotSignificant	NotSignificant	NotSignificant	NotSignificant	NotSignificant	NotSignificant	NotSignificant	NotSignificant	NotSignificant	NotSignificant	NotSignificant	NotSignificant	NotSignificant	NotSignificant	NotSignificant	NotSignificant	NotSignificant	NotSignificant	NotSignificant	NotSignificant	NotSignificant	NotSignificant	NotSignificant	NotSignificant	NotSignificant	NotSignificant	NotSignificant	NotSignificant	NotSignificant	NotSignificant
AT1G67360	Significant	NotSignificant	Significant	NotSignificant	NotSignificant	NotSignificant	NotSignificant	NotSignificant	NotSignificant	NotSignificant	NotSignificant	NotSignificant	NotSignificant	NotSignificant	NotSignificant	NotSignificant	NotSignificant	NotSignificant	Significant	NotSignificant	Significant	NotSignificant	NotSignificant	NotSignificant	NotSignificant	NotSignificant	NotSignificant	NotSignificant	NotSignificant	NotSignificant	Significant	Significant	NotSignificant	NotSignificant	NotSignificant	NotSignificant	NotSignificant	NotSignificant	NotSignificant	NotSignificant	NotSignificant	NotSignificant	NotSignificant	NotSignificant	NotSignificant	NotSignificant	NotSignificant	NotSignificant	NotSignificant
AT1G67880	Significant	NotSignificant	Significant	NotSignificant	NotSignificant	NotSignificant	Significant	Significant	NotSignificant	NotSignificant	NotSignificant	NotSignificant	Significant	Significant	NotSignificant	NotSignificant	NotSignificant	NotSignificant	NotSignificant	NotSignificant	NotSignificant	NotSignificant	NotSignificant	NotSignificant	Significant	Significant	NotSignificant	NotSignificant	NotSignificant	NotSignificant	NotSignificant	NotSignificant	NotSignificant	NotSignificant	NotSignificant	NotSignificant	NotSignificant	NotSignificant	NotSignificant	NotSignificant	NotSignificant	NotSignificant	NotSignificant	NotSignificant	NotSignificant	NotSignificant	NotSignificant	NotSignificant	NotSignificant
AT1G68500	Significant	NotSignificant	Significant	NotSignificant	NotSignificant	NotSignificant	NotSignificant	NotSignificant	NotSignificant	NotSignificant	NotSignificant	NotSignificant	NotSignificant	NotSignificant	NotSignificant	NotSignificant	NotSignificant	NotSignificant	NotSignificant	NotSignificant	NotSignificant	NotSignificant	NotSignificant	NotSignificant	NotSignificant	NotSignificant	NotSignificant	NotSignificant	NotSignificant	NotSignificant	Significant	NotSignificant	NotSignificant	NotSignificant	Significant	NotSignificant	NotSignificant	NotSignificant	NotSignificant	NotSignificant	NotSignificant	NotSignificant	NotSignificant	NotSignificant	NotSignificant	NotSignificant	NotSignificant	NotSignificant	NotSignificant
AT1G69430	Significant	NotSignificant	Significant	NotSignificant	NotSignificant	NotSignificant	Significant	Significant	NotSignificant	NotSignificant	NotSignificant	NotSignificant	Significant	Significant	NotSignificant	NotSignificant	NotSignificant	NotSignificant	NotSignificant	NotSignificant	NotSignificant	NotSignificant	NotSignificant	NotSignificant	NotSignificant	NotSignificant	NotSignificant	NotSignificant	NotSignificant	NotSignificant	NotSignificant	NotSignificant	NotSignificant	NotSignificant	NotSignificant	NotSignificant	NotSignificant	NotSignificant	NotSignificant	NotSignificant	NotSignificant	NotSignificant	NotSignificant	NotSignificant	NotSignificant	NotSignificant	NotSignificant	NotSignificant	NotSignificant
AT1G70430	Significant	NotSignificant	Significant	NotSignificant	NotSignificant	NotSignificant	Significant	NotSignificant	NotSignificant	NotSignificant	NotSignificant	Significant	Significant	NotSignificant	NotSignificant	NotSignificant	NotSignificant	Significant	NotSignificant	NotSignificant	NotSignificant	NotSignificant	NotSignificant	NotSignificant	NotSignificant	NotSignificant	NotSignificant	NotSignificant	NotSignificant	NotSignificant	NotSignificant	NotSignificant	NotSignificant	NotSignificant	NotSignificant	NotSignificant	NotSignificant	NotSignificant	NotSignificant	NotSignificant	NotSignificant	NotSignificant	NotSignificant	NotSignificant	NotSignificant	NotSignificant	NotSignificant	NotSignificant	NotSignificant
AT1G71140	Significant	NotSignificant	Significant	NotSignificant	NotSignificant	NotSignificant	Significant	NotSignificant	Significant	NotSignificant	NotSignificant	NotSignificant	Significant	Significant	NotSignificant	NotSignificant	NotSignificant	NotSignificant	NotSignificant	NotSignificant	NotSignificant	NotSignificant	NotSignificant	NotSignificant	NotSignificant	NotSignificant	NotSignificant	NotSignificant	NotSignificant	NotSignificant	NotSignificant	NotSignificant	NotSignificant	NotSignificant	NotSignificant	NotSignificant	NotSignificant	NotSignificant	NotSignificant	NotSignificant	NotSignificant	NotSignificant	NotSignificant	NotSignificant	NotSignificant	NotSignificant	NotSignificant	NotSignificant	NotSignificant
AT1G72240	Significant	NotSignificant	Significant	NotSignificant	NotSignificant	NotSignificant	Significant	Significant	NotSignificant	NotSignificant	NotSignificant	NotSignificant	Significant	NotSignificant	Significant	NotSignificant	NotSignificant	NotSignificant	NotSignificant	NotSignificant	NotSignificant	NotSignificant	NotSignificant	NotSignificant	NotSignificant	NotSignificant	NotSignificant	NotSignificant	NotSignificant	NotSignificant	NotSignificant	NotSignificant	NotSignificant	NotSignificant	NotSignificant	NotSignificant	NotSignificant	NotSignificant	NotSignificant	NotSignificant	NotSignificant	NotSignificant	NotSignificant	NotSignificant	NotSignificant	NotSignificant	NotSignificant	NotSignificant	NotSignificant
AT1G72540	Significant	NotSignificant	Significant	NotSignificant	NotSignificant	NotSignificant	Significant	NotSignificant	NotSignificant	Significant	NotSignificant	NotSignificant	Significant	Significant	NotSignificant	NotSignificant	NotSignificant	NotSignificant	Significant	NotSignificant	NotSignificant	NotSignificant	Significant	NotSignificant	Significant	Significant	NotSignificant	NotSignificant	NotSignificant	NotSignificant	Significant	Significant	NotSignificant	NotSignificant	NotSignificant	NotSignificant	NotSignificant	NotSignificant	NotSignificant	NotSignificant	NotSignificant	NotSignificant	NotSignificant	NotSignificant	NotSignificant	NotSignificant	NotSignificant	NotSignificant	NotSignificant
AT1G72690	Significant	NotSignificant	Significant	NotSignificant	NotSignificant	NotSignificant	NotSignificant	NotSignificant	NotSignificant	NotSignificant	NotSignificant	NotSignificant	Significant	NotSignificant	Significant	NotSignificant	NotSignificant	NotSignificant	NotSignificant	NotSignificant	NotSignificant	NotSignificant	NotSignificant	NotSignificant	NotSignificant	NotSignificant	NotSignificant	NotSignificant	NotSignificant	NotSignificant	NotSignificant	NotSignificant	NotSignificant	NotSignificant	NotSignificant	NotSignificant	NotSignificant	NotSignificant	NotSignificant	NotSignificant	NotSignificant	NotSignificant	NotSignificant	NotSignificant	NotSignificant	NotSignificant	NotSignificant	NotSignificant	NotSignificant
AT1G72910	Significant	NotSignificant	Significant	NotSignificant	NotSignificant	NotSignificant	Significant	NotSignificant	Significant	NotSignificant	NotSignificant	NotSignificant	NotSignificant	NotSignificant	NotSignificant	NotSignificant	NotSignificant	NotSignificant	Significant	NotSignificant	Significant	NotSignificant	NotSignificant	NotSignificant	Significant	Significant	NotSignificant	NotSignificant	NotSignificant	NotSignificant	NotSignificant	NotSignificant	NotSignificant	NotSignificant	NotSignificant	NotSignificant	NotSignificant	NotSignificant	NotSignificant	NotSignificant	NotSignificant	NotSignificant	NotSignificant	NotSignificant	NotSignificant	NotSignificant	NotSignificant	NotSignificant	NotSignificant
AT1G72960	Significant	NotSignificant	Significant	NotSignificant	NotSignificant	NotSignificant	Significant	NotSignificant	Significant	NotSignificant	NotSignificant	NotSignificant	Significant	NotSignificant	Significant	NotSignificant	NotSignificant	NotSignificant	Significant	NotSignificant	NotSignificant	Significant	NotSignificant	NotSignificant	Significant	NotSignificant	NotSignificant	Significant	NotSignificant	NotSignificant	Significant	NotSignificant	NotSignificant	Significant	NotSignificant	NotSignificant	NotSignificant	NotSignificant	NotSignificant	NotSignificant	NotSignificant	NotSignificant	NotSignificant	NotSignificant	NotSignificant	NotSignificant	NotSignificant	NotSignificant	NotSignificant
AT1G73260	Significant	NotSignificant	Significant	NotSignificant	NotSignificant	NotSignificant	Significant	NotSignificant	NotSignificant	Significant	NotSignificant	NotSignificant	Significant	NotSignificant	NotSignificant	Significant	NotSignificant	NotSignificant	NotSignificant	NotSignificant	NotSignificant	NotSignificant	NotSignificant	NotSignificant	NotSignificant	NotSignificant	NotSignificant	NotSignificant	NotSignificant	NotSignificant	NotSignificant	NotSignificant	NotSignificant	NotSignificant	NotSignificant	NotSignificant	NotSignificant	NotSignificant	NotSignificant	NotSignificant	NotSignificant	NotSignificant	NotSignificant	NotSignificant	NotSignificant	NotSignificant	NotSignificant	NotSignificant	NotSignificant
AT1G73500	Significant	NotSignificant	Significant	NotSignificant	NotSignificant	NotSignificant	NotSignificant	NotSignificant	NotSignificant	NotSignificant	NotSignificant	NotSignificant	NotSignificant	NotSignificant	NotSignificant	NotSignificant	NotSignificant	NotSignificant	NotSignificant	NotSignificant	NotSignificant	NotSignificant	NotSignificant	NotSignificant	NotSignificant	NotSignificant	NotSignificant	NotSignificant	NotSignificant	NotSignificant	Significant	Significant	NotSignificant	NotSignificant	NotSignificant	NotSignificant	NotSignificant	NotSignificant	NotSignificant	NotSignificant	NotSignificant	NotSignificant	NotSignificant	NotSignificant	NotSignificant	NotSignificant	NotSignificant	NotSignificant	NotSignificant
AT1G74310	Significant	NotSignificant	Significant	NotSignificant	NotSignificant	NotSignificant	Significant	NotSignificant	NotSignificant	NotSignificant	NotSignificant	Significant	Significant	NotSignificant	NotSignificant	NotSignificant	NotSignificant	Significant	Significant	NotSignificant	NotSignificant	NotSignificant	Significant	NotSignificant	Significant	NotSignificant	NotSignificant	NotSignificant	Significant	NotSignificant	Significant	Significant	NotSignificant	NotSignificant	NotSignificant	NotSignificant	NotSignificant	NotSignificant	NotSignificant	NotSignificant	NotSignificant	NotSignificant	NotSignificant	NotSignificant	NotSignificant	NotSignificant	NotSignificant	NotSignificant	NotSignificant
AT1G75040	Significant	NotSignificant	Significant	NotSignificant	NotSignificant	NotSignificant	NotSignificant	NotSignificant	NotSignificant	NotSignificant	NotSignificant	NotSignificant	NotSignificant	NotSignificant	NotSignificant	NotSignificant	NotSignificant	NotSignificant	NotSignificant	NotSignificant	NotSignificant	NotSignificant	NotSignificant	NotSignificant	NotSignificant	NotSignificant	NotSignificant	NotSignificant	NotSignificant	NotSignificant	NotSignificant	NotSignificant	NotSignificant	NotSignificant	NotSignificant	NotSignificant	NotSignificant	NotSignificant	NotSignificant	NotSignificant	NotSignificant	NotSignificant	NotSignificant	NotSignificant	NotSignificant	NotSignificant	NotSignificant	NotSignificant	NotSignificant
AT1G75700	Significant	NotSignificant	Significant	NotSignificant	NotSignificant	NotSignificant	Significant	Significant	NotSignificant	NotSignificant	NotSignificant	NotSignificant	Significant	Significant	NotSignificant	NotSignificant	NotSignificant	NotSignificant	NotSignificant	NotSignificant	NotSignificant	NotSignificant	NotSignificant	NotSignificant	Significant	Significant	NotSignificant	NotSignificant	NotSignificant	NotSignificant	Significant	Significant	NotSignificant	NotSignificant	NotSignificant	NotSignificant	NotSignificant	NotSignificant	NotSignificant	NotSignificant	NotSignificant	NotSignificant	NotSignificant	NotSignificant	NotSignificant	NotSignificant	NotSignificant	NotSignificant	NotSignificant
AT1G76250	Significant	NotSignificant	Significant	NotSignificant	NotSignificant	NotSignificant	Significant	NotSignificant	Significant	NotSignificant	NotSignificant	NotSignificant	Significant	NotSignificant	NotSignificant	NotSignificant	NotSignificant	Significant	Significant	NotSignificant	NotSignificant	Significant	NotSignificant	NotSignificant	Significant	Significant	NotSignificant	NotSignificant	NotSignificant	NotSignificant	Significant	Significant	NotSignificant	NotSignificant	NotSignificant	NotSignificant	NotSignificant	NotSignificant	NotSignificant	NotSignificant	NotSignificant	NotSignificant	NotSignificant	NotSignificant	NotSignificant	NotSignificant	NotSignificant	NotSignificant	NotSignificant
AT1G76960	Significant	NotSignificant	Significant	NotSignificant	NotSignificant	NotSignificant	NotSignificant	NotSignificant	NotSignificant	NotSignificant	NotSignificant	NotSignificant	NotSignificant	NotSignificant	NotSignificant	NotSignificant	NotSignificant	NotSignificant	Significant	NotSignificant	NotSignificant	NotSignificant	Significant	NotSignificant	Significant	Significant	NotSignificant	NotSignificant	NotSignificant	NotSignificant	NotSignificant	NotSignificant	NotSignificant	NotSignificant	NotSignificant	NotSignificant	NotSignificant	NotSignificant	NotSignificant	NotSignificant	NotSignificant	NotSignificant	NotSignificant	NotSignificant	NotSignificant	NotSignificant	NotSignificant	NotSignificant	NotSignificant
AT1G78780	Significant	NotSignificant	Significant	NotSignificant	NotSignificant	NotSignificant	Significant	NotSignificant	Significant	NotSignificant	NotSignificant	NotSignificant	Significant	NotSignificant	Significant	NotSignificant	NotSignificant	NotSignificant	NotSignificant	NotSignificant	NotSignificant	NotSignificant	NotSignificant	NotSignificant	NotSignificant	NotSignificant	NotSignificant	NotSignificant	NotSignificant	NotSignificant	NotSignificant	NotSignificant	NotSignificant	NotSignificant	NotSignificant	NotSignificant	NotSignificant	NotSignificant	NotSignificant	NotSignificant	NotSignificant	NotSignificant	NotSignificant	NotSignificant	NotSignificant	NotSignificant	NotSignificant	NotSignificant	NotSignificant
AT1G79440	Significant	NotSignificant	Significant	NotSignificant	NotSignificant	NotSignificant	NotSignificant	NotSignificant	NotSignificant	NotSignificant	NotSignificant	NotSignificant	Significant	NotSignificant	Significant	NotSignificant	NotSignificant	NotSignificant	NotSignificant	NotSignificant	NotSignificant	NotSignificant	NotSignificant	NotSignificant	NotSignificant	NotSignificant	NotSignificant	NotSignificant	NotSignificant	NotSignificant	NotSignificant	NotSignificant	NotSignificant	NotSignificant	NotSignificant	NotSignificant	NotSignificant	NotSignificant	NotSignificant	NotSignificant	NotSignificant	NotSignificant	NotSignificant	NotSignificant	NotSignificant	NotSignificant	NotSignificant	NotSignificant	NotSignificant
AT2G01300	Significant	NotSignificant	Significant	NotSignificant	NotSignificant	NotSignificant	Significant	Significant	NotSignificant	NotSignificant	NotSignificant	NotSignificant	Significant	Significant	NotSignificant	NotSignificant	NotSignificant	NotSignificant	Significant	NotSignificant	NotSignificant	NotSignificant	NotSignificant	Significant	Significant	Significant	NotSignificant	NotSignificant	NotSignificant	NotSignificant	Significant	Significant	NotSignificant	NotSignificant	NotSignificant	NotSignificant	NotSignificant	NotSignificant	NotSignificant	NotSignificant	NotSignificant	NotSignificant	NotSignificant	NotSignificant	NotSignificant	NotSignificant	NotSignificant	NotSignificant	NotSignificant
AT2G14560	Significant	NotSignificant	Significant	NotSignificant	NotSignificant	NotSignificant	NotSignificant	NotSignificant	NotSignificant	NotSignificant	NotSignificant	NotSignificant	NotSignificant	NotSignificant	NotSignificant	NotSignificant	NotSignificant	NotSignificant	NotSignificant	NotSignificant	NotSignificant	NotSignificant	NotSignificant	NotSignificant	NotSignificant	NotSignificant	NotSignificant	NotSignificant	NotSignificant	NotSignificant	NotSignificant	NotSignificant	NotSignificant	NotSignificant	NotSignificant	NotSignificant	NotSignificant	NotSignificant	NotSignificant	NotSignificant	NotSignificant	NotSignificant	NotSignificant	NotSignificant	NotSignificant	NotSignificant	NotSignificant	NotSignificant	NotSignificant
AT2G14610	Significant	NotSignificant	Significant	NotSignificant	NotSignificant	NotSignificant	NotSignificant	NotSignificant	NotSignificant	NotSignificant	NotSignificant	NotSignificant	NotSignificant	NotSignificant	NotSignificant	NotSignificant	NotSignificant	NotSignificant	NotSignificant	NotSignificant	NotSignificant	NotSignificant	NotSignificant	NotSignificant	NotSignificant	NotSignificant	NotSignificant	NotSignificant	NotSignificant	NotSignificant	NotSignificant	NotSignificant	NotSignificant	NotSignificant	NotSignificant	NotSignificant	NotSignificant	NotSignificant	NotSignificant	NotSignificant	NotSignificant	NotSignificant	NotSignificant	NotSignificant	NotSignificant	NotSignificant	NotSignificant	NotSignificant	NotSignificant
AT2G14620	Significant	NotSignificant	Significant	NotSignificant	NotSignificant	NotSignificant	NotSignificant	NotSignificant	NotSignificant	NotSignificant	NotSignificant	NotSignificant	NotSignificant	NotSignificant	NotSignificant	NotSignificant	NotSignificant	NotSignificant	Significant	NotSignificant	Significant	NotSignificant	NotSignificant	NotSignificant	Significant	NotSignificant	Significant	NotSignificant	NotSignificant	NotSignificant	Significant	NotSignificant	Significant	NotSignificant	NotSignificant	NotSignificant	NotSignificant	NotSignificant	NotSignificant	NotSignificant	NotSignificant	NotSignificant	NotSignificant	NotSignificant	NotSignificant	NotSignificant	NotSignificant	NotSignificant	NotSignificant
AT2G14750	Significant	NotSignificant	Significant	NotSignificant	NotSignificant	NotSignificant	Significant	NotSignificant	Significant	NotSignificant	NotSignificant	NotSignificant	Significant	NotSignificant	Significant	NotSignificant	NotSignificant	NotSignificant	NotSignificant	NotSignificant	NotSignificant	NotSignificant	NotSignificant	NotSignificant	NotSignificant	NotSignificant	NotSignificant	NotSignificant	NotSignificant	NotSignificant	NotSignificant	NotSignificant	NotSignificant	NotSignificant	NotSignificant	NotSignificant	NotSignificant	NotSignificant	NotSignificant	NotSignificant	NotSignificant	NotSignificant	NotSignificant	NotSignificant	NotSignificant	NotSignificant	NotSignificant	NotSignificant	NotSignificant
AT2G16870	Significant	NotSignificant	Significant	NotSignificant	NotSignificant	NotSignificant	Significant	NotSignificant	NotSignificant	NotSignificant	NotSignificant	Significant	Significant	NotSignificant	NotSignificant	NotSignificant	NotSignificant	Significant	Significant	NotSignificant	NotSignificant	NotSignificant	Significant	NotSignificant	Significant	NotSignificant	NotSignificant	NotSignificant	Significant	NotSignificant	Significant	NotSignificant	Significant	NotSignificant	NotSignificant	NotSignificant	NotSignificant	NotSignificant	NotSignificant	NotSignificant	NotSignificant	NotSignificant	NotSignificant	NotSignificant	NotSignificant	NotSignificant	NotSignificant	NotSignificant	NotSignificant
AT2G18210	Significant	NotSignificant	Significant	NotSignificant	NotSignificant	NotSignificant	Significant	Significant	NotSignificant	NotSignificant	NotSignificant	NotSignificant	Significant	Significant	NotSignificant	NotSignificant	NotSignificant	NotSignificant	NotSignificant	NotSignificant	NotSignificant	NotSignificant	NotSignificant	NotSignificant	Significant	Significant	NotSignificant	NotSignificant	NotSignificant	NotSignificant	NotSignificant	NotSignificant	NotSignificant	NotSignificant	NotSignificant	NotSignificant	NotSignificant	NotSignificant	NotSignificant	NotSignificant	NotSignificant	NotSignificant	NotSignificant	NotSignificant	NotSignificant	NotSignificant	NotSignificant	NotSignificant	NotSignificant
AT2G18660	Significant	NotSignificant	Significant	NotSignificant	NotSignificant	NotSignificant	Significant	NotSignificant	NotSignificant	NotSignificant	NotSignificant	Significant	Significant	Significant	NotSignificant	NotSignificant	NotSignificant	NotSignificant	Significant	Significant	NotSignificant	NotSignificant	NotSignificant	NotSignificant	Significant	Significant	NotSignificant	NotSignificant	NotSignificant	NotSignificant	Significant	Significant	NotSignificant	NotSignificant	NotSignificant	NotSignificant	NotSignificant	NotSignificant	NotSignificant	NotSignificant	NotSignificant	NotSignificant	NotSignificant	NotSignificant	NotSignificant	NotSignificant	NotSignificant	NotSignificant	NotSignificant
AT2G18680	Significant	NotSignificant	Significant	NotSignificant	NotSignificant	NotSignificant	Significant	Significant	NotSignificant	NotSignificant	NotSignificant	NotSignificant	Significant	Significant	NotSignificant	NotSignificant	NotSignificant	NotSignificant	NotSignificant	NotSignificant	NotSignificant	NotSignificant	NotSignificant	NotSignificant	Significant	Significant	NotSignificant	NotSignificant	NotSignificant	NotSignificant	NotSignificant	NotSignificant	NotSignificant	NotSignificant	NotSignificant	NotSignificant	NotSignificant	NotSignificant	NotSignificant	NotSignificant	NotSignificant	NotSignificant	NotSignificant	NotSignificant	NotSignificant	NotSignificant	NotSignificant	NotSignificant	NotSignificant
AT2G19460	Significant	NotSignificant	Significant	NotSignificant	NotSignificant	NotSignificant	NotSignificant	NotSignificant	NotSignificant	NotSignificant	NotSignificant	NotSignificant	Significant	Significant	NotSignificant	NotSignificant	NotSignificant	NotSignificant	NotSignificant	NotSignificant	NotSignificant	NotSignificant	NotSignificant	NotSignificant	NotSignificant	NotSignificant	NotSignificant	NotSignificant	NotSignificant	NotSignificant	Significant	Significant	NotSignificant	NotSignificant	NotSignificant	NotSignificant	NotSignificant	NotSignificant	NotSignificant	NotSignificant	NotSignificant	NotSignificant	NotSignificant	NotSignificant	NotSignificant	NotSignificant	NotSignificant	NotSignificant	NotSignificant
AT2G19880	Significant	NotSignificant	Significant	NotSignificant	NotSignificant	NotSignificant	Significant	Significant	NotSignificant	NotSignificant	NotSignificant	NotSignificant	Significant	Significant	NotSignificant	NotSignificant	NotSignificant	NotSignificant	NotSignificant	NotSignificant	NotSignificant	NotSignificant	NotSignificant	NotSignificant	Significant	Significant	NotSignificant	NotSignificant	NotSignificant	NotSignificant	Significant	Significant	NotSignificant	NotSignificant	NotSignificant	NotSignificant	NotSignificant	NotSignificant	NotSignificant	NotSignificant	NotSignificant	NotSignificant	NotSignificant	NotSignificant	NotSignificant	NotSignificant	NotSignificant	NotSignificant	NotSignificant
AT2G19920	Significant	NotSignificant	Significant	NotSignificant	NotSignificant	NotSignificant	NotSignificant	NotSignificant	NotSignificant	NotSignificant	NotSignificant	NotSignificant	Significant	NotSignificant	Significant	NotSignificant	NotSignificant	NotSignificant	NotSignificant	NotSignificant	NotSignificant	NotSignificant	NotSignificant	NotSignificant	NotSignificant	NotSignificant	NotSignificant	NotSignificant	NotSignificant	NotSignificant	NotSignificant	NotSignificant	NotSignificant	NotSignificant	NotSignificant	NotSignificant	NotSignificant	NotSignificant	NotSignificant	NotSignificant	NotSignificant	NotSignificant	NotSignificant	NotSignificant	NotSignificant	NotSignificant	NotSignificant	NotSignificant	NotSignificant
AT2G19970	Significant	NotSignificant	Significant	NotSignificant	NotSignificant	NotSignificant	NotSignificant	NotSignificant	NotSignificant	NotSignificant	NotSignificant	NotSignificant	NotSignificant	NotSignificant	NotSignificant	NotSignificant	NotSignificant	NotSignificant	NotSignificant	NotSignificant	NotSignificant	NotSignificant	NotSignificant	NotSignificant	NotSignificant	NotSignificant	NotSignificant	NotSignificant	NotSignificant	NotSignificant	NotSignificant	NotSignificant	NotSignificant	NotSignificant	NotSignificant	NotSignificant	NotSignificant	NotSignificant	NotSignificant	NotSignificant	NotSignificant	NotSignificant	NotSignificant	NotSignificant	NotSignificant	NotSignificant	NotSignificant	NotSignificant	NotSignificant
AT2G20720	Significant	NotSignificant	Significant	NotSignificant	NotSignificant	NotSignificant	NotSignificant	NotSignificant	NotSignificant	NotSignificant	NotSignificant	NotSignificant	NotSignificant	NotSignificant	NotSignificant	NotSignificant	NotSignificant	NotSignificant	NotSignificant	NotSignificant	NotSignificant	NotSignificant	NotSignificant	NotSignificant	NotSignificant	NotSignificant	NotSignificant	NotSignificant	NotSignificant	NotSignificant	NotSignificant	NotSignificant	NotSignificant	NotSignificant	NotSignificant	NotSignificant	NotSignificant	NotSignificant	NotSignificant	NotSignificant	NotSignificant	NotSignificant	NotSignificant	NotSignificant	NotSignificant	NotSignificant	NotSignificant	NotSignificant	NotSignificant
AT2G21550	Significant	NotSignificant	Significant	NotSignificant	NotSignificant	NotSignificant	Significant	NotSignificant	Significant	NotSignificant	NotSignificant	NotSignificant	NotSignificant	NotSignificant	NotSignificant	NotSignificant	NotSignificant	NotSignificant	NotSignificant	NotSignificant	NotSignificant	NotSignificant	NotSignificant	NotSignificant	NotSignificant	NotSignificant	NotSignificant	NotSignificant	NotSignificant	NotSignificant	NotSignificant	NotSignificant	NotSignificant	NotSignificant	NotSignificant	NotSignificant	NotSignificant	NotSignificant	NotSignificant	NotSignificant	NotSignificant	NotSignificant	NotSignificant	NotSignificant	NotSignificant	NotSignificant	NotSignificant	NotSignificant	NotSignificant
AT2G21910	Significant	NotSignificant	Significant	NotSignificant	NotSignificant	NotSignificant	Significant	NotSignificant	Significant	NotSignificant	NotSignificant	NotSignificant	Significant	NotSignificant	Significant	NotSignificant	NotSignificant	NotSignificant	Significant	NotSignificant	NotSignificant	NotSignificant	Significant	NotSignificant	Significant	Significant	NotSignificant	NotSignificant	NotSignificant	NotSignificant	Significant	Significant	NotSignificant	NotSignificant	NotSignificant	NotSignificant	NotSignificant	NotSignificant	NotSignificant	NotSignificant	NotSignificant	NotSignificant	NotSignificant	NotSignificant	NotSignificant	NotSignificant	NotSignificant	NotSignificant	NotSignificant
AT2G23150	Significant	NotSignificant	Significant	NotSignificant	NotSignificant	NotSignificant	NotSignificant	NotSignificant	NotSignificant	NotSignificant	NotSignificant	NotSignificant	NotSignificant	NotSignificant	NotSignificant	NotSignificant	NotSignificant	NotSignificant	NotSignificant	NotSignificant	NotSignificant	NotSignificant	NotSignificant	NotSignificant	NotSignificant	NotSignificant	NotSignificant	NotSignificant	NotSignificant	NotSignificant	NotSignificant	NotSignificant	NotSignificant	NotSignificant	NotSignificant	NotSignificant	NotSignificant	NotSignificant	NotSignificant	NotSignificant	NotSignificant	NotSignificant	NotSignificant	NotSignificant	NotSignificant	NotSignificant	NotSignificant	NotSignificant	NotSignificant
AT2G23210	Significant	NotSignificant	Significant	NotSignificant	NotSignificant	NotSignificant	Significant	NotSignificant	NotSignificant	Significant	NotSignificant	NotSignificant	Significant	Significant	NotSignificant	NotSignificant	NotSignificant	NotSignificant	NotSignificant	NotSignificant	NotSignificant	NotSignificant	NotSignificant	NotSignificant	Significant	Significant	NotSignificant	NotSignificant	NotSignificant	NotSignificant	Significant	NotSignificant	NotSignificant	NotSignificant	Significant	NotSignificant	NotSignificant	NotSignificant	NotSignificant	NotSignificant	NotSignificant	NotSignificant	NotSignificant	NotSignificant	NotSignificant	NotSignificant	NotSignificant	NotSignificant	NotSignificant
AT2G26300	Significant	NotSignificant	Significant	NotSignificant	NotSignificant	NotSignificant	Significant	NotSignificant	NotSignificant	Significant	NotSignificant	NotSignificant	Significant	NotSignificant	Significant	NotSignificant	NotSignificant	NotSignificant	Significant	NotSignificant	NotSignificant	NotSignificant	Significant	NotSignificant	Significant	Significant	NotSignificant	NotSignificant	NotSignificant	NotSignificant	Significant	Significant	NotSignificant	NotSignificant	NotSignificant	NotSignificant	NotSignificant	NotSignificant	NotSignificant	NotSignificant	NotSignificant	NotSignificant	NotSignificant	NotSignificant	NotSignificant	NotSignificant	NotSignificant	NotSignificant	NotSignificant
AT2G26920	Significant	NotSignificant	Significant	NotSignificant	NotSignificant	NotSignificant	Significant	NotSignificant	NotSignificant	NotSignificant	Significant	NotSignificant	Significant	Significant	NotSignificant	NotSignificant	NotSignificant	NotSignificant	Significant	NotSignificant	NotSignificant	Significant	NotSignificant	NotSignificant	Significant	Significant	NotSignificant	NotSignificant	NotSignificant	NotSignificant	Significant	Significant	NotSignificant	NotSignificant	NotSignificant	NotSignificant	NotSignificant	NotSignificant	NotSignificant	NotSignificant	NotSignificant	NotSignificant	NotSignificant	NotSignificant	NotSignificant	NotSignificant	NotSignificant	NotSignificant	NotSignificant
AT2G27260	Significant	NotSignificant	Significant	NotSignificant	NotSignificant	NotSignificant	Significant	Significant	NotSignificant	NotSignificant	NotSignificant	NotSignificant	Significant	Significant	NotSignificant	NotSignificant	NotSignificant	NotSignificant	NotSignificant	NotSignificant	NotSignificant	NotSignificant	NotSignificant	NotSignificant	NotSignificant	NotSignificant	NotSignificant	NotSignificant	NotSignificant	NotSignificant	NotSignificant	NotSignificant	NotSignificant	NotSignificant	NotSignificant	NotSignificant	NotSignificant	NotSignificant	NotSignificant	NotSignificant	NotSignificant	NotSignificant	NotSignificant	NotSignificant	NotSignificant	NotSignificant	NotSignificant	NotSignificant	NotSignificant
AT2G28960	Significant	NotSignificant	Significant	NotSignificant	NotSignificant	NotSignificant	Significant	NotSignificant	Significant	NotSignificant	NotSignificant	NotSignificant	Significant	NotSignificant	NotSignificant	NotSignificant	NotSignificant	Significant	Significant	Significant	NotSignificant	NotSignificant	NotSignificant	NotSignificant	Significant	Significant	NotSignificant	NotSignificant	NotSignificant	NotSignificant	Significant	Significant	NotSignificant	NotSignificant	NotSignificant	NotSignificant	NotSignificant	NotSignificant	NotSignificant	NotSignificant	NotSignificant	NotSignificant	NotSignificant	NotSignificant	NotSignificant	NotSignificant	NotSignificant	NotSignificant	NotSignificant
AT2G29065	Significant	NotSignificant	Significant	NotSignificant	NotSignificant	NotSignificant	Significant	NotSignificant	Significant	NotSignificant	NotSignificant	NotSignificant	Significant	Significant	NotSignificant	NotSignificant	NotSignificant	NotSignificant	NotSignificant	NotSignificant	NotSignificant	NotSignificant	NotSignificant	NotSignificant	NotSignificant	NotSignificant	NotSignificant	NotSignificant	NotSignificant	NotSignificant	NotSignificant	NotSignificant	NotSignificant	NotSignificant	NotSignificant	NotSignificant	NotSignificant	NotSignificant	NotSignificant	NotSignificant	NotSignificant	NotSignificant	NotSignificant	NotSignificant	NotSignificant	NotSignificant	NotSignificant	NotSignificant	NotSignificant
AT2G32680	Significant	NotSignificant	Significant	NotSignificant	NotSignificant	NotSignificant	NotSignificant	NotSignificant	NotSignificant	NotSignificant	NotSignificant	NotSignificant	NotSignificant	NotSignificant	NotSignificant	NotSignificant	NotSignificant	NotSignificant	Significant	NotSignificant	Significant	NotSignificant	NotSignificant	NotSignificant	NotSignificant	NotSignificant	NotSignificant	NotSignificant	NotSignificant	NotSignificant	NotSignificant	NotSignificant	NotSignificant	NotSignificant	NotSignificant	NotSignificant	NotSignificant	NotSignificant	NotSignificant	NotSignificant	NotSignificant	NotSignificant	NotSignificant	NotSignificant	NotSignificant	NotSignificant	NotSignificant	NotSignificant	NotSignificant
AT2G32830	Significant	NotSignificant	Significant	NotSignificant	NotSignificant	NotSignificant	Significant	Significant	NotSignificant	NotSignificant	NotSignificant	NotSignificant	Significant	Significant	NotSignificant	NotSignificant	NotSignificant	NotSignificant	Significant	NotSignificant	NotSignificant	Significant	NotSignificant	NotSignificant	Significant	Significant	NotSignificant	NotSignificant	NotSignificant	NotSignificant	Significant	Significant	NotSignificant	NotSignificant	NotSignificant	NotSignificant	NotSignificant	NotSignificant	NotSignificant	NotSignificant	NotSignificant	NotSignificant	NotSignificant	NotSignificant	NotSignificant	NotSignificant	NotSignificant	NotSignificant	NotSignificant
AT2G33080	Significant	NotSignificant	Significant	NotSignificant	NotSignificant	NotSignificant	NotSignificant	NotSignificant	NotSignificant	NotSignificant	NotSignificant	NotSignificant	NotSignificant	NotSignificant	NotSignificant	NotSignificant	NotSignificant	NotSignificant	NotSignificant	NotSignificant	NotSignificant	NotSignificant	NotSignificant	NotSignificant	NotSignificant	NotSignificant	NotSignificant	NotSignificant	NotSignificant	NotSignificant	Significant	NotSignificant	Significant	NotSignificant	NotSignificant	NotSignificant	NotSignificant	NotSignificant	NotSignificant	NotSignificant	NotSignificant	NotSignificant	NotSignificant	NotSignificant	NotSignificant	NotSignificant	NotSignificant	NotSignificant	NotSignificant
AT2G33240	Significant	NotSignificant	Significant	NotSignificant	NotSignificant	NotSignificant	NotSignificant	NotSignificant	NotSignificant	NotSignificant	NotSignificant	NotSignificant	Significant	NotSignificant	NotSignificant	Significant	NotSignificant	NotSignificant	NotSignificant	NotSignificant	NotSignificant	NotSignificant	NotSignificant	NotSignificant	NotSignificant	NotSignificant	NotSignificant	NotSignificant	NotSignificant	NotSignificant	Significant	Significant	NotSignificant	NotSignificant	NotSignificant	NotSignificant	NotSignificant	NotSignificant	NotSignificant	NotSignificant	NotSignificant	NotSignificant	NotSignificant	NotSignificant	NotSignificant	NotSignificant	NotSignificant	NotSignificant	NotSignificant
AT2G33270	Significant	NotSignificant	Significant	NotSignificant	NotSignificant	NotSignificant	NotSignificant	NotSignificant	NotSignificant	NotSignificant	NotSignificant	NotSignificant	Significant	Significant	NotSignificant	NotSignificant	NotSignificant	NotSignificant	NotSignificant	NotSignificant	NotSignificant	NotSignificant	NotSignificant	NotSignificant	NotSignificant	NotSignificant	NotSignificant	NotSignificant	NotSignificant	NotSignificant	Significant	Significant	NotSignificant	NotSignificant	NotSignificant	NotSignificant	NotSignificant	NotSignificant	NotSignificant	NotSignificant	NotSignificant	NotSignificant	NotSignificant	NotSignificant	NotSignificant	NotSignificant	NotSignificant	NotSignificant	NotSignificant
AT2G34200	Significant	NotSignificant	Significant	NotSignificant	NotSignificant	NotSignificant	NotSignificant	NotSignificant	NotSignificant	NotSignificant	NotSignificant	NotSignificant	NotSignificant	NotSignificant	NotSignificant	NotSignificant	NotSignificant	NotSignificant	NotSignificant	NotSignificant	NotSignificant	NotSignificant	NotSignificant	NotSignificant	NotSignificant	NotSignificant	NotSignificant	NotSignificant	NotSignificant	NotSignificant	NotSignificant	NotSignificant	NotSignificant	NotSignificant	NotSignificant	NotSignificant	NotSignificant	NotSignificant	NotSignificant	NotSignificant	NotSignificant	NotSignificant	NotSignificant	NotSignificant	NotSignificant	NotSignificant	NotSignificant	NotSignificant	NotSignificant
AT2G34610	Significant	NotSignificant	Significant	NotSignificant	NotSignificant	NotSignificant	Significant	NotSignificant	NotSignificant	NotSignificant	Significant	NotSignificant	Significant	Significant	NotSignificant	NotSignificant	NotSignificant	NotSignificant	Significant	NotSignificant	NotSignificant	NotSignificant	Significant	NotSignificant	Significant	Significant	NotSignificant	NotSignificant	NotSignificant	NotSignificant	NotSignificant	NotSignificant	NotSignificant	NotSignificant	NotSignificant	NotSignificant	NotSignificant	NotSignificant	NotSignificant	NotSignificant	NotSignificant	NotSignificant	NotSignificant	NotSignificant	NotSignificant	NotSignificant	NotSignificant	NotSignificant	NotSignificant
AT2G35070	Significant	NotSignificant	Significant	NotSignificant	NotSignificant	NotSignificant	NotSignificant	NotSignificant	NotSignificant	NotSignificant	NotSignificant	NotSignificant	NotSignificant	NotSignificant	NotSignificant	NotSignificant	NotSignificant	NotSignificant	NotSignificant	NotSignificant	NotSignificant	NotSignificant	NotSignificant	NotSignificant	NotSignificant	NotSignificant	NotSignificant	NotSignificant	NotSignificant	NotSignificant	NotSignificant	NotSignificant	NotSignificant	NotSignificant	NotSignificant	NotSignificant	NotSignificant	NotSignificant	NotSignificant	NotSignificant	NotSignificant	NotSignificant	NotSignificant	NotSignificant	NotSignificant	NotSignificant	NotSignificant	NotSignificant	NotSignificant
AT2G36440	Significant	NotSignificant	Significant	NotSignificant	NotSignificant	NotSignificant	Significant	Significant	NotSignificant	NotSignificant	NotSignificant	NotSignificant	Significant	Significant	NotSignificant	NotSignificant	NotSignificant	NotSignificant	Significant	NotSignificant	NotSignificant	NotSignificant	Significant	NotSignificant	Significant	Significant	NotSignificant	NotSignificant	NotSignificant	NotSignificant	Significant	NotSignificant	Significant	NotSignificant	NotSignificant	NotSignificant	NotSignificant	NotSignificant	NotSignificant	NotSignificant	NotSignificant	NotSignificant	NotSignificant	NotSignificant	NotSignificant	NotSignificant	NotSignificant	NotSignificant	NotSignificant
AT2G36460	Significant	NotSignificant	Significant	NotSignificant	NotSignificant	NotSignificant	NotSignificant	NotSignificant	NotSignificant	NotSignificant	NotSignificant	NotSignificant	NotSignificant	NotSignificant	NotSignificant	NotSignificant	NotSignificant	NotSignificant	NotSignificant	NotSignificant	NotSignificant	NotSignificant	NotSignificant	NotSignificant	NotSignificant	NotSignificant	NotSignificant	NotSignificant	NotSignificant	NotSignificant	NotSignificant	NotSignificant	NotSignificant	NotSignificant	NotSignificant	NotSignificant	NotSignificant	NotSignificant	NotSignificant	NotSignificant	NotSignificant	NotSignificant	NotSignificant	NotSignificant	NotSignificant	NotSignificant	NotSignificant	NotSignificant	NotSignificant
AT2G37530	Significant	NotSignificant	Significant	NotSignificant	NotSignificant	NotSignificant	NotSignificant	NotSignificant	NotSignificant	NotSignificant	NotSignificant	NotSignificant	NotSignificant	NotSignificant	NotSignificant	NotSignificant	NotSignificant	NotSignificant	NotSignificant	NotSignificant	NotSignificant	NotSignificant	NotSignificant	NotSignificant	NotSignificant	NotSignificant	NotSignificant	NotSignificant	NotSignificant	NotSignificant	NotSignificant	NotSignificant	NotSignificant	NotSignificant	NotSignificant	NotSignificant	NotSignificant	NotSignificant	NotSignificant	NotSignificant	NotSignificant	NotSignificant	NotSignificant	NotSignificant	NotSignificant	NotSignificant	NotSignificant	NotSignificant	NotSignificant
AT2G38790	Significant	NotSignificant	Significant	NotSignificant	NotSignificant	NotSignificant	Significant	Significant	NotSignificant	NotSignificant	NotSignificant	NotSignificant	Significant	Significant	NotSignificant	NotSignificant	NotSignificant	NotSignificant	Significant	NotSignificant	NotSignificant	NotSignificant	Significant	NotSignificant	Significant	Significant	NotSignificant	NotSignificant	NotSignificant	NotSignificant	Significant	Significant	NotSignificant	NotSignificant	NotSignificant	NotSignificant	NotSignificant	NotSignificant	NotSignificant	NotSignificant	NotSignificant	NotSignificant	NotSignificant	NotSignificant	NotSignificant	NotSignificant	NotSignificant	NotSignificant	NotSignificant
AT2G40710	Significant	NotSignificant	Significant	NotSignificant	NotSignificant	NotSignificant	Significant	NotSignificant	Significant	NotSignificant	NotSignificant	NotSignificant	Significant	NotSignificant	NotSignificant	NotSignificant	Significant	NotSignificant	Significant	NotSignificant	Significant	NotSignificant	NotSignificant	NotSignificant	Significant	NotSignificant	NotSignificant	Significant	NotSignificant	NotSignificant	Significant	Significant	NotSignificant	NotSignificant	NotSignificant	NotSignificant	NotSignificant	NotSignificant	NotSignificant	NotSignificant	NotSignificant	NotSignificant	NotSignificant	NotSignificant	NotSignificant	NotSignificant	NotSignificant	NotSignificant	NotSignificant
AT2G41630	Significant	NotSignificant	Significant	NotSignificant	NotSignificant	NotSignificant	Significant	Significant	NotSignificant	NotSignificant	NotSignificant	NotSignificant	Significant	Significant	NotSignificant	NotSignificant	NotSignificant	NotSignificant	NotSignificant	NotSignificant	NotSignificant	NotSignificant	NotSignificant	NotSignificant	Significant	Significant	NotSignificant	NotSignificant	NotSignificant	NotSignificant	Significant	Significant	NotSignificant	NotSignificant	NotSignificant	NotSignificant	NotSignificant	NotSignificant	NotSignificant	NotSignificant	NotSignificant	NotSignificant	NotSignificant	NotSignificant	NotSignificant	NotSignificant	NotSignificant	NotSignificant	NotSignificant
AT2G41730	Significant	NotSignificant	Significant	NotSignificant	NotSignificant	NotSignificant	Significant	Significant	NotSignificant	NotSignificant	NotSignificant	NotSignificant	Significant	Significant	NotSignificant	NotSignificant	NotSignificant	NotSignificant	NotSignificant	NotSignificant	NotSignificant	NotSignificant	NotSignificant	NotSignificant	NotSignificant	NotSignificant	NotSignificant	NotSignificant	NotSignificant	NotSignificant	Significant	Significant	NotSignificant	NotSignificant	NotSignificant	NotSignificant	NotSignificant	NotSignificant	NotSignificant	NotSignificant	NotSignificant	NotSignificant	NotSignificant	NotSignificant	NotSignificant	NotSignificant	NotSignificant	NotSignificant	NotSignificant
AT2G44890	Significant	NotSignificant	Significant	NotSignificant	NotSignificant	NotSignificant	Significant	NotSignificant	Significant	NotSignificant	NotSignificant	NotSignificant	Significant	NotSignificant	NotSignificant	NotSignificant	NotSignificant	Significant	Significant	NotSignificant	Significant	NotSignificant	NotSignificant	NotSignificant	Significant	NotSignificant	Significant	NotSignificant	NotSignificant	NotSignificant	Significant	NotSignificant	Significant	NotSignificant	NotSignificant	NotSignificant	NotSignificant	NotSignificant	NotSignificant	NotSignificant	NotSignificant	NotSignificant	NotSignificant	NotSignificant	NotSignificant	NotSignificant	NotSignificant	NotSignificant	NotSignificant
AT3G01420	Significant	NotSignificant	Significant	NotSignificant	NotSignificant	NotSignificant	Significant	Significant	NotSignificant	NotSignificant	NotSignificant	NotSignificant	Significant	Significant	NotSignificant	NotSignificant	NotSignificant	NotSignificant	NotSignificant	NotSignificant	NotSignificant	NotSignificant	NotSignificant	NotSignificant	NotSignificant	NotSignificant	NotSignificant	NotSignificant	NotSignificant	NotSignificant	NotSignificant	NotSignificant	NotSignificant	NotSignificant	NotSignificant	NotSignificant	NotSignificant	NotSignificant	NotSignificant	NotSignificant	NotSignificant	NotSignificant	NotSignificant	NotSignificant	NotSignificant	NotSignificant	NotSignificant	NotSignificant	NotSignificant
AT3G03540	Significant	NotSignificant	Significant	NotSignificant	NotSignificant	NotSignificant	Significant	Significant	NotSignificant	NotSignificant	NotSignificant	NotSignificant	Significant	Significant	NotSignificant	NotSignificant	NotSignificant	NotSignificant	NotSignificant	NotSignificant	NotSignificant	NotSignificant	NotSignificant	NotSignificant	NotSignificant	NotSignificant	NotSignificant	NotSignificant	NotSignificant	NotSignificant	Significant	Significant	NotSignificant	NotSignificant	NotSignificant	NotSignificant	NotSignificant	NotSignificant	NotSignificant	NotSignificant	NotSignificant	NotSignificant	NotSignificant	NotSignificant	NotSignificant	NotSignificant	NotSignificant	NotSignificant	NotSignificant
AT3G03640	Significant	NotSignificant	Significant	NotSignificant	NotSignificant	NotSignificant	NotSignificant	NotSignificant	NotSignificant	NotSignificant	NotSignificant	NotSignificant	Significant	NotSignificant	Significant	NotSignificant	NotSignificant	NotSignificant	NotSignificant	NotSignificant	NotSignificant	NotSignificant	NotSignificant	NotSignificant	NotSignificant	NotSignificant	NotSignificant	NotSignificant	NotSignificant	NotSignificant	NotSignificant	NotSignificant	NotSignificant	NotSignificant	NotSignificant	NotSignificant	NotSignificant	NotSignificant	NotSignificant	NotSignificant	NotSignificant	NotSignificant	NotSignificant	NotSignificant	NotSignificant	NotSignificant	NotSignificant	NotSignificant	NotSignificant
AT3G03650	Significant	NotSignificant	Significant	NotSignificant	NotSignificant	NotSignificant	Significant	NotSignificant	NotSignificant	NotSignificant	Significant	NotSignificant	Significant	NotSignificant	NotSignificant	NotSignificant	Significant	NotSignificant	NotSignificant	NotSignificant	NotSignificant	NotSignificant	NotSignificant	NotSignificant	NotSignificant	NotSignificant	NotSignificant	NotSignificant	NotSignificant	NotSignificant	NotSignificant	NotSignificant	NotSignificant	NotSignificant	NotSignificant	NotSignificant	NotSignificant	NotSignificant	NotSignificant	NotSignificant	NotSignificant	NotSignificant	NotSignificant	NotSignificant	NotSignificant	NotSignificant	NotSignificant	NotSignificant	NotSignificant
AT3G03870	Significant	NotSignificant	Significant	NotSignificant	NotSignificant	NotSignificant	Significant	Significant	NotSignificant	NotSignificant	NotSignificant	NotSignificant	Significant	Significant	NotSignificant	NotSignificant	NotSignificant	NotSignificant	NotSignificant	NotSignificant	NotSignificant	NotSignificant	NotSignificant	NotSignificant	Significant	Significant	NotSignificant	NotSignificant	NotSignificant	NotSignificant	NotSignificant	NotSignificant	NotSignificant	NotSignificant	NotSignificant	NotSignificant	NotSignificant	NotSignificant	NotSignificant	NotSignificant	NotSignificant	NotSignificant	NotSignificant	NotSignificant	NotSignificant	NotSignificant	NotSignificant	NotSignificant	NotSignificant
AT3G04050	Significant	NotSignificant	Significant	NotSignificant	NotSignificant	NotSignificant	Significant	Significant	NotSignificant	NotSignificant	NotSignificant	NotSignificant	Significant	Significant	NotSignificant	NotSignificant	NotSignificant	NotSignificant	NotSignificant	NotSignificant	NotSignificant	NotSignificant	NotSignificant	NotSignificant	Significant	Significant	NotSignificant	NotSignificant	NotSignificant	NotSignificant	Significant	Significant	NotSignificant	NotSignificant	NotSignificant	NotSignificant	NotSignificant	NotSignificant	NotSignificant	NotSignificant	NotSignificant	NotSignificant	NotSignificant	NotSignificant	NotSignificant	NotSignificant	NotSignificant	NotSignificant	NotSignificant
AT3G05640	Significant	NotSignificant	Significant	NotSignificant	NotSignificant	NotSignificant	NotSignificant	NotSignificant	NotSignificant	NotSignificant	NotSignificant	NotSignificant	Significant	NotSignificant	Significant	NotSignificant	NotSignificant	NotSignificant	NotSignificant	NotSignificant	NotSignificant	NotSignificant	NotSignificant	NotSignificant	NotSignificant	NotSignificant	NotSignificant	NotSignificant	NotSignificant	NotSignificant	Significant	Significant	NotSignificant	NotSignificant	NotSignificant	NotSignificant	NotSignificant	NotSignificant	NotSignificant	NotSignificant	NotSignificant	NotSignificant	NotSignificant	NotSignificant	NotSignificant	NotSignificant	NotSignificant	NotSignificant	NotSignificant
AT3G05880	Significant	NotSignificant	Significant	NotSignificant	NotSignificant	NotSignificant	NotSignificant	NotSignificant	NotSignificant	NotSignificant	NotSignificant	NotSignificant	NotSignificant	NotSignificant	NotSignificant	NotSignificant	NotSignificant	NotSignificant	Significant	Significant	NotSignificant	NotSignificant	NotSignificant	NotSignificant	NotSignificant	NotSignificant	NotSignificant	NotSignificant	NotSignificant	NotSignificant	Significant	Significant	NotSignificant	NotSignificant	NotSignificant	NotSignificant	NotSignificant	NotSignificant	NotSignificant	NotSignificant	NotSignificant	NotSignificant	NotSignificant	NotSignificant	NotSignificant	NotSignificant	NotSignificant	NotSignificant	NotSignificant
AT3G07700	Significant	NotSignificant	Significant	NotSignificant	NotSignificant	NotSignificant	Significant	NotSignificant	NotSignificant	Significant	NotSignificant	NotSignificant	Significant	NotSignificant	NotSignificant	Significant	NotSignificant	NotSignificant	Significant	NotSignificant	NotSignificant	Significant	NotSignificant	NotSignificant	Significant	Significant	NotSignificant	NotSignificant	NotSignificant	NotSignificant	Significant	Significant	NotSignificant	NotSignificant	NotSignificant	NotSignificant	NotSignificant	NotSignificant	NotSignificant	NotSignificant	NotSignificant	NotSignificant	NotSignificant	NotSignificant	NotSignificant	NotSignificant	NotSignificant	NotSignificant	NotSignificant
AT3G07960	Significant	NotSignificant	Significant	NotSignificant	NotSignificant	NotSignificant	Significant	Significant	NotSignificant	NotSignificant	NotSignificant	NotSignificant	Significant	Significant	NotSignificant	NotSignificant	NotSignificant	NotSignificant	NotSignificant	NotSignificant	NotSignificant	NotSignificant	NotSignificant	NotSignificant	NotSignificant	NotSignificant	NotSignificant	NotSignificant	NotSignificant	NotSignificant	NotSignificant	NotSignificant	NotSignificant	NotSignificant	NotSignificant	NotSignificant	NotSignificant	NotSignificant	NotSignificant	NotSignificant	NotSignificant	NotSignificant	NotSignificant	NotSignificant	NotSignificant	NotSignificant	NotSignificant	NotSignificant	NotSignificant
AT3G08640	Significant	NotSignificant	Significant	NotSignificant	NotSignificant	NotSignificant	Significant	NotSignificant	Significant	NotSignificant	NotSignificant	NotSignificant	Significant	NotSignificant	Significant	NotSignificant	NotSignificant	NotSignificant	NotSignificant	NotSignificant	NotSignificant	NotSignificant	NotSignificant	NotSignificant	NotSignificant	NotSignificant	NotSignificant	NotSignificant	NotSignificant	NotSignificant	NotSignificant	NotSignificant	NotSignificant	NotSignificant	NotSignificant	NotSignificant	NotSignificant	NotSignificant	NotSignificant	NotSignificant	NotSignificant	NotSignificant	NotSignificant	NotSignificant	NotSignificant	NotSignificant	NotSignificant	NotSignificant	NotSignificant
AT3G09570	Significant	NotSignificant	Significant	NotSignificant	NotSignificant	NotSignificant	Significant	NotSignificant	Significant	NotSignificant	NotSignificant	NotSignificant	Significant	NotSignificant	Significant	NotSignificant	NotSignificant	NotSignificant	Significant	NotSignificant	NotSignificant	NotSignificant	NotSignificant	Significant	Significant	Significant	NotSignificant	NotSignificant	NotSignificant	NotSignificant	Significant	Significant	NotSignificant	NotSignificant	NotSignificant	NotSignificant	NotSignificant	NotSignificant	NotSignificant	NotSignificant	NotSignificant	NotSignificant	NotSignificant	NotSignificant	NotSignificant	NotSignificant	NotSignificant	NotSignificant	NotSignificant
AT3G09870	Significant	NotSignificant	Significant	NotSignificant	NotSignificant	NotSignificant	Significant	NotSignificant	Significant	NotSignificant	NotSignificant	NotSignificant	Significant	Significant	NotSignificant	NotSignificant	NotSignificant	NotSignificant	NotSignificant	NotSignificant	NotSignificant	NotSignificant	NotSignificant	NotSignificant	NotSignificant	NotSignificant	NotSignificant	NotSignificant	NotSignificant	NotSignificant	Significant	Significant	NotSignificant	NotSignificant	NotSignificant	NotSignificant	NotSignificant	NotSignificant	NotSignificant	NotSignificant	NotSignificant	NotSignificant	NotSignificant	NotSignificant	NotSignificant	NotSignificant	NotSignificant	NotSignificant	NotSignificant
AT3G11260	Significant	NotSignificant	Significant	NotSignificant	NotSignificant	NotSignificant	NotSignificant	NotSignificant	NotSignificant	NotSignificant	NotSignificant	NotSignificant	NotSignificant	NotSignificant	NotSignificant	NotSignificant	NotSignificant	NotSignificant	NotSignificant	NotSignificant	NotSignificant	NotSignificant	NotSignificant	NotSignificant	NotSignificant	NotSignificant	NotSignificant	NotSignificant	NotSignificant	NotSignificant	NotSignificant	NotSignificant	NotSignificant	NotSignificant	NotSignificant	NotSignificant	NotSignificant	NotSignificant	NotSignificant	NotSignificant	NotSignificant	NotSignificant	NotSignificant	NotSignificant	NotSignificant	NotSignificant	NotSignificant	NotSignificant	NotSignificant
AT3G11880	Significant	NotSignificant	Significant	NotSignificant	NotSignificant	NotSignificant	Significant	Significant	NotSignificant	NotSignificant	NotSignificant	NotSignificant	Significant	Significant	NotSignificant	NotSignificant	NotSignificant	NotSignificant	Significant	NotSignificant	NotSignificant	NotSignificant	Significant	NotSignificant	Significant	Significant	NotSignificant	NotSignificant	NotSignificant	NotSignificant	Significant	Significant	NotSignificant	NotSignificant	NotSignificant	NotSignificant	NotSignificant	NotSignificant	NotSignificant	NotSignificant	NotSignificant	NotSignificant	NotSignificant	NotSignificant	NotSignificant	NotSignificant	NotSignificant	NotSignificant	NotSignificant
AT3G12835	Significant	NotSignificant	Significant	NotSignificant	NotSignificant	NotSignificant	NotSignificant	NotSignificant	NotSignificant	NotSignificant	NotSignificant	NotSignificant	NotSignificant	NotSignificant	NotSignificant	NotSignificant	NotSignificant	NotSignificant	NotSignificant	NotSignificant	NotSignificant	NotSignificant	NotSignificant	NotSignificant	NotSignificant	NotSignificant	NotSignificant	NotSignificant	NotSignificant	NotSignificant	NotSignificant	NotSignificant	NotSignificant	NotSignificant	NotSignificant	NotSignificant	NotSignificant	NotSignificant	NotSignificant	NotSignificant	NotSignificant	NotSignificant	NotSignificant	NotSignificant	NotSignificant	NotSignificant	NotSignificant	NotSignificant	NotSignificant
AT3G14130	Significant	NotSignificant	Significant	NotSignificant	NotSignificant	NotSignificant	NotSignificant	NotSignificant	NotSignificant	NotSignificant	NotSignificant	NotSignificant	NotSignificant	NotSignificant	NotSignificant	NotSignificant	NotSignificant	NotSignificant	NotSignificant	NotSignificant	NotSignificant	NotSignificant	NotSignificant	NotSignificant	NotSignificant	NotSignificant	NotSignificant	NotSignificant	NotSignificant	NotSignificant	NotSignificant	NotSignificant	NotSignificant	NotSignificant	NotSignificant	NotSignificant	NotSignificant	NotSignificant	NotSignificant	NotSignificant	NotSignificant	NotSignificant	NotSignificant	NotSignificant	NotSignificant	NotSignificant	NotSignificant	NotSignificant	NotSignificant
AT3G14560	Significant	NotSignificant	Significant	NotSignificant	NotSignificant	NotSignificant	Significant	NotSignificant	NotSignificant	Significant	NotSignificant	NotSignificant	Significant	Significant	NotSignificant	NotSignificant	NotSignificant	NotSignificant	NotSignificant	NotSignificant	NotSignificant	NotSignificant	NotSignificant	NotSignificant	NotSignificant	NotSignificant	NotSignificant	NotSignificant	NotSignificant	NotSignificant	Significant	NotSignificant	NotSignificant	NotSignificant	Significant	NotSignificant	NotSignificant	NotSignificant	NotSignificant	NotSignificant	NotSignificant	NotSignificant	NotSignificant	NotSignificant	NotSignificant	NotSignificant	NotSignificant	NotSignificant	NotSignificant
AT3G14840	Significant	NotSignificant	Significant	NotSignificant	NotSignificant	NotSignificant	Significant	Significant	NotSignificant	NotSignificant	NotSignificant	NotSignificant	Significant	Significant	NotSignificant	NotSignificant	NotSignificant	NotSignificant	Significant	NotSignificant	NotSignificant	Significant	NotSignificant	NotSignificant	Significant	Significant	NotSignificant	NotSignificant	NotSignificant	NotSignificant	Significant	Significant	NotSignificant	NotSignificant	NotSignificant	NotSignificant	NotSignificant	NotSignificant	NotSignificant	NotSignificant	NotSignificant	NotSignificant	NotSignificant	NotSignificant	NotSignificant	NotSignificant	NotSignificant	NotSignificant	NotSignificant
AT3G17390	Significant	NotSignificant	Significant	NotSignificant	NotSignificant	NotSignificant	Significant	Significant	NotSignificant	NotSignificant	NotSignificant	NotSignificant	Significant	Significant	NotSignificant	NotSignificant	NotSignificant	NotSignificant	NotSignificant	NotSignificant	NotSignificant	NotSignificant	NotSignificant	NotSignificant	NotSignificant	NotSignificant	NotSignificant	NotSignificant	NotSignificant	NotSignificant	NotSignificant	NotSignificant	NotSignificant	NotSignificant	NotSignificant	NotSignificant	NotSignificant	NotSignificant	NotSignificant	NotSignificant	NotSignificant	NotSignificant	NotSignificant	NotSignificant	NotSignificant	NotSignificant	NotSignificant	NotSignificant	NotSignificant
AT3G20300	Significant	NotSignificant	Significant	NotSignificant	NotSignificant	NotSignificant	NotSignificant	NotSignificant	NotSignificant	NotSignificant	NotSignificant	NotSignificant	Significant	NotSignificant	Significant	NotSignificant	NotSignificant	NotSignificant	NotSignificant	NotSignificant	NotSignificant	NotSignificant	NotSignificant	NotSignificant	NotSignificant	NotSignificant	NotSignificant	NotSignificant	NotSignificant	NotSignificant	Significant	Significant	NotSignificant	NotSignificant	NotSignificant	NotSignificant	NotSignificant	NotSignificant	NotSignificant	NotSignificant	NotSignificant	NotSignificant	NotSignificant	NotSignificant	NotSignificant	NotSignificant	NotSignificant	NotSignificant	NotSignificant
AT3G20960	Significant	NotSignificant	Significant	NotSignificant	NotSignificant	NotSignificant	Significant	NotSignificant	Significant	NotSignificant	NotSignificant	NotSignificant	NotSignificant	NotSignificant	NotSignificant	NotSignificant	NotSignificant	NotSignificant	NotSignificant	NotSignificant	NotSignificant	NotSignificant	NotSignificant	NotSignificant	NotSignificant	NotSignificant	NotSignificant	NotSignificant	NotSignificant	NotSignificant	NotSignificant	NotSignificant	NotSignificant	NotSignificant	NotSignificant	NotSignificant	NotSignificant	NotSignificant	NotSignificant	NotSignificant	NotSignificant	NotSignificant	NotSignificant	NotSignificant	NotSignificant	NotSignificant	NotSignificant	NotSignificant	NotSignificant
AT3G21690	Significant	NotSignificant	Significant	NotSignificant	NotSignificant	NotSignificant	Significant	NotSignificant	NotSignificant	Significant	NotSignificant	NotSignificant	Significant	Significant	NotSignificant	NotSignificant	NotSignificant	NotSignificant	Significant	NotSignificant	NotSignificant	NotSignificant	Significant	NotSignificant	Significant	Significant	NotSignificant	NotSignificant	NotSignificant	NotSignificant	Significant	Significant	NotSignificant	NotSignificant	NotSignificant	NotSignificant	NotSignificant	NotSignificant	NotSignificant	NotSignificant	NotSignificant	NotSignificant	NotSignificant	NotSignificant	NotSignificant	NotSignificant	NotSignificant	NotSignificant	NotSignificant
AT3G22880	Significant	NotSignificant	Significant	NotSignificant	NotSignificant	NotSignificant	Significant	NotSignificant	Significant	NotSignificant	NotSignificant	NotSignificant	Significant	NotSignificant	NotSignificant	NotSignificant	NotSignificant	Significant	NotSignificant	NotSignificant	NotSignificant	NotSignificant	NotSignificant	NotSignificant	Significant	NotSignificant	NotSignificant	Significant	NotSignificant	NotSignificant	Significant	Significant	NotSignificant	NotSignificant	NotSignificant	NotSignificant	NotSignificant	NotSignificant	NotSignificant	NotSignificant	NotSignificant	NotSignificant	NotSignificant	NotSignificant	NotSignificant	NotSignificant	NotSignificant	NotSignificant	NotSignificant
AT3G22890	Significant	NotSignificant	Significant	NotSignificant	NotSignificant	NotSignificant	Significant	NotSignificant	NotSignificant	NotSignificant	NotSignificant	Significant	Significant	NotSignificant	NotSignificant	NotSignificant	NotSignificant	Significant	NotSignificant	NotSignificant	NotSignificant	NotSignificant	NotSignificant	NotSignificant	Significant	Significant	NotSignificant	NotSignificant	NotSignificant	NotSignificant	Significant	Significant	NotSignificant	NotSignificant	NotSignificant	NotSignificant	NotSignificant	NotSignificant	NotSignificant	NotSignificant	NotSignificant	NotSignificant	NotSignificant	NotSignificant	NotSignificant	NotSignificant	NotSignificant	NotSignificant	NotSignificant
AT3G23630	Significant	NotSignificant	Significant	NotSignificant	NotSignificant	NotSignificant	Significant	Significant	NotSignificant	NotSignificant	NotSignificant	NotSignificant	Significant	Significant	NotSignificant	NotSignificant	NotSignificant	NotSignificant	Significant	NotSignificant	Significant	NotSignificant	NotSignificant	NotSignificant	Significant	Significant	NotSignificant	NotSignificant	NotSignificant	NotSignificant	NotSignificant	NotSignificant	NotSignificant	NotSignificant	NotSignificant	NotSignificant	NotSignificant	NotSignificant	NotSignificant	NotSignificant	NotSignificant	NotSignificant	NotSignificant	NotSignificant	NotSignificant	NotSignificant	NotSignificant	NotSignificant	NotSignificant
AT3G24900	Significant	NotSignificant	Significant	NotSignificant	NotSignificant	NotSignificant	NotSignificant	NotSignificant	NotSignificant	NotSignificant	NotSignificant	NotSignificant	NotSignificant	NotSignificant	NotSignificant	NotSignificant	NotSignificant	NotSignificant	Significant	NotSignificant	NotSignificant	NotSignificant	NotSignificant	Significant	Significant	NotSignificant	NotSignificant	NotSignificant	NotSignificant	Significant	NotSignificant	NotSignificant	NotSignificant	NotSignificant	NotSignificant	NotSignificant	NotSignificant	NotSignificant	NotSignificant	NotSignificant	NotSignificant	NotSignificant	NotSignificant	NotSignificant	NotSignificant	NotSignificant	NotSignificant	NotSignificant	NotSignificant
AT3G25010	Significant	NotSignificant	Significant	NotSignificant	NotSignificant	NotSignificant	NotSignificant	NotSignificant	NotSignificant	NotSignificant	NotSignificant	NotSignificant	NotSignificant	NotSignificant	NotSignificant	NotSignificant	NotSignificant	NotSignificant	Significant	NotSignificant	Significant	NotSignificant	NotSignificant	NotSignificant	NotSignificant	NotSignificant	NotSignificant	NotSignificant	NotSignificant	NotSignificant	NotSignificant	NotSignificant	NotSignificant	NotSignificant	NotSignificant	NotSignificant	NotSignificant	NotSignificant	NotSignificant	NotSignificant	NotSignificant	NotSignificant	NotSignificant	NotSignificant	NotSignificant	NotSignificant	NotSignificant	NotSignificant	NotSignificant
AT3G25490	Significant	NotSignificant	Significant	NotSignificant	NotSignificant	NotSignificant	Significant	Significant	NotSignificant	NotSignificant	NotSignificant	NotSignificant	Significant	Significant	NotSignificant	NotSignificant	NotSignificant	NotSignificant	NotSignificant	NotSignificant	NotSignificant	NotSignificant	NotSignificant	NotSignificant	NotSignificant	NotSignificant	NotSignificant	NotSignificant	NotSignificant	NotSignificant	NotSignificant	NotSignificant	NotSignificant	NotSignificant	NotSignificant	NotSignificant	NotSignificant	NotSignificant	NotSignificant	NotSignificant	NotSignificant	NotSignificant	NotSignificant	NotSignificant	NotSignificant	NotSignificant	NotSignificant	NotSignificant	NotSignificant
AT3G26170	Significant	NotSignificant	Significant	NotSignificant	NotSignificant	NotSignificant	NotSignificant	NotSignificant	NotSignificant	NotSignificant	NotSignificant	NotSignificant	NotSignificant	NotSignificant	NotSignificant	NotSignificant	NotSignificant	NotSignificant	NotSignificant	NotSignificant	NotSignificant	NotSignificant	NotSignificant	NotSignificant	NotSignificant	NotSignificant	NotSignificant	NotSignificant	NotSignificant	NotSignificant	NotSignificant	NotSignificant	NotSignificant	NotSignificant	NotSignificant	NotSignificant	NotSignificant	NotSignificant	NotSignificant	NotSignificant	NotSignificant	NotSignificant	NotSignificant	NotSignificant	NotSignificant	NotSignificant	NotSignificant	NotSignificant	NotSignificant
AT3G26840	Significant	NotSignificant	Significant	NotSignificant	NotSignificant	NotSignificant	Significant	Significant	NotSignificant	NotSignificant	NotSignificant	NotSignificant	Significant	Significant	NotSignificant	NotSignificant	NotSignificant	NotSignificant	Significant	NotSignificant	Significant	NotSignificant	NotSignificant	NotSignificant	Significant	Significant	NotSignificant	NotSignificant	NotSignificant	NotSignificant	Significant	Significant	NotSignificant	NotSignificant	NotSignificant	NotSignificant	NotSignificant	NotSignificant	NotSignificant	NotSignificant	NotSignificant	NotSignificant	NotSignificant	NotSignificant	NotSignificant	NotSignificant	NotSignificant	NotSignificant	NotSignificant
AT3G27040	Significant	NotSignificant	Significant	NotSignificant	NotSignificant	NotSignificant	NotSignificant	NotSignificant	NotSignificant	NotSignificant	NotSignificant	NotSignificant	Significant	NotSignificant	Significant	NotSignificant	NotSignificant	NotSignificant	NotSignificant	NotSignificant	NotSignificant	NotSignificant	NotSignificant	NotSignificant	NotSignificant	NotSignificant	NotSignificant	NotSignificant	NotSignificant	NotSignificant	Significant	NotSignificant	Significant	NotSignificant	NotSignificant	NotSignificant	NotSignificant	NotSignificant	NotSignificant	NotSignificant	NotSignificant	NotSignificant	NotSignificant	NotSignificant	NotSignificant	NotSignificant	NotSignificant	NotSignificant	NotSignificant
AT3G27560	Significant	NotSignificant	Significant	NotSignificant	NotSignificant	NotSignificant	Significant	Significant	NotSignificant	NotSignificant	NotSignificant	NotSignificant	Significant	Significant	NotSignificant	NotSignificant	NotSignificant	NotSignificant	Significant	NotSignificant	NotSignificant	NotSignificant	Significant	NotSignificant	Significant	Significant	NotSignificant	NotSignificant	NotSignificant	NotSignificant	NotSignificant	NotSignificant	NotSignificant	NotSignificant	NotSignificant	NotSignificant	NotSignificant	NotSignificant	NotSignificant	NotSignificant	NotSignificant	NotSignificant	NotSignificant	NotSignificant	NotSignificant	NotSignificant	NotSignificant	NotSignificant	NotSignificant
AT3G28370	Significant	NotSignificant	Significant	NotSignificant	NotSignificant	NotSignificant	NotSignificant	NotSignificant	NotSignificant	NotSignificant	NotSignificant	NotSignificant	NotSignificant	NotSignificant	NotSignificant	NotSignificant	NotSignificant	NotSignificant	NotSignificant	NotSignificant	NotSignificant	NotSignificant	NotSignificant	NotSignificant	NotSignificant	NotSignificant	NotSignificant	NotSignificant	NotSignificant	NotSignificant	NotSignificant	NotSignificant	NotSignificant	NotSignificant	NotSignificant	NotSignificant	NotSignificant	NotSignificant	NotSignificant	NotSignificant	NotSignificant	NotSignificant	NotSignificant	NotSignificant	NotSignificant	NotSignificant	NotSignificant	NotSignificant	NotSignificant
AT3G44550	Significant	NotSignificant	Significant	NotSignificant	NotSignificant	NotSignificant	NotSignificant	NotSignificant	NotSignificant	NotSignificant	NotSignificant	NotSignificant	Significant	Significant	NotSignificant	NotSignificant	NotSignificant	NotSignificant	NotSignificant	NotSignificant	NotSignificant	NotSignificant	NotSignificant	NotSignificant	NotSignificant	NotSignificant	NotSignificant	NotSignificant	NotSignificant	NotSignificant	Significant	Significant	NotSignificant	NotSignificant	NotSignificant	NotSignificant	NotSignificant	NotSignificant	NotSignificant	NotSignificant	NotSignificant	NotSignificant	NotSignificant	NotSignificant	NotSignificant	NotSignificant	NotSignificant	NotSignificant	NotSignificant
AT3G44730	Significant	NotSignificant	Significant	NotSignificant	NotSignificant	NotSignificant	Significant	NotSignificant	Significant	NotSignificant	NotSignificant	NotSignificant	Significant	NotSignificant	Significant	NotSignificant	NotSignificant	NotSignificant	NotSignificant	NotSignificant	NotSignificant	NotSignificant	NotSignificant	NotSignificant	Significant	Significant	NotSignificant	NotSignificant	NotSignificant	NotSignificant	Significant	Significant	NotSignificant	NotSignificant	NotSignificant	NotSignificant	NotSignificant	NotSignificant	NotSignificant	NotSignificant	NotSignificant	NotSignificant	NotSignificant	NotSignificant	NotSignificant	NotSignificant	NotSignificant	NotSignificant	NotSignificant
AT3G45093	Significant	NotSignificant	Significant	NotSignificant	NotSignificant	NotSignificant	Significant	NotSignificant	Significant	NotSignificant	NotSignificant	NotSignificant	Significant	NotSignificant	NotSignificant	NotSignificant	NotSignificant	Significant	NotSignificant	NotSignificant	NotSignificant	NotSignificant	NotSignificant	NotSignificant	Significant	NotSignificant	NotSignificant	NotSignificant	Significant	NotSignificant	Significant	NotSignificant	NotSignificant	NotSignificant	Significant	NotSignificant	NotSignificant	NotSignificant	NotSignificant	NotSignificant	NotSignificant	NotSignificant	NotSignificant	NotSignificant	NotSignificant	NotSignificant	NotSignificant	NotSignificant	NotSignificant
AT3G45970	Significant	NotSignificant	Significant	NotSignificant	NotSignificant	NotSignificant	NotSignificant	NotSignificant	NotSignificant	NotSignificant	NotSignificant	NotSignificant	NotSignificant	NotSignificant	NotSignificant	NotSignificant	NotSignificant	NotSignificant	NotSignificant	NotSignificant	NotSignificant	NotSignificant	NotSignificant	NotSignificant	NotSignificant	NotSignificant	NotSignificant	NotSignificant	NotSignificant	NotSignificant	NotSignificant	NotSignificant	NotSignificant	NotSignificant	NotSignificant	NotSignificant	NotSignificant	NotSignificant	NotSignificant	NotSignificant	NotSignificant	NotSignificant	NotSignificant	NotSignificant	NotSignificant	NotSignificant	NotSignificant	NotSignificant	NotSignificant
AT3G46340	Significant	NotSignificant	Significant	NotSignificant	NotSignificant	NotSignificant	Significant	NotSignificant	NotSignificant	Significant	NotSignificant	NotSignificant	Significant	Significant	NotSignificant	NotSignificant	NotSignificant	NotSignificant	Significant	NotSignificant	NotSignificant	Significant	NotSignificant	NotSignificant	Significant	Significant	NotSignificant	NotSignificant	NotSignificant	NotSignificant	Significant	Significant	NotSignificant	NotSignificant	NotSignificant	NotSignificant	NotSignificant	NotSignificant	NotSignificant	NotSignificant	NotSignificant	NotSignificant	NotSignificant	NotSignificant	NotSignificant	NotSignificant	NotSignificant	NotSignificant	NotSignificant
AT3G46520	Significant	NotSignificant	Significant	NotSignificant	NotSignificant	NotSignificant	Significant	Significant	NotSignificant	NotSignificant	NotSignificant	NotSignificant	Significant	Significant	NotSignificant	NotSignificant	NotSignificant	NotSignificant	Significant	NotSignificant	NotSignificant	NotSignificant	Significant	NotSignificant	Significant	Significant	NotSignificant	NotSignificant	NotSignificant	NotSignificant	Significant	Significant	NotSignificant	NotSignificant	NotSignificant	NotSignificant	NotSignificant	NotSignificant	NotSignificant	NotSignificant	NotSignificant	NotSignificant	NotSignificant	NotSignificant	NotSignificant	NotSignificant	NotSignificant	NotSignificant	NotSignificant
AT3G46910	Significant	NotSignificant	Significant	NotSignificant	NotSignificant	NotSignificant	NotSignificant	NotSignificant	NotSignificant	NotSignificant	NotSignificant	NotSignificant	Significant	Significant	NotSignificant	NotSignificant	NotSignificant	NotSignificant	Significant	NotSignificant	Significant	NotSignificant	NotSignificant	NotSignificant	NotSignificant	NotSignificant	NotSignificant	NotSignificant	NotSignificant	NotSignificant	Significant	Significant	NotSignificant	NotSignificant	NotSignificant	NotSignificant	NotSignificant	NotSignificant	NotSignificant	NotSignificant	NotSignificant	NotSignificant	NotSignificant	NotSignificant	NotSignificant	NotSignificant	NotSignificant	NotSignificant	NotSignificant
AT3G47040	Significant	NotSignificant	Significant	NotSignificant	NotSignificant	NotSignificant	NotSignificant	NotSignificant	NotSignificant	NotSignificant	NotSignificant	NotSignificant	Significant	Significant	NotSignificant	NotSignificant	NotSignificant	NotSignificant	NotSignificant	NotSignificant	NotSignificant	NotSignificant	NotSignificant	NotSignificant	NotSignificant	NotSignificant	NotSignificant	NotSignificant	NotSignificant	NotSignificant	NotSignificant	NotSignificant	NotSignificant	NotSignificant	NotSignificant	NotSignificant	NotSignificant	NotSignificant	NotSignificant	NotSignificant	NotSignificant	NotSignificant	NotSignificant	NotSignificant	NotSignificant	NotSignificant	NotSignificant	NotSignificant	NotSignificant
AT3G47790	Significant	NotSignificant	Significant	NotSignificant	NotSignificant	NotSignificant	NotSignificant	NotSignificant	NotSignificant	NotSignificant	NotSignificant	NotSignificant	Significant	Significant	NotSignificant	NotSignificant	NotSignificant	NotSignificant	Significant	NotSignificant	Significant	NotSignificant	NotSignificant	NotSignificant	Significant	Significant	NotSignificant	NotSignificant	NotSignificant	NotSignificant	Significant	Significant	NotSignificant	NotSignificant	NotSignificant	NotSignificant	NotSignificant	NotSignificant	NotSignificant	NotSignificant	NotSignificant	NotSignificant	NotSignificant	NotSignificant	NotSignificant	NotSignificant	NotSignificant	NotSignificant	NotSignificant
AT3G48080	Significant	NotSignificant	Significant	NotSignificant	NotSignificant	NotSignificant	Significant	NotSignificant	Significant	NotSignificant	NotSignificant	NotSignificant	Significant	NotSignificant	Significant	NotSignificant	NotSignificant	NotSignificant	NotSignificant	NotSignificant	NotSignificant	NotSignificant	NotSignificant	NotSignificant	NotSignificant	NotSignificant	NotSignificant	NotSignificant	NotSignificant	NotSignificant	NotSignificant	NotSignificant	NotSignificant	NotSignificant	NotSignificant	NotSignificant	NotSignificant	NotSignificant	NotSignificant	NotSignificant	NotSignificant	NotSignificant	NotSignificant	NotSignificant	NotSignificant	NotSignificant	NotSignificant	NotSignificant	NotSignificant
AT3G48090	Significant	NotSignificant	Significant	NotSignificant	NotSignificant	NotSignificant	Significant	Significant	NotSignificant	NotSignificant	NotSignificant	NotSignificant	Significant	Significant	NotSignificant	NotSignificant	NotSignificant	NotSignificant	Significant	NotSignificant	NotSignificant	NotSignificant	Significant	NotSignificant	Significant	Significant	NotSignificant	NotSignificant	NotSignificant	NotSignificant	NotSignificant	NotSignificant	NotSignificant	NotSignificant	NotSignificant	NotSignificant	NotSignificant	NotSignificant	NotSignificant	NotSignificant	NotSignificant	NotSignificant	NotSignificant	NotSignificant	NotSignificant	NotSignificant	NotSignificant	NotSignificant	NotSignificant
AT3G48510	Significant	NotSignificant	Significant	NotSignificant	NotSignificant	NotSignificant	NotSignificant	NotSignificant	NotSignificant	NotSignificant	NotSignificant	NotSignificant	NotSignificant	NotSignificant	NotSignificant	NotSignificant	NotSignificant	NotSignificant	NotSignificant	NotSignificant	NotSignificant	NotSignificant	NotSignificant	NotSignificant	NotSignificant	NotSignificant	NotSignificant	NotSignificant	NotSignificant	NotSignificant	Significant	Significant	NotSignificant	NotSignificant	NotSignificant	NotSignificant	NotSignificant	NotSignificant	NotSignificant	NotSignificant	NotSignificant	NotSignificant	NotSignificant	NotSignificant	NotSignificant	NotSignificant	NotSignificant	NotSignificant	NotSignificant
AT3G50030	Significant	NotSignificant	Significant	NotSignificant	NotSignificant	NotSignificant	Significant	NotSignificant	Significant	NotSignificant	NotSignificant	NotSignificant	Significant	Significant	NotSignificant	NotSignificant	NotSignificant	NotSignificant	NotSignificant	NotSignificant	NotSignificant	NotSignificant	NotSignificant	NotSignificant	NotSignificant	NotSignificant	NotSignificant	NotSignificant	NotSignificant	NotSignificant	NotSignificant	NotSignificant	NotSignificant	NotSignificant	NotSignificant	NotSignificant	NotSignificant	NotSignificant	NotSignificant	NotSignificant	NotSignificant	NotSignificant	NotSignificant	NotSignificant	NotSignificant	NotSignificant	NotSignificant	NotSignificant	NotSignificant
AT3G50200	Significant	NotSignificant	Significant	NotSignificant	NotSignificant	NotSignificant	Significant	Significant	NotSignificant	NotSignificant	NotSignificant	NotSignificant	Significant	Significant	NotSignificant	NotSignificant	NotSignificant	NotSignificant	Significant	NotSignificant	NotSignificant	NotSignificant	Significant	NotSignificant	Significant	Significant	NotSignificant	NotSignificant	NotSignificant	NotSignificant	NotSignificant	NotSignificant	NotSignificant	NotSignificant	NotSignificant	NotSignificant	NotSignificant	NotSignificant	NotSignificant	NotSignificant	NotSignificant	NotSignificant	NotSignificant	NotSignificant	NotSignificant	NotSignificant	NotSignificant	NotSignificant	NotSignificant
AT3G50460	Significant	NotSignificant	Significant	NotSignificant	NotSignificant	NotSignificant	Significant	Significant	NotSignificant	NotSignificant	NotSignificant	NotSignificant	Significant	NotSignificant	Significant	NotSignificant	NotSignificant	NotSignificant	Significant	NotSignificant	Significant	NotSignificant	NotSignificant	NotSignificant	Significant	NotSignificant	NotSignificant	NotSignificant	NotSignificant	Significant	NotSignificant	NotSignificant	NotSignificant	NotSignificant	NotSignificant	NotSignificant	NotSignificant	NotSignificant	NotSignificant	NotSignificant	NotSignificant	NotSignificant	NotSignificant	NotSignificant	NotSignificant	NotSignificant	NotSignificant	NotSignificant	NotSignificant
AT3G50800	Significant	NotSignificant	Significant	NotSignificant	NotSignificant	NotSignificant	Significant	NotSignificant	Significant	NotSignificant	NotSignificant	NotSignificant	Significant	NotSignificant	Significant	NotSignificant	NotSignificant	NotSignificant	Significant	NotSignificant	Significant	NotSignificant	NotSignificant	NotSignificant	Significant	NotSignificant	Significant	NotSignificant	NotSignificant	NotSignificant	NotSignificant	NotSignificant	NotSignificant	NotSignificant	NotSignificant	NotSignificant	NotSignificant	NotSignificant	NotSignificant	NotSignificant	NotSignificant	NotSignificant	NotSignificant	NotSignificant	NotSignificant	NotSignificant	NotSignificant	NotSignificant	NotSignificant
AT3G53440	Significant	NotSignificant	Significant	NotSignificant	NotSignificant	NotSignificant	Significant	Significant	NotSignificant	NotSignificant	NotSignificant	NotSignificant	Significant	Significant	NotSignificant	NotSignificant	NotSignificant	NotSignificant	NotSignificant	NotSignificant	NotSignificant	NotSignificant	NotSignificant	NotSignificant	NotSignificant	NotSignificant	NotSignificant	NotSignificant	NotSignificant	NotSignificant	NotSignificant	NotSignificant	NotSignificant	NotSignificant	NotSignificant	NotSignificant	NotSignificant	NotSignificant	NotSignificant	NotSignificant	NotSignificant	NotSignificant	NotSignificant	NotSignificant	NotSignificant	NotSignificant	NotSignificant	NotSignificant	NotSignificant
AT3G54740	Significant	NotSignificant	Significant	NotSignificant	NotSignificant	NotSignificant	Significant	Significant	NotSignificant	NotSignificant	NotSignificant	NotSignificant	Significant	Significant	NotSignificant	NotSignificant	NotSignificant	NotSignificant	NotSignificant	NotSignificant	NotSignificant	NotSignificant	NotSignificant	NotSignificant	NotSignificant	NotSignificant	NotSignificant	NotSignificant	NotSignificant	NotSignificant	Significant	Significant	NotSignificant	NotSignificant	NotSignificant	NotSignificant	NotSignificant	NotSignificant	NotSignificant	NotSignificant	NotSignificant	NotSignificant	NotSignificant	NotSignificant	NotSignificant	NotSignificant	NotSignificant	NotSignificant	NotSignificant
AT3G54820	Significant	NotSignificant	Significant	NotSignificant	NotSignificant	NotSignificant	NotSignificant	NotSignificant	NotSignificant	NotSignificant	NotSignificant	NotSignificant	NotSignificant	NotSignificant	NotSignificant	NotSignificant	NotSignificant	NotSignificant	NotSignificant	NotSignificant	NotSignificant	NotSignificant	NotSignificant	NotSignificant	NotSignificant	NotSignificant	NotSignificant	NotSignificant	NotSignificant	NotSignificant	NotSignificant	NotSignificant	NotSignificant	NotSignificant	NotSignificant	NotSignificant	NotSignificant	NotSignificant	NotSignificant	NotSignificant	NotSignificant	NotSignificant	NotSignificant	NotSignificant	NotSignificant	NotSignificant	NotSignificant	NotSignificant	NotSignificant
AT3G55270	Significant	NotSignificant	Significant	NotSignificant	NotSignificant	NotSignificant	Significant	Significant	NotSignificant	NotSignificant	NotSignificant	NotSignificant	Significant	Significant	NotSignificant	NotSignificant	NotSignificant	NotSignificant	Significant	NotSignificant	NotSignificant	NotSignificant	Significant	NotSignificant	Significant	Significant	NotSignificant	NotSignificant	NotSignificant	NotSignificant	NotSignificant	NotSignificant	NotSignificant	NotSignificant	NotSignificant	NotSignificant	NotSignificant	NotSignificant	NotSignificant	NotSignificant	NotSignificant	NotSignificant	NotSignificant	NotSignificant	NotSignificant	NotSignificant	NotSignificant	NotSignificant	NotSignificant
AT3G55500	Significant	NotSignificant	Significant	NotSignificant	NotSignificant	NotSignificant	NotSignificant	NotSignificant	NotSignificant	NotSignificant	NotSignificant	NotSignificant	NotSignificant	NotSignificant	NotSignificant	NotSignificant	NotSignificant	NotSignificant	NotSignificant	NotSignificant	NotSignificant	NotSignificant	NotSignificant	NotSignificant	NotSignificant	NotSignificant	NotSignificant	NotSignificant	NotSignificant	NotSignificant	NotSignificant	NotSignificant	NotSignificant	NotSignificant	NotSignificant	NotSignificant	NotSignificant	NotSignificant	NotSignificant	NotSignificant	NotSignificant	NotSignificant	NotSignificant	NotSignificant	NotSignificant	NotSignificant	NotSignificant	NotSignificant	NotSignificant
AT3G55730	Significant	NotSignificant	Significant	NotSignificant	NotSignificant	NotSignificant	Significant	Significant	NotSignificant	NotSignificant	NotSignificant	NotSignificant	Significant	Significant	NotSignificant	NotSignificant	NotSignificant	NotSignificant	Significant	NotSignificant	NotSignificant	Significant	NotSignificant	NotSignificant	Significant	Significant	NotSignificant	NotSignificant	NotSignificant	NotSignificant	Significant	Significant	NotSignificant	NotSignificant	NotSignificant	NotSignificant	NotSignificant	NotSignificant	NotSignificant	NotSignificant	NotSignificant	NotSignificant	NotSignificant	NotSignificant	NotSignificant	NotSignificant	NotSignificant	NotSignificant	NotSignificant
AT3G55880	Significant	NotSignificant	Significant	NotSignificant	NotSignificant	NotSignificant	NotSignificant	NotSignificant	NotSignificant	NotSignificant	NotSignificant	NotSignificant	Significant	Significant	NotSignificant	NotSignificant	NotSignificant	NotSignificant	Significant	NotSignificant	Significant	NotSignificant	NotSignificant	NotSignificant	Significant	NotSignificant	NotSignificant	Significant	NotSignificant	NotSignificant	Significant	Significant	NotSignificant	NotSignificant	NotSignificant	NotSignificant	NotSignificant	NotSignificant	NotSignificant	NotSignificant	NotSignificant	NotSignificant	NotSignificant	NotSignificant	NotSignificant	NotSignificant	NotSignificant	NotSignificant	NotSignificant
AT3G56410	Significant	NotSignificant	Significant	NotSignificant	NotSignificant	NotSignificant	Significant	Significant	NotSignificant	NotSignificant	NotSignificant	NotSignificant	Significant	Significant	NotSignificant	NotSignificant	NotSignificant	NotSignificant	Significant	NotSignificant	Significant	NotSignificant	NotSignificant	NotSignificant	Significant	Significant	NotSignificant	NotSignificant	NotSignificant	NotSignificant	NotSignificant	NotSignificant	NotSignificant	NotSignificant	NotSignificant	NotSignificant	NotSignificant	NotSignificant	NotSignificant	NotSignificant	NotSignificant	NotSignificant	NotSignificant	NotSignificant	NotSignificant	NotSignificant	NotSignificant	NotSignificant	NotSignificant
AT3G57160	Significant	NotSignificant	Significant	NotSignificant	NotSignificant	NotSignificant	Significant	NotSignificant	Significant	NotSignificant	NotSignificant	NotSignificant	NotSignificant	NotSignificant	NotSignificant	NotSignificant	NotSignificant	NotSignificant	NotSignificant	NotSignificant	NotSignificant	NotSignificant	NotSignificant	NotSignificant	NotSignificant	NotSignificant	NotSignificant	NotSignificant	NotSignificant	NotSignificant	NotSignificant	NotSignificant	NotSignificant	NotSignificant	NotSignificant	NotSignificant	NotSignificant	NotSignificant	NotSignificant	NotSignificant	NotSignificant	NotSignificant	NotSignificant	NotSignificant	NotSignificant	NotSignificant	NotSignificant	NotSignificant	NotSignificant
AT3G57240	Significant	NotSignificant	Significant	NotSignificant	NotSignificant	NotSignificant	NotSignificant	NotSignificant	NotSignificant	NotSignificant	NotSignificant	NotSignificant	NotSignificant	NotSignificant	NotSignificant	NotSignificant	NotSignificant	NotSignificant	NotSignificant	NotSignificant	NotSignificant	NotSignificant	NotSignificant	NotSignificant	NotSignificant	NotSignificant	NotSignificant	NotSignificant	NotSignificant	NotSignificant	NotSignificant	NotSignificant	NotSignificant	NotSignificant	NotSignificant	NotSignificant	NotSignificant	NotSignificant	NotSignificant	NotSignificant	NotSignificant	NotSignificant	NotSignificant	NotSignificant	NotSignificant	NotSignificant	NotSignificant	NotSignificant	NotSignificant
AT3G57260	Significant	NotSignificant	Significant	NotSignificant	NotSignificant	NotSignificant	NotSignificant	NotSignificant	NotSignificant	NotSignificant	NotSignificant	NotSignificant	NotSignificant	NotSignificant	NotSignificant	NotSignificant	NotSignificant	NotSignificant	Significant	NotSignificant	Significant	NotSignificant	NotSignificant	NotSignificant	NotSignificant	NotSignificant	NotSignificant	NotSignificant	NotSignificant	NotSignificant	NotSignificant	NotSignificant	NotSignificant	NotSignificant	NotSignificant	NotSignificant	NotSignificant	NotSignificant	NotSignificant	NotSignificant	NotSignificant	NotSignificant	NotSignificant	NotSignificant	NotSignificant	NotSignificant	NotSignificant	NotSignificant	NotSignificant
AT3G59750	Significant	NotSignificant	Significant	NotSignificant	NotSignificant	NotSignificant	Significant	NotSignificant	Significant	NotSignificant	NotSignificant	NotSignificant	Significant	NotSignificant	Significant	NotSignificant	NotSignificant	NotSignificant	NotSignificant	NotSignificant	NotSignificant	NotSignificant	NotSignificant	NotSignificant	NotSignificant	NotSignificant	NotSignificant	NotSignificant	NotSignificant	NotSignificant	NotSignificant	NotSignificant	NotSignificant	NotSignificant	NotSignificant	NotSignificant	NotSignificant	NotSignificant	NotSignificant	NotSignificant	NotSignificant	NotSignificant	NotSignificant	NotSignificant	NotSignificant	NotSignificant	NotSignificant	NotSignificant	NotSignificant
AT3G60190	Significant	NotSignificant	Significant	NotSignificant	NotSignificant	NotSignificant	Significant	NotSignificant	Significant	NotSignificant	NotSignificant	NotSignificant	Significant	NotSignificant	Significant	NotSignificant	NotSignificant	NotSignificant	NotSignificant	NotSignificant	NotSignificant	NotSignificant	NotSignificant	NotSignificant	NotSignificant	NotSignificant	NotSignificant	NotSignificant	NotSignificant	NotSignificant	NotSignificant	NotSignificant	NotSignificant	NotSignificant	NotSignificant	NotSignificant	NotSignificant	NotSignificant	NotSignificant	NotSignificant	NotSignificant	NotSignificant	NotSignificant	NotSignificant	NotSignificant	NotSignificant	NotSignificant	NotSignificant	NotSignificant
AT3G60470	Significant	NotSignificant	Significant	NotSignificant	NotSignificant	NotSignificant	Significant	Significant	NotSignificant	NotSignificant	NotSignificant	NotSignificant	Significant	Significant	NotSignificant	NotSignificant	NotSignificant	NotSignificant	Significant	NotSignificant	Significant	NotSignificant	NotSignificant	NotSignificant	Significant	Significant	NotSignificant	NotSignificant	NotSignificant	NotSignificant	Significant	NotSignificant	Significant	NotSignificant	NotSignificant	NotSignificant	NotSignificant	NotSignificant	NotSignificant	NotSignificant	NotSignificant	NotSignificant	NotSignificant	NotSignificant	NotSignificant	NotSignificant	NotSignificant	NotSignificant	NotSignificant
AT3G60700	Significant	NotSignificant	Significant	NotSignificant	NotSignificant	NotSignificant	Significant	NotSignificant	NotSignificant	Significant	NotSignificant	NotSignificant	Significant	NotSignificant	NotSignificant	Significant	NotSignificant	NotSignificant	NotSignificant	NotSignificant	NotSignificant	NotSignificant	NotSignificant	NotSignificant	Significant	NotSignificant	Significant	NotSignificant	NotSignificant	NotSignificant	NotSignificant	NotSignificant	NotSignificant	NotSignificant	NotSignificant	NotSignificant	NotSignificant	NotSignificant	NotSignificant	NotSignificant	NotSignificant	NotSignificant	NotSignificant	NotSignificant	NotSignificant	NotSignificant	NotSignificant	NotSignificant	NotSignificant
AT3G60920	Significant	NotSignificant	Significant	NotSignificant	NotSignificant	NotSignificant	Significant	Significant	NotSignificant	NotSignificant	NotSignificant	NotSignificant	Significant	Significant	NotSignificant	NotSignificant	NotSignificant	NotSignificant	Significant	NotSignificant	NotSignificant	Significant	NotSignificant	NotSignificant	Significant	Significant	NotSignificant	NotSignificant	NotSignificant	NotSignificant	Significant	Significant	NotSignificant	NotSignificant	NotSignificant	NotSignificant	NotSignificant	NotSignificant	NotSignificant	NotSignificant	NotSignificant	NotSignificant	NotSignificant	NotSignificant	NotSignificant	NotSignificant	NotSignificant	NotSignificant	NotSignificant
AT3G62090	Significant	NotSignificant	Significant	NotSignificant	NotSignificant	NotSignificant	NotSignificant	NotSignificant	NotSignificant	NotSignificant	NotSignificant	NotSignificant	Significant	NotSignificant	Significant	NotSignificant	NotSignificant	NotSignificant	Significant	NotSignificant	NotSignificant	NotSignificant	NotSignificant	Significant	Significant	NotSignificant	NotSignificant	NotSignificant	NotSignificant	Significant	Significant	NotSignificant	NotSignificant	NotSignificant	NotSignificant	Significant	NotSignificant	NotSignificant	NotSignificant	NotSignificant	NotSignificant	NotSignificant	NotSignificant	NotSignificant	NotSignificant	NotSignificant	NotSignificant	NotSignificant	NotSignificant
AT3G62580	Significant	NotSignificant	Significant	NotSignificant	NotSignificant	NotSignificant	Significant	Significant	NotSignificant	NotSignificant	NotSignificant	NotSignificant	Significant	Significant	NotSignificant	NotSignificant	NotSignificant	NotSignificant	NotSignificant	NotSignificant	NotSignificant	NotSignificant	NotSignificant	NotSignificant	NotSignificant	NotSignificant	NotSignificant	NotSignificant	NotSignificant	NotSignificant	NotSignificant	NotSignificant	NotSignificant	NotSignificant	NotSignificant	NotSignificant	NotSignificant	NotSignificant	NotSignificant	NotSignificant	NotSignificant	NotSignificant	NotSignificant	NotSignificant	NotSignificant	NotSignificant	NotSignificant	NotSignificant	NotSignificant
AT3G63240	Significant	NotSignificant	Significant	NotSignificant	NotSignificant	NotSignificant	Significant	Significant	NotSignificant	NotSignificant	NotSignificant	NotSignificant	Significant	Significant	NotSignificant	NotSignificant	NotSignificant	NotSignificant	Significant	NotSignificant	Significant	NotSignificant	NotSignificant	NotSignificant	Significant	Significant	NotSignificant	NotSignificant	NotSignificant	NotSignificant	Significant	Significant	NotSignificant	NotSignificant	NotSignificant	NotSignificant	NotSignificant	NotSignificant	NotSignificant	NotSignificant	NotSignificant	NotSignificant	NotSignificant	NotSignificant	NotSignificant	NotSignificant	NotSignificant	NotSignificant	NotSignificant
AT4G01380	Significant	NotSignificant	Significant	NotSignificant	NotSignificant	NotSignificant	NotSignificant	NotSignificant	NotSignificant	NotSignificant	NotSignificant	NotSignificant	Significant	Significant	NotSignificant	NotSignificant	NotSignificant	NotSignificant	Significant	NotSignificant	NotSignificant	NotSignificant	Significant	NotSignificant	Significant	Significant	NotSignificant	NotSignificant	NotSignificant	NotSignificant	Significant	Significant	NotSignificant	NotSignificant	NotSignificant	NotSignificant	NotSignificant	NotSignificant	NotSignificant	NotSignificant	NotSignificant	NotSignificant	NotSignificant	NotSignificant	NotSignificant	NotSignificant	NotSignificant	NotSignificant	NotSignificant
AT4G04610	Significant	NotSignificant	Significant	NotSignificant	NotSignificant	NotSignificant	Significant	Significant	NotSignificant	NotSignificant	NotSignificant	NotSignificant	Significant	Significant	NotSignificant	NotSignificant	NotSignificant	NotSignificant	Significant	NotSignificant	NotSignificant	NotSignificant	NotSignificant	Significant	Significant	Significant	NotSignificant	NotSignificant	NotSignificant	NotSignificant	Significant	Significant	NotSignificant	NotSignificant	NotSignificant	NotSignificant	NotSignificant	NotSignificant	NotSignificant	NotSignificant	NotSignificant	NotSignificant	NotSignificant	NotSignificant	NotSignificant	NotSignificant	NotSignificant	NotSignificant	NotSignificant
AT4G05018	Significant	NotSignificant	Significant	NotSignificant	NotSignificant	NotSignificant	NotSignificant	NotSignificant	NotSignificant	NotSignificant	NotSignificant	NotSignificant	Significant	Significant	NotSignificant	NotSignificant	NotSignificant	NotSignificant	Significant	NotSignificant	NotSignificant	NotSignificant	NotSignificant	Significant	Significant	Significant	NotSignificant	NotSignificant	NotSignificant	NotSignificant	Significant	Significant	NotSignificant	NotSignificant	NotSignificant	NotSignificant	NotSignificant	NotSignificant	NotSignificant	NotSignificant	NotSignificant	NotSignificant	NotSignificant	NotSignificant	NotSignificant	NotSignificant	NotSignificant	NotSignificant	NotSignificant
AT4G05330	Significant	NotSignificant	Significant	NotSignificant	NotSignificant	NotSignificant	NotSignificant	NotSignificant	NotSignificant	NotSignificant	NotSignificant	NotSignificant	Significant	NotSignificant	NotSignificant	Significant	NotSignificant	NotSignificant	Significant	NotSignificant	NotSignificant	Significant	NotSignificant	NotSignificant	NotSignificant	NotSignificant	NotSignificant	NotSignificant	NotSignificant	NotSignificant	Significant	Significant	NotSignificant	NotSignificant	NotSignificant	NotSignificant	NotSignificant	NotSignificant	NotSignificant	NotSignificant	NotSignificant	NotSignificant	NotSignificant	NotSignificant	NotSignificant	NotSignificant	NotSignificant	NotSignificant	NotSignificant
AT4G08320	Significant	NotSignificant	Significant	NotSignificant	NotSignificant	NotSignificant	Significant	Significant	NotSignificant	NotSignificant	NotSignificant	NotSignificant	Significant	Significant	NotSignificant	NotSignificant	NotSignificant	NotSignificant	Significant	NotSignificant	NotSignificant	Significant	NotSignificant	NotSignificant	Significant	Significant	NotSignificant	NotSignificant	NotSignificant	NotSignificant	Significant	Significant	NotSignificant	NotSignificant	NotSignificant	NotSignificant	NotSignificant	NotSignificant	NotSignificant	NotSignificant	NotSignificant	NotSignificant	NotSignificant	NotSignificant	NotSignificant	NotSignificant	NotSignificant	NotSignificant	NotSignificant
AT4G08950	Significant	NotSignificant	Significant	NotSignificant	NotSignificant	NotSignificant	NotSignificant	NotSignificant	NotSignificant	NotSignificant	NotSignificant	NotSignificant	NotSignificant	NotSignificant	NotSignificant	NotSignificant	NotSignificant	NotSignificant	NotSignificant	NotSignificant	NotSignificant	NotSignificant	NotSignificant	NotSignificant	NotSignificant	NotSignificant	NotSignificant	NotSignificant	NotSignificant	NotSignificant	NotSignificant	NotSignificant	NotSignificant	NotSignificant	NotSignificant	NotSignificant	NotSignificant	NotSignificant	NotSignificant	NotSignificant	NotSignificant	NotSignificant	NotSignificant	NotSignificant	NotSignificant	NotSignificant	NotSignificant	NotSignificant	NotSignificant
AT4G10390	Significant	NotSignificant	Significant	NotSignificant	NotSignificant	NotSignificant	NotSignificant	NotSignificant	NotSignificant	NotSignificant	NotSignificant	NotSignificant	Significant	NotSignificant	NotSignificant	NotSignificant	NotSignificant	Significant	NotSignificant	NotSignificant	NotSignificant	NotSignificant	NotSignificant	NotSignificant	NotSignificant	NotSignificant	NotSignificant	NotSignificant	NotSignificant	NotSignificant	NotSignificant	NotSignificant	NotSignificant	NotSignificant	NotSignificant	NotSignificant	NotSignificant	NotSignificant	NotSignificant	NotSignificant	NotSignificant	NotSignificant	NotSignificant	NotSignificant	NotSignificant	NotSignificant	NotSignificant	NotSignificant	NotSignificant
AT4G10500	Significant	NotSignificant	Significant	NotSignificant	NotSignificant	NotSignificant	NotSignificant	NotSignificant	NotSignificant	NotSignificant	NotSignificant	NotSignificant	NotSignificant	NotSignificant	NotSignificant	NotSignificant	NotSignificant	NotSignificant	Significant	NotSignificant	NotSignificant	NotSignificant	NotSignificant	Significant	Significant	NotSignificant	NotSignificant	NotSignificant	NotSignificant	Significant	Significant	NotSignificant	NotSignificant	NotSignificant	NotSignificant	Significant	NotSignificant	NotSignificant	NotSignificant	NotSignificant	NotSignificant	NotSignificant	NotSignificant	NotSignificant	NotSignificant	NotSignificant	NotSignificant	NotSignificant	NotSignificant
AT4G11660	Significant	NotSignificant	Significant	NotSignificant	NotSignificant	NotSignificant	Significant	Significant	NotSignificant	NotSignificant	NotSignificant	NotSignificant	Significant	Significant	NotSignificant	NotSignificant	NotSignificant	NotSignificant	Significant	NotSignificant	NotSignificant	NotSignificant	Significant	NotSignificant	Significant	Significant	NotSignificant	NotSignificant	NotSignificant	NotSignificant	Significant	Significant	NotSignificant	NotSignificant	NotSignificant	NotSignificant	NotSignificant	NotSignificant	NotSignificant	NotSignificant	NotSignificant	NotSignificant	NotSignificant	NotSignificant	NotSignificant	NotSignificant	NotSignificant	NotSignificant	NotSignificant
AT4G11840	Significant	NotSignificant	Significant	NotSignificant	NotSignificant	NotSignificant	Significant	Significant	NotSignificant	NotSignificant	NotSignificant	NotSignificant	Significant	Significant	NotSignificant	NotSignificant	NotSignificant	NotSignificant	NotSignificant	NotSignificant	NotSignificant	NotSignificant	NotSignificant	NotSignificant	NotSignificant	NotSignificant	NotSignificant	NotSignificant	NotSignificant	NotSignificant	NotSignificant	NotSignificant	NotSignificant	NotSignificant	NotSignificant	NotSignificant	NotSignificant	NotSignificant	NotSignificant	NotSignificant	NotSignificant	NotSignificant	NotSignificant	NotSignificant	NotSignificant	NotSignificant	NotSignificant	NotSignificant	NotSignificant
AT4G11860	Significant	NotSignificant	Significant	NotSignificant	NotSignificant	NotSignificant	Significant	Significant	NotSignificant	NotSignificant	NotSignificant	NotSignificant	Significant	Significant	NotSignificant	NotSignificant	NotSignificant	NotSignificant	Significant	NotSignificant	NotSignificant	NotSignificant	Significant	NotSignificant	Significant	Significant	NotSignificant	NotSignificant	NotSignificant	NotSignificant	Significant	Significant	NotSignificant	NotSignificant	NotSignificant	NotSignificant	NotSignificant	NotSignificant	NotSignificant	NotSignificant	NotSignificant	NotSignificant	NotSignificant	NotSignificant	NotSignificant	NotSignificant	NotSignificant	NotSignificant	NotSignificant
AT4G11910	Significant	NotSignificant	Significant	NotSignificant	NotSignificant	NotSignificant	NotSignificant	NotSignificant	NotSignificant	NotSignificant	NotSignificant	NotSignificant	NotSignificant	NotSignificant	NotSignificant	NotSignificant	NotSignificant	NotSignificant	NotSignificant	NotSignificant	NotSignificant	NotSignificant	NotSignificant	NotSignificant	NotSignificant	NotSignificant	NotSignificant	NotSignificant	NotSignificant	NotSignificant	NotSignificant	NotSignificant	NotSignificant	NotSignificant	NotSignificant	NotSignificant	NotSignificant	NotSignificant	NotSignificant	NotSignificant	NotSignificant	NotSignificant	NotSignificant	NotSignificant	NotSignificant	NotSignificant	NotSignificant	NotSignificant	NotSignificant
AT4G12710	Significant	NotSignificant	Significant	NotSignificant	NotSignificant	NotSignificant	Significant	Significant	NotSignificant	NotSignificant	NotSignificant	NotSignificant	Significant	Significant	NotSignificant	NotSignificant	NotSignificant	NotSignificant	NotSignificant	NotSignificant	NotSignificant	NotSignificant	NotSignificant	NotSignificant	Significant	NotSignificant	NotSignificant	NotSignificant	Significant	NotSignificant	NotSignificant	NotSignificant	NotSignificant	NotSignificant	NotSignificant	NotSignificant	NotSignificant	NotSignificant	NotSignificant	NotSignificant	NotSignificant	NotSignificant	NotSignificant	NotSignificant	NotSignificant	NotSignificant	NotSignificant	NotSignificant	NotSignificant
AT4G12735	Significant	NotSignificant	Significant	NotSignificant	NotSignificant	NotSignificant	NotSignificant	NotSignificant	NotSignificant	NotSignificant	NotSignificant	NotSignificant	Significant	Significant	NotSignificant	NotSignificant	NotSignificant	NotSignificant	NotSignificant	NotSignificant	NotSignificant	NotSignificant	NotSignificant	NotSignificant	NotSignificant	NotSignificant	NotSignificant	NotSignificant	NotSignificant	NotSignificant	Significant	Significant	NotSignificant	NotSignificant	NotSignificant	NotSignificant	NotSignificant	NotSignificant	NotSignificant	NotSignificant	NotSignificant	NotSignificant	NotSignificant	NotSignificant	NotSignificant	NotSignificant	NotSignificant	NotSignificant	NotSignificant
AT4G13340	Significant	NotSignificant	Significant	NotSignificant	NotSignificant	NotSignificant	Significant	Significant	NotSignificant	NotSignificant	NotSignificant	NotSignificant	Significant	Significant	NotSignificant	NotSignificant	NotSignificant	NotSignificant	NotSignificant	NotSignificant	NotSignificant	NotSignificant	NotSignificant	NotSignificant	Significant	Significant	NotSignificant	NotSignificant	NotSignificant	NotSignificant	NotSignificant	NotSignificant	NotSignificant	NotSignificant	NotSignificant	NotSignificant	NotSignificant	NotSignificant	NotSignificant	NotSignificant	NotSignificant	NotSignificant	NotSignificant	NotSignificant	NotSignificant	NotSignificant	NotSignificant	NotSignificant	NotSignificant
AT4G13890	Significant	NotSignificant	Significant	NotSignificant	NotSignificant	NotSignificant	NotSignificant	NotSignificant	NotSignificant	NotSignificant	NotSignificant	NotSignificant	NotSignificant	NotSignificant	NotSignificant	NotSignificant	NotSignificant	NotSignificant	NotSignificant	NotSignificant	NotSignificant	NotSignificant	NotSignificant	NotSignificant	NotSignificant	NotSignificant	NotSignificant	NotSignificant	NotSignificant	NotSignificant	NotSignificant	NotSignificant	NotSignificant	NotSignificant	NotSignificant	NotSignificant	NotSignificant	NotSignificant	NotSignificant	NotSignificant	NotSignificant	NotSignificant	NotSignificant	NotSignificant	NotSignificant	NotSignificant	NotSignificant	NotSignificant	NotSignificant
AT4G13920	Significant	NotSignificant	Significant	NotSignificant	NotSignificant	NotSignificant	Significant	NotSignificant	Significant	NotSignificant	NotSignificant	NotSignificant	Significant	Significant	NotSignificant	NotSignificant	NotSignificant	NotSignificant	NotSignificant	NotSignificant	NotSignificant	NotSignificant	NotSignificant	NotSignificant	NotSignificant	NotSignificant	NotSignificant	NotSignificant	NotSignificant	NotSignificant	NotSignificant	NotSignificant	NotSignificant	NotSignificant	NotSignificant	NotSignificant	NotSignificant	NotSignificant	NotSignificant	NotSignificant	NotSignificant	NotSignificant	NotSignificant	NotSignificant	NotSignificant	NotSignificant	NotSignificant	NotSignificant	NotSignificant
AT4G13992	Significant	NotSignificant	Significant	NotSignificant	NotSignificant	NotSignificant	NotSignificant	NotSignificant	NotSignificant	NotSignificant	NotSignificant	NotSignificant	Significant	Significant	NotSignificant	NotSignificant	NotSignificant	NotSignificant	NotSignificant	NotSignificant	NotSignificant	NotSignificant	NotSignificant	NotSignificant	NotSignificant	NotSignificant	NotSignificant	NotSignificant	NotSignificant	NotSignificant	Significant	Significant	NotSignificant	NotSignificant	NotSignificant	NotSignificant	NotSignificant	NotSignificant	NotSignificant	NotSignificant	NotSignificant	NotSignificant	NotSignificant	NotSignificant	NotSignificant	NotSignificant	NotSignificant	NotSignificant	NotSignificant
AT4G14640	Significant	NotSignificant	Significant	NotSignificant	NotSignificant	NotSignificant	NotSignificant	NotSignificant	NotSignificant	NotSignificant	NotSignificant	NotSignificant	NotSignificant	NotSignificant	NotSignificant	NotSignificant	NotSignificant	NotSignificant	NotSignificant	NotSignificant	NotSignificant	NotSignificant	NotSignificant	NotSignificant	NotSignificant	NotSignificant	NotSignificant	NotSignificant	NotSignificant	NotSignificant	NotSignificant	NotSignificant	NotSignificant	NotSignificant	NotSignificant	NotSignificant	NotSignificant	NotSignificant	NotSignificant	NotSignificant	NotSignificant	NotSignificant	NotSignificant	NotSignificant	NotSignificant	NotSignificant	NotSignificant	NotSignificant	NotSignificant
AT4G15165	Significant	NotSignificant	Significant	NotSignificant	NotSignificant	NotSignificant	Significant	NotSignificant	Significant	NotSignificant	NotSignificant	NotSignificant	Significant	NotSignificant	Significant	NotSignificant	NotSignificant	NotSignificant	Significant	NotSignificant	NotSignificant	NotSignificant	Significant	NotSignificant	Significant	Significant	NotSignificant	NotSignificant	NotSignificant	NotSignificant	NotSignificant	NotSignificant	NotSignificant	NotSignificant	NotSignificant	NotSignificant	NotSignificant	NotSignificant	NotSignificant	NotSignificant	NotSignificant	NotSignificant	NotSignificant	NotSignificant	NotSignificant	NotSignificant	NotSignificant	NotSignificant	NotSignificant
AT4G15210	Significant	NotSignificant	Significant	NotSignificant	NotSignificant	NotSignificant	Significant	NotSignificant	Significant	NotSignificant	NotSignificant	NotSignificant	Significant	NotSignificant	Significant	NotSignificant	NotSignificant	NotSignificant	NotSignificant	NotSignificant	NotSignificant	NotSignificant	NotSignificant	NotSignificant	NotSignificant	NotSignificant	NotSignificant	NotSignificant	NotSignificant	NotSignificant	Significant	NotSignificant	NotSignificant	NotSignificant	Significant	NotSignificant	NotSignificant	NotSignificant	NotSignificant	NotSignificant	NotSignificant	NotSignificant	NotSignificant	NotSignificant	NotSignificant	NotSignificant	NotSignificant	NotSignificant	NotSignificant
AT4G16680	Significant	NotSignificant	Significant	NotSignificant	NotSignificant	NotSignificant	NotSignificant	NotSignificant	NotSignificant	NotSignificant	NotSignificant	NotSignificant	Significant	Significant	NotSignificant	NotSignificant	NotSignificant	NotSignificant	Significant	NotSignificant	NotSignificant	NotSignificant	Significant	NotSignificant	Significant	Significant	NotSignificant	NotSignificant	NotSignificant	NotSignificant	Significant	Significant	NotSignificant	NotSignificant	NotSignificant	NotSignificant	NotSignificant	NotSignificant	NotSignificant	NotSignificant	NotSignificant	NotSignificant	NotSignificant	NotSignificant	NotSignificant	NotSignificant	NotSignificant	NotSignificant	NotSignificant
AT4G16950	Significant	NotSignificant	Significant	NotSignificant	NotSignificant	NotSignificant	Significant	Significant	NotSignificant	NotSignificant	NotSignificant	NotSignificant	Significant	Significant	NotSignificant	NotSignificant	NotSignificant	NotSignificant	NotSignificant	NotSignificant	NotSignificant	NotSignificant	NotSignificant	NotSignificant	NotSignificant	NotSignificant	NotSignificant	NotSignificant	NotSignificant	NotSignificant	NotSignificant	NotSignificant	NotSignificant	NotSignificant	NotSignificant	NotSignificant	NotSignificant	NotSignificant	NotSignificant	NotSignificant	NotSignificant	NotSignificant	NotSignificant	NotSignificant	NotSignificant	NotSignificant	NotSignificant	NotSignificant	NotSignificant
AT4G16960	Significant	NotSignificant	Significant	NotSignificant	NotSignificant	NotSignificant	Significant	NotSignificant	Significant	NotSignificant	NotSignificant	NotSignificant	Significant	NotSignificant	Significant	NotSignificant	NotSignificant	NotSignificant	NotSignificant	NotSignificant	NotSignificant	NotSignificant	NotSignificant	NotSignificant	NotSignificant	NotSignificant	NotSignificant	NotSignificant	NotSignificant	NotSignificant	NotSignificant	NotSignificant	NotSignificant	NotSignificant	NotSignificant	NotSignificant	NotSignificant	NotSignificant	NotSignificant	NotSignificant	NotSignificant	NotSignificant	NotSignificant	NotSignificant	NotSignificant	NotSignificant	NotSignificant	NotSignificant	NotSignificant
AT4G17240	Significant	NotSignificant	Significant	NotSignificant	NotSignificant	NotSignificant	Significant	Significant	NotSignificant	NotSignificant	NotSignificant	NotSignificant	Significant	Significant	NotSignificant	NotSignificant	NotSignificant	NotSignificant	NotSignificant	NotSignificant	NotSignificant	NotSignificant	NotSignificant	NotSignificant	NotSignificant	NotSignificant	NotSignificant	NotSignificant	NotSignificant	NotSignificant	Significant	Significant	NotSignificant	NotSignificant	NotSignificant	NotSignificant	NotSignificant	NotSignificant	NotSignificant	NotSignificant	NotSignificant	NotSignificant	NotSignificant	NotSignificant	NotSignificant	NotSignificant	NotSignificant	NotSignificant	NotSignificant
AT4G17260	Significant	NotSignificant	Significant	NotSignificant	NotSignificant	NotSignificant	Significant	NotSignificant	Significant	NotSignificant	NotSignificant	NotSignificant	NotSignificant	NotSignificant	NotSignificant	NotSignificant	NotSignificant	NotSignificant	Significant	NotSignificant	NotSignificant	NotSignificant	Significant	NotSignificant	Significant	NotSignificant	NotSignificant	NotSignificant	Significant	NotSignificant	NotSignificant	NotSignificant	NotSignificant	NotSignificant	NotSignificant	NotSignificant	NotSignificant	NotSignificant	NotSignificant	NotSignificant	NotSignificant	NotSignificant	NotSignificant	NotSignificant	NotSignificant	NotSignificant	NotSignificant	NotSignificant	NotSignificant
AT4G18920	Significant	NotSignificant	Significant	NotSignificant	NotSignificant	NotSignificant	NotSignificant	NotSignificant	NotSignificant	NotSignificant	NotSignificant	NotSignificant	Significant	Significant	NotSignificant	NotSignificant	NotSignificant	NotSignificant	NotSignificant	NotSignificant	NotSignificant	NotSignificant	NotSignificant	NotSignificant	NotSignificant	NotSignificant	NotSignificant	NotSignificant	NotSignificant	NotSignificant	Significant	Significant	NotSignificant	NotSignificant	NotSignificant	NotSignificant	NotSignificant	NotSignificant	NotSignificant	NotSignificant	NotSignificant	NotSignificant	NotSignificant	NotSignificant	NotSignificant	NotSignificant	NotSignificant	NotSignificant	NotSignificant
AT4G19040	Significant	NotSignificant	Significant	NotSignificant	NotSignificant	NotSignificant	Significant	Significant	NotSignificant	NotSignificant	NotSignificant	NotSignificant	Significant	Significant	NotSignificant	NotSignificant	NotSignificant	NotSignificant	Significant	NotSignificant	NotSignificant	Significant	NotSignificant	NotSignificant	Significant	Significant	NotSignificant	NotSignificant	NotSignificant	NotSignificant	Significant	Significant	NotSignificant	NotSignificant	NotSignificant	NotSignificant	NotSignificant	NotSignificant	NotSignificant	NotSignificant	NotSignificant	NotSignificant	NotSignificant	NotSignificant	NotSignificant	NotSignificant	NotSignificant	NotSignificant	NotSignificant
AT4G19200	Significant	NotSignificant	Significant	NotSignificant	NotSignificant	NotSignificant	Significant	Significant	NotSignificant	NotSignificant	NotSignificant	NotSignificant	Significant	Significant	NotSignificant	NotSignificant	NotSignificant	NotSignificant	NotSignificant	NotSignificant	NotSignificant	NotSignificant	NotSignificant	NotSignificant	NotSignificant	NotSignificant	NotSignificant	NotSignificant	NotSignificant	NotSignificant	NotSignificant	NotSignificant	NotSignificant	NotSignificant	NotSignificant	NotSignificant	NotSignificant	NotSignificant	NotSignificant	NotSignificant	NotSignificant	NotSignificant	NotSignificant	NotSignificant	NotSignificant	NotSignificant	NotSignificant	NotSignificant	NotSignificant
AT4G19660	Significant	NotSignificant	Significant	NotSignificant	NotSignificant	NotSignificant	Significant	NotSignificant	NotSignificant	Significant	NotSignificant	NotSignificant	Significant	Significant	NotSignificant	NotSignificant	NotSignificant	NotSignificant	Significant	NotSignificant	NotSignificant	NotSignificant	Significant	NotSignificant	Significant	Significant	NotSignificant	NotSignificant	NotSignificant	NotSignificant	Significant	Significant	NotSignificant	NotSignificant	NotSignificant	NotSignificant	NotSignificant	NotSignificant	NotSignificant	NotSignificant	NotSignificant	NotSignificant	NotSignificant	NotSignificant	NotSignificant	NotSignificant	NotSignificant	NotSignificant	NotSignificant
AT4G20930	Significant	NotSignificant	Significant	NotSignificant	NotSignificant	NotSignificant	NotSignificant	NotSignificant	NotSignificant	NotSignificant	NotSignificant	NotSignificant	NotSignificant	NotSignificant	NotSignificant	NotSignificant	NotSignificant	NotSignificant	NotSignificant	NotSignificant	NotSignificant	NotSignificant	NotSignificant	NotSignificant	NotSignificant	NotSignificant	NotSignificant	NotSignificant	NotSignificant	NotSignificant	Significant	Significant	NotSignificant	NotSignificant	NotSignificant	NotSignificant	NotSignificant	NotSignificant	NotSignificant	NotSignificant	NotSignificant	NotSignificant	NotSignificant	NotSignificant	NotSignificant	NotSignificant	NotSignificant	NotSignificant	NotSignificant
AT4G21903	Significant	NotSignificant	Significant	NotSignificant	NotSignificant	NotSignificant	Significant	NotSignificant	Significant	NotSignificant	NotSignificant	NotSignificant	Significant	NotSignificant	Significant	NotSignificant	NotSignificant	NotSignificant	NotSignificant	NotSignificant	NotSignificant	NotSignificant	NotSignificant	NotSignificant	NotSignificant	NotSignificant	NotSignificant	NotSignificant	NotSignificant	NotSignificant	NotSignificant	NotSignificant	NotSignificant	NotSignificant	NotSignificant	NotSignificant	NotSignificant	NotSignificant	NotSignificant	NotSignificant	NotSignificant	NotSignificant	NotSignificant	NotSignificant	NotSignificant	NotSignificant	NotSignificant	NotSignificant	NotSignificant
AT4G23070	Significant	NotSignificant	Significant	NotSignificant	NotSignificant	NotSignificant	NotSignificant	NotSignificant	NotSignificant	NotSignificant	NotSignificant	NotSignificant	Significant	NotSignificant	NotSignificant	NotSignificant	NotSignificant	Significant	NotSignificant	NotSignificant	NotSignificant	NotSignificant	NotSignificant	NotSignificant	NotSignificant	NotSignificant	NotSignificant	NotSignificant	NotSignificant	NotSignificant	Significant	Significant	NotSignificant	NotSignificant	NotSignificant	NotSignificant	NotSignificant	NotSignificant	NotSignificant	NotSignificant	NotSignificant	NotSignificant	NotSignificant	NotSignificant	NotSignificant	NotSignificant	NotSignificant	NotSignificant	NotSignificant
AT4G23140	Significant	NotSignificant	Significant	NotSignificant	NotSignificant	NotSignificant	NotSignificant	NotSignificant	NotSignificant	NotSignificant	NotSignificant	NotSignificant	NotSignificant	NotSignificant	NotSignificant	NotSignificant	NotSignificant	NotSignificant	Significant	NotSignificant	Significant	NotSignificant	NotSignificant	NotSignificant	NotSignificant	NotSignificant	NotSignificant	NotSignificant	NotSignificant	NotSignificant	NotSignificant	NotSignificant	NotSignificant	NotSignificant	NotSignificant	NotSignificant	NotSignificant	NotSignificant	NotSignificant	NotSignificant	NotSignificant	NotSignificant	Significant	Significant	NotSignificant	NotSignificant	NotSignificant	NotSignificant	NotSignificant
AT4G23160	Significant	NotSignificant	Significant	NotSignificant	NotSignificant	NotSignificant	Significant	NotSignificant	Significant	NotSignificant	NotSignificant	NotSignificant	NotSignificant	NotSignificant	NotSignificant	NotSignificant	NotSignificant	NotSignificant	NotSignificant	NotSignificant	NotSignificant	NotSignificant	NotSignificant	NotSignificant	NotSignificant	NotSignificant	NotSignificant	NotSignificant	NotSignificant	NotSignificant	NotSignificant	NotSignificant	NotSignificant	NotSignificant	NotSignificant	NotSignificant	NotSignificant	NotSignificant	NotSignificant	NotSignificant	NotSignificant	NotSignificant	NotSignificant	NotSignificant	NotSignificant	NotSignificant	NotSignificant	NotSignificant	NotSignificant
AT4G24026	Significant	NotSignificant	Significant	NotSignificant	NotSignificant	NotSignificant	NotSignificant	NotSignificant	NotSignificant	NotSignificant	NotSignificant	NotSignificant	Significant	NotSignificant	NotSignificant	NotSignificant	NotSignificant	Significant	NotSignificant	NotSignificant	NotSignificant	NotSignificant	NotSignificant	NotSignificant	NotSignificant	NotSignificant	NotSignificant	NotSignificant	NotSignificant	NotSignificant	NotSignificant	NotSignificant	NotSignificant	NotSignificant	NotSignificant	NotSignificant	NotSignificant	NotSignificant	NotSignificant	NotSignificant	NotSignificant	NotSignificant	NotSignificant	NotSignificant	NotSignificant	NotSignificant	NotSignificant	NotSignificant	NotSignificant
AT4G25000	Significant	NotSignificant	Significant	NotSignificant	NotSignificant	NotSignificant	NotSignificant	NotSignificant	NotSignificant	NotSignificant	NotSignificant	NotSignificant	NotSignificant	NotSignificant	NotSignificant	NotSignificant	NotSignificant	NotSignificant	NotSignificant	NotSignificant	NotSignificant	NotSignificant	NotSignificant	NotSignificant	NotSignificant	NotSignificant	NotSignificant	NotSignificant	NotSignificant	NotSignificant	NotSignificant	NotSignificant	NotSignificant	NotSignificant	NotSignificant	NotSignificant	NotSignificant	NotSignificant	NotSignificant	NotSignificant	NotSignificant	NotSignificant	NotSignificant	NotSignificant	NotSignificant	NotSignificant	NotSignificant	NotSignificant	NotSignificant
AT4G25470	Significant	NotSignificant	Significant	NotSignificant	NotSignificant	NotSignificant	NotSignificant	NotSignificant	NotSignificant	NotSignificant	NotSignificant	NotSignificant	Significant	NotSignificant	Significant	NotSignificant	NotSignificant	NotSignificant	NotSignificant	NotSignificant	NotSignificant	NotSignificant	NotSignificant	NotSignificant	NotSignificant	NotSignificant	NotSignificant	NotSignificant	NotSignificant	NotSignificant	NotSignificant	NotSignificant	NotSignificant	NotSignificant	NotSignificant	NotSignificant	NotSignificant	NotSignificant	NotSignificant	NotSignificant	NotSignificant	NotSignificant	NotSignificant	NotSignificant	NotSignificant	NotSignificant	NotSignificant	NotSignificant	NotSignificant
AT4G26380	Significant	NotSignificant	Significant	NotSignificant	NotSignificant	NotSignificant	Significant	Significant	NotSignificant	NotSignificant	NotSignificant	NotSignificant	NotSignificant	NotSignificant	NotSignificant	NotSignificant	NotSignificant	NotSignificant	NotSignificant	NotSignificant	NotSignificant	NotSignificant	NotSignificant	NotSignificant	Significant	Significant	NotSignificant	NotSignificant	NotSignificant	NotSignificant	Significant	NotSignificant	Significant	NotSignificant	NotSignificant	NotSignificant	NotSignificant	NotSignificant	NotSignificant	NotSignificant	NotSignificant	NotSignificant	NotSignificant	NotSignificant	NotSignificant	NotSignificant	NotSignificant	NotSignificant	NotSignificant
AT4G27560	Significant	NotSignificant	Significant	NotSignificant	NotSignificant	NotSignificant	Significant	NotSignificant	Significant	NotSignificant	NotSignificant	NotSignificant	Significant	NotSignificant	Significant	NotSignificant	NotSignificant	NotSignificant	NotSignificant	NotSignificant	NotSignificant	NotSignificant	NotSignificant	NotSignificant	NotSignificant	NotSignificant	NotSignificant	NotSignificant	NotSignificant	NotSignificant	NotSignificant	NotSignificant	NotSignificant	NotSignificant	NotSignificant	NotSignificant	NotSignificant	NotSignificant	NotSignificant	NotSignificant	NotSignificant	NotSignificant	NotSignificant	NotSignificant	NotSignificant	NotSignificant	NotSignificant	NotSignificant	NotSignificant
AT4G28110	Significant	NotSignificant	Significant	NotSignificant	NotSignificant	NotSignificant	NotSignificant	NotSignificant	NotSignificant	NotSignificant	NotSignificant	NotSignificant	Significant	Significant	NotSignificant	NotSignificant	NotSignificant	NotSignificant	NotSignificant	NotSignificant	NotSignificant	NotSignificant	NotSignificant	NotSignificant	NotSignificant	NotSignificant	NotSignificant	NotSignificant	NotSignificant	NotSignificant	NotSignificant	NotSignificant	NotSignificant	NotSignificant	NotSignificant	NotSignificant	NotSignificant	NotSignificant	NotSignificant	NotSignificant	NotSignificant	NotSignificant	NotSignificant	NotSignificant	NotSignificant	NotSignificant	NotSignificant	NotSignificant	NotSignificant
AT4G29210	Significant	NotSignificant	Significant	NotSignificant	NotSignificant	NotSignificant	Significant	NotSignificant	Significant	NotSignificant	NotSignificant	NotSignificant	Significant	NotSignificant	Significant	NotSignificant	NotSignificant	NotSignificant	NotSignificant	NotSignificant	NotSignificant	NotSignificant	NotSignificant	NotSignificant	NotSignificant	NotSignificant	NotSignificant	NotSignificant	NotSignificant	NotSignificant	NotSignificant	NotSignificant	NotSignificant	NotSignificant	NotSignificant	NotSignificant	NotSignificant	NotSignificant	NotSignificant	NotSignificant	NotSignificant	NotSignificant	NotSignificant	NotSignificant	NotSignificant	NotSignificant	NotSignificant	NotSignificant	NotSignificant
AT4G29440	Significant	NotSignificant	Significant	NotSignificant	NotSignificant	NotSignificant	Significant	Significant	NotSignificant	NotSignificant	NotSignificant	NotSignificant	Significant	Significant	NotSignificant	NotSignificant	NotSignificant	NotSignificant	Significant	NotSignificant	NotSignificant	Significant	NotSignificant	NotSignificant	Significant	Significant	NotSignificant	NotSignificant	NotSignificant	NotSignificant	Significant	Significant	NotSignificant	NotSignificant	NotSignificant	NotSignificant	NotSignificant	NotSignificant	NotSignificant	NotSignificant	NotSignificant	NotSignificant	NotSignificant	NotSignificant	NotSignificant	NotSignificant	NotSignificant	NotSignificant	NotSignificant
AT4G30650	Significant	NotSignificant	Significant	NotSignificant	NotSignificant	NotSignificant	NotSignificant	NotSignificant	NotSignificant	NotSignificant	NotSignificant	NotSignificant	NotSignificant	NotSignificant	NotSignificant	NotSignificant	NotSignificant	NotSignificant	NotSignificant	NotSignificant	NotSignificant	NotSignificant	NotSignificant	NotSignificant	NotSignificant	NotSignificant	NotSignificant	NotSignificant	NotSignificant	NotSignificant	NotSignificant	NotSignificant	NotSignificant	NotSignificant	NotSignificant	NotSignificant	NotSignificant	NotSignificant	NotSignificant	NotSignificant	NotSignificant	NotSignificant	NotSignificant	NotSignificant	NotSignificant	NotSignificant	NotSignificant	NotSignificant	NotSignificant
AT4G30662	Significant	NotSignificant	Significant	NotSignificant	NotSignificant	NotSignificant	NotSignificant	NotSignificant	NotSignificant	NotSignificant	NotSignificant	NotSignificant	Significant	NotSignificant	Significant	NotSignificant	NotSignificant	NotSignificant	NotSignificant	NotSignificant	NotSignificant	NotSignificant	NotSignificant	NotSignificant	NotSignificant	NotSignificant	NotSignificant	NotSignificant	NotSignificant	NotSignificant	NotSignificant	NotSignificant	NotSignificant	NotSignificant	NotSignificant	NotSignificant	NotSignificant	NotSignificant	NotSignificant	NotSignificant	NotSignificant	NotSignificant	NotSignificant	NotSignificant	NotSignificant	NotSignificant	NotSignificant	NotSignificant	NotSignificant
AT4G32940	Significant	NotSignificant	Significant	NotSignificant	NotSignificant	NotSignificant	NotSignificant	NotSignificant	NotSignificant	NotSignificant	NotSignificant	NotSignificant	NotSignificant	NotSignificant	NotSignificant	NotSignificant	NotSignificant	NotSignificant	NotSignificant	NotSignificant	NotSignificant	NotSignificant	NotSignificant	NotSignificant	NotSignificant	NotSignificant	NotSignificant	NotSignificant	NotSignificant	NotSignificant	NotSignificant	NotSignificant	NotSignificant	NotSignificant	NotSignificant	NotSignificant	NotSignificant	NotSignificant	NotSignificant	NotSignificant	NotSignificant	NotSignificant	NotSignificant	NotSignificant	NotSignificant	NotSignificant	NotSignificant	NotSignificant	NotSignificant
AT4G33700	Significant	NotSignificant	Significant	NotSignificant	NotSignificant	NotSignificant	NotSignificant	NotSignificant	NotSignificant	NotSignificant	NotSignificant	NotSignificant	NotSignificant	NotSignificant	NotSignificant	NotSignificant	NotSignificant	NotSignificant	NotSignificant	NotSignificant	NotSignificant	NotSignificant	NotSignificant	NotSignificant	NotSignificant	NotSignificant	NotSignificant	NotSignificant	NotSignificant	NotSignificant	NotSignificant	NotSignificant	NotSignificant	NotSignificant	NotSignificant	NotSignificant	NotSignificant	NotSignificant	NotSignificant	NotSignificant	NotSignificant	NotSignificant	NotSignificant	NotSignificant	NotSignificant	NotSignificant	NotSignificant	NotSignificant	NotSignificant
AT4G33790	Significant	NotSignificant	Significant	NotSignificant	NotSignificant	NotSignificant	NotSignificant	NotSignificant	NotSignificant	NotSignificant	NotSignificant	NotSignificant	NotSignificant	NotSignificant	NotSignificant	NotSignificant	NotSignificant	NotSignificant	NotSignificant	NotSignificant	NotSignificant	NotSignificant	NotSignificant	NotSignificant	NotSignificant	NotSignificant	NotSignificant	NotSignificant	NotSignificant	NotSignificant	NotSignificant	NotSignificant	NotSignificant	NotSignificant	NotSignificant	NotSignificant	NotSignificant	NotSignificant	NotSignificant	NotSignificant	NotSignificant	NotSignificant	NotSignificant	NotSignificant	NotSignificant	NotSignificant	NotSignificant	NotSignificant	NotSignificant
AT4G35770	Significant	NotSignificant	Significant	NotSignificant	NotSignificant	NotSignificant	NotSignificant	NotSignificant	NotSignificant	NotSignificant	NotSignificant	NotSignificant	Significant	NotSignificant	Significant	NotSignificant	NotSignificant	NotSignificant	NotSignificant	NotSignificant	NotSignificant	NotSignificant	NotSignificant	NotSignificant	NotSignificant	NotSignificant	NotSignificant	NotSignificant	NotSignificant	NotSignificant	NotSignificant	NotSignificant	NotSignificant	NotSignificant	NotSignificant	NotSignificant	NotSignificant	NotSignificant	NotSignificant	NotSignificant	NotSignificant	NotSignificant	NotSignificant	NotSignificant	NotSignificant	NotSignificant	NotSignificant	NotSignificant	NotSignificant
AT4G36090	Significant	NotSignificant	Significant	NotSignificant	NotSignificant	NotSignificant	Significant	NotSignificant	Significant	NotSignificant	NotSignificant	NotSignificant	NotSignificant	NotSignificant	NotSignificant	NotSignificant	NotSignificant	NotSignificant	NotSignificant	NotSignificant	NotSignificant	NotSignificant	NotSignificant	NotSignificant	NotSignificant	NotSignificant	NotSignificant	NotSignificant	NotSignificant	NotSignificant	NotSignificant	NotSignificant	NotSignificant	NotSignificant	NotSignificant	NotSignificant	NotSignificant	NotSignificant	NotSignificant	NotSignificant	NotSignificant	NotSignificant	NotSignificant	NotSignificant	NotSignificant	NotSignificant	NotSignificant	NotSignificant	NotSignificant
AT4G36450	Significant	NotSignificant	Significant	NotSignificant	NotSignificant	NotSignificant	Significant	NotSignificant	Significant	NotSignificant	NotSignificant	NotSignificant	Significant	NotSignificant	Significant	NotSignificant	NotSignificant	NotSignificant	NotSignificant	NotSignificant	NotSignificant	NotSignificant	NotSignificant	NotSignificant	NotSignificant	NotSignificant	NotSignificant	NotSignificant	NotSignificant	NotSignificant	NotSignificant	NotSignificant	NotSignificant	NotSignificant	NotSignificant	NotSignificant	NotSignificant	NotSignificant	NotSignificant	NotSignificant	NotSignificant	NotSignificant	NotSignificant	NotSignificant	NotSignificant	NotSignificant	NotSignificant	NotSignificant	NotSignificant
AT4G37150	Significant	NotSignificant	Significant	NotSignificant	NotSignificant	NotSignificant	NotSignificant	NotSignificant	NotSignificant	NotSignificant	NotSignificant	NotSignificant	NotSignificant	NotSignificant	NotSignificant	NotSignificant	NotSignificant	NotSignificant	NotSignificant	NotSignificant	NotSignificant	NotSignificant	NotSignificant	NotSignificant	NotSignificant	NotSignificant	NotSignificant	NotSignificant	NotSignificant	NotSignificant	NotSignificant	NotSignificant	NotSignificant	NotSignificant	NotSignificant	NotSignificant	NotSignificant	NotSignificant	NotSignificant	NotSignificant	NotSignificant	NotSignificant	NotSignificant	NotSignificant	NotSignificant	NotSignificant	NotSignificant	NotSignificant	NotSignificant
AT4G37720	Significant	NotSignificant	Significant	NotSignificant	NotSignificant	NotSignificant	Significant	Significant	NotSignificant	NotSignificant	NotSignificant	NotSignificant	Significant	Significant	NotSignificant	NotSignificant	NotSignificant	NotSignificant	NotSignificant	NotSignificant	NotSignificant	NotSignificant	NotSignificant	NotSignificant	Significant	Significant	NotSignificant	NotSignificant	NotSignificant	NotSignificant	NotSignificant	NotSignificant	NotSignificant	NotSignificant	NotSignificant	NotSignificant	NotSignificant	NotSignificant	NotSignificant	NotSignificant	NotSignificant	NotSignificant	NotSignificant	NotSignificant	NotSignificant	NotSignificant	NotSignificant	NotSignificant	NotSignificant
AT5G01040	Significant	NotSignificant	Significant	NotSignificant	NotSignificant	NotSignificant	Significant	Significant	NotSignificant	NotSignificant	NotSignificant	NotSignificant	Significant	Significant	NotSignificant	NotSignificant	NotSignificant	NotSignificant	NotSignificant	NotSignificant	NotSignificant	NotSignificant	NotSignificant	NotSignificant	Significant	Significant	NotSignificant	NotSignificant	NotSignificant	NotSignificant	Significant	Significant	NotSignificant	NotSignificant	NotSignificant	NotSignificant	NotSignificant	NotSignificant	NotSignificant	NotSignificant	NotSignificant	NotSignificant	NotSignificant	NotSignificant	NotSignificant	NotSignificant	NotSignificant	NotSignificant	NotSignificant
AT5G02570	Significant	NotSignificant	Significant	NotSignificant	NotSignificant	NotSignificant	Significant	NotSignificant	NotSignificant	Significant	NotSignificant	NotSignificant	Significant	NotSignificant	NotSignificant	NotSignificant	Significant	NotSignificant	NotSignificant	NotSignificant	NotSignificant	NotSignificant	NotSignificant	NotSignificant	NotSignificant	NotSignificant	NotSignificant	NotSignificant	NotSignificant	NotSignificant	Significant	Significant	NotSignificant	NotSignificant	NotSignificant	NotSignificant	NotSignificant	NotSignificant	NotSignificant	NotSignificant	NotSignificant	NotSignificant	NotSignificant	NotSignificant	NotSignificant	NotSignificant	NotSignificant	NotSignificant	NotSignificant
AT5G03435	Significant	NotSignificant	Significant	NotSignificant	NotSignificant	NotSignificant	NotSignificant	NotSignificant	NotSignificant	NotSignificant	NotSignificant	NotSignificant	Significant	NotSignificant	NotSignificant	NotSignificant	Significant	NotSignificant	NotSignificant	NotSignificant	NotSignificant	NotSignificant	NotSignificant	NotSignificant	NotSignificant	NotSignificant	NotSignificant	NotSignificant	NotSignificant	NotSignificant	NotSignificant	NotSignificant	NotSignificant	NotSignificant	NotSignificant	NotSignificant	NotSignificant	NotSignificant	NotSignificant	NotSignificant	NotSignificant	NotSignificant	NotSignificant	NotSignificant	NotSignificant	NotSignificant	NotSignificant	NotSignificant	NotSignificant
AT5G03470	Significant	NotSignificant	Significant	NotSignificant	NotSignificant	NotSignificant	NotSignificant	NotSignificant	NotSignificant	NotSignificant	NotSignificant	NotSignificant	Significant	NotSignificant	Significant	NotSignificant	NotSignificant	NotSignificant	NotSignificant	NotSignificant	NotSignificant	NotSignificant	NotSignificant	NotSignificant	NotSignificant	NotSignificant	NotSignificant	NotSignificant	NotSignificant	NotSignificant	NotSignificant	NotSignificant	NotSignificant	NotSignificant	NotSignificant	NotSignificant	NotSignificant	NotSignificant	NotSignificant	NotSignificant	NotSignificant	NotSignificant	NotSignificant	NotSignificant	NotSignificant	NotSignificant	NotSignificant	NotSignificant	NotSignificant
AT5G03990	Significant	NotSignificant	Significant	NotSignificant	NotSignificant	NotSignificant	Significant	Significant	NotSignificant	NotSignificant	NotSignificant	NotSignificant	Significant	Significant	NotSignificant	NotSignificant	NotSignificant	NotSignificant	Significant	NotSignificant	NotSignificant	NotSignificant	Significant	NotSignificant	Significant	Significant	NotSignificant	NotSignificant	NotSignificant	NotSignificant	Significant	Significant	NotSignificant	NotSignificant	NotSignificant	NotSignificant	NotSignificant	NotSignificant	NotSignificant	NotSignificant	NotSignificant	NotSignificant	NotSignificant	NotSignificant	NotSignificant	NotSignificant	NotSignificant	NotSignificant	NotSignificant
AT5G04720	Significant	NotSignificant	Significant	NotSignificant	NotSignificant	NotSignificant	Significant	NotSignificant	NotSignificant	Significant	NotSignificant	NotSignificant	Significant	NotSignificant	Significant	NotSignificant	NotSignificant	NotSignificant	NotSignificant	NotSignificant	NotSignificant	NotSignificant	NotSignificant	NotSignificant	NotSignificant	NotSignificant	NotSignificant	NotSignificant	NotSignificant	NotSignificant	NotSignificant	NotSignificant	NotSignificant	NotSignificant	NotSignificant	NotSignificant	NotSignificant	NotSignificant	NotSignificant	NotSignificant	NotSignificant	NotSignificant	NotSignificant	NotSignificant	NotSignificant	NotSignificant	NotSignificant	NotSignificant	NotSignificant
AT5G05365	Significant	NotSignificant	Significant	NotSignificant	NotSignificant	NotSignificant	NotSignificant	NotSignificant	NotSignificant	NotSignificant	NotSignificant	NotSignificant	NotSignificant	NotSignificant	NotSignificant	NotSignificant	NotSignificant	NotSignificant	NotSignificant	NotSignificant	NotSignificant	NotSignificant	NotSignificant	NotSignificant	NotSignificant	NotSignificant	NotSignificant	NotSignificant	NotSignificant	NotSignificant	NotSignificant	NotSignificant	NotSignificant	NotSignificant	NotSignificant	NotSignificant	NotSignificant	NotSignificant	NotSignificant	NotSignificant	NotSignificant	NotSignificant	NotSignificant	NotSignificant	NotSignificant	NotSignificant	NotSignificant	NotSignificant	NotSignificant
AT5G10380	Significant	NotSignificant	Significant	NotSignificant	NotSignificant	NotSignificant	NotSignificant	NotSignificant	NotSignificant	NotSignificant	NotSignificant	NotSignificant	NotSignificant	NotSignificant	NotSignificant	NotSignificant	NotSignificant	NotSignificant	Significant	NotSignificant	Significant	NotSignificant	NotSignificant	NotSignificant	NotSignificant	NotSignificant	NotSignificant	NotSignificant	NotSignificant	NotSignificant	NotSignificant	NotSignificant	NotSignificant	NotSignificant	NotSignificant	NotSignificant	NotSignificant	NotSignificant	NotSignificant	NotSignificant	NotSignificant	NotSignificant	NotSignificant	NotSignificant	NotSignificant	NotSignificant	NotSignificant	NotSignificant	NotSignificant
AT5G12180	Significant	NotSignificant	Significant	NotSignificant	NotSignificant	NotSignificant	NotSignificant	NotSignificant	NotSignificant	NotSignificant	NotSignificant	NotSignificant	Significant	Significant	NotSignificant	NotSignificant	NotSignificant	NotSignificant	Significant	NotSignificant	Significant	NotSignificant	NotSignificant	NotSignificant	Significant	NotSignificant	NotSignificant	Significant	NotSignificant	NotSignificant	Significant	Significant	NotSignificant	NotSignificant	NotSignificant	NotSignificant	NotSignificant	NotSignificant	NotSignificant	NotSignificant	NotSignificant	NotSignificant	NotSignificant	NotSignificant	NotSignificant	NotSignificant	NotSignificant	NotSignificant	NotSignificant
AT5G12380	Significant	NotSignificant	Significant	NotSignificant	NotSignificant	NotSignificant	Significant	NotSignificant	Significant	NotSignificant	NotSignificant	NotSignificant	Significant	NotSignificant	Significant	NotSignificant	NotSignificant	NotSignificant	NotSignificant	NotSignificant	NotSignificant	NotSignificant	NotSignificant	NotSignificant	Significant	Significant	NotSignificant	NotSignificant	NotSignificant	NotSignificant	Significant	Significant	NotSignificant	NotSignificant	NotSignificant	NotSignificant	NotSignificant	NotSignificant	NotSignificant	NotSignificant	NotSignificant	NotSignificant	NotSignificant	NotSignificant	NotSignificant	NotSignificant	NotSignificant	NotSignificant	NotSignificant
AT5G14310	Significant	NotSignificant	Significant	NotSignificant	NotSignificant	NotSignificant	Significant	Significant	NotSignificant	NotSignificant	NotSignificant	NotSignificant	Significant	Significant	NotSignificant	NotSignificant	NotSignificant	NotSignificant	Significant	NotSignificant	NotSignificant	NotSignificant	Significant	NotSignificant	Significant	Significant	NotSignificant	NotSignificant	NotSignificant	NotSignificant	Significant	Significant	NotSignificant	NotSignificant	NotSignificant	NotSignificant	NotSignificant	NotSignificant	NotSignificant	NotSignificant	NotSignificant	NotSignificant	NotSignificant	NotSignificant	NotSignificant	NotSignificant	NotSignificant	NotSignificant	NotSignificant
AT5G16230	Significant	NotSignificant	Significant	NotSignificant	NotSignificant	NotSignificant	Significant	NotSignificant	NotSignificant	Significant	NotSignificant	NotSignificant	Significant	NotSignificant	NotSignificant	Significant	NotSignificant	NotSignificant	Significant	NotSignificant	NotSignificant	NotSignificant	NotSignificant	Significant	Significant	NotSignificant	NotSignificant	NotSignificant	NotSignificant	Significant	Significant	NotSignificant	NotSignificant	NotSignificant	NotSignificant	Significant	NotSignificant	NotSignificant	NotSignificant	NotSignificant	NotSignificant	NotSignificant	NotSignificant	NotSignificant	NotSignificant	NotSignificant	NotSignificant	NotSignificant	NotSignificant
AT5G17640	Significant	NotSignificant	Significant	NotSignificant	NotSignificant	NotSignificant	NotSignificant	NotSignificant	NotSignificant	NotSignificant	NotSignificant	NotSignificant	NotSignificant	NotSignificant	NotSignificant	NotSignificant	NotSignificant	NotSignificant	NotSignificant	NotSignificant	NotSignificant	NotSignificant	NotSignificant	NotSignificant	NotSignificant	NotSignificant	NotSignificant	NotSignificant	NotSignificant	NotSignificant	NotSignificant	NotSignificant	NotSignificant	NotSignificant	NotSignificant	NotSignificant	NotSignificant	NotSignificant	NotSignificant	NotSignificant	NotSignificant	NotSignificant	NotSignificant	NotSignificant	NotSignificant	NotSignificant	NotSignificant	NotSignificant	NotSignificant
AT5G18475	Significant	NotSignificant	Significant	NotSignificant	NotSignificant	NotSignificant	Significant	Significant	NotSignificant	NotSignificant	NotSignificant	NotSignificant	Significant	Significant	NotSignificant	NotSignificant	NotSignificant	NotSignificant	Significant	NotSignificant	NotSignificant	NotSignificant	NotSignificant	Significant	Significant	Significant	NotSignificant	NotSignificant	NotSignificant	NotSignificant	Significant	Significant	NotSignificant	NotSignificant	NotSignificant	NotSignificant	NotSignificant	NotSignificant	NotSignificant	NotSignificant	NotSignificant	NotSignificant	NotSignificant	NotSignificant	NotSignificant	NotSignificant	NotSignificant	NotSignificant	NotSignificant
AT5G19070	Significant	NotSignificant	Significant	NotSignificant	NotSignificant	NotSignificant	Significant	Significant	NotSignificant	NotSignificant	NotSignificant	NotSignificant	Significant	Significant	NotSignificant	NotSignificant	NotSignificant	NotSignificant	NotSignificant	NotSignificant	NotSignificant	NotSignificant	NotSignificant	NotSignificant	NotSignificant	NotSignificant	NotSignificant	NotSignificant	NotSignificant	NotSignificant	NotSignificant	NotSignificant	NotSignificant	NotSignificant	NotSignificant	NotSignificant	NotSignificant	NotSignificant	NotSignificant	NotSignificant	NotSignificant	NotSignificant	NotSignificant	NotSignificant	NotSignificant	NotSignificant	NotSignificant	NotSignificant	NotSignificant
AT5G21050	Significant	NotSignificant	Significant	NotSignificant	NotSignificant	NotSignificant	Significant	Significant	NotSignificant	NotSignificant	NotSignificant	NotSignificant	Significant	NotSignificant	Significant	NotSignificant	NotSignificant	NotSignificant	NotSignificant	NotSignificant	NotSignificant	NotSignificant	NotSignificant	NotSignificant	NotSignificant	NotSignificant	NotSignificant	NotSignificant	NotSignificant	NotSignificant	NotSignificant	NotSignificant	NotSignificant	NotSignificant	NotSignificant	NotSignificant	NotSignificant	NotSignificant	NotSignificant	NotSignificant	NotSignificant	NotSignificant	NotSignificant	NotSignificant	NotSignificant	NotSignificant	NotSignificant	NotSignificant	NotSignificant
AT5G21090	Significant	NotSignificant	Significant	NotSignificant	NotSignificant	NotSignificant	Significant	Significant	NotSignificant	NotSignificant	NotSignificant	NotSignificant	Significant	Significant	NotSignificant	NotSignificant	NotSignificant	NotSignificant	Significant	NotSignificant	NotSignificant	Significant	NotSignificant	NotSignificant	Significant	Significant	NotSignificant	NotSignificant	NotSignificant	NotSignificant	Significant	Significant	NotSignificant	NotSignificant	NotSignificant	NotSignificant	NotSignificant	NotSignificant	NotSignificant	NotSignificant	NotSignificant	NotSignificant	NotSignificant	NotSignificant	NotSignificant	NotSignificant	NotSignificant	NotSignificant	NotSignificant
AT5G22380	Significant	NotSignificant	Significant	NotSignificant	NotSignificant	NotSignificant	Significant	Significant	NotSignificant	NotSignificant	NotSignificant	NotSignificant	Significant	Significant	NotSignificant	NotSignificant	NotSignificant	NotSignificant	NotSignificant	NotSignificant	NotSignificant	NotSignificant	NotSignificant	NotSignificant	Significant	Significant	NotSignificant	NotSignificant	NotSignificant	NotSignificant	NotSignificant	NotSignificant	NotSignificant	NotSignificant	NotSignificant	NotSignificant	NotSignificant	NotSignificant	NotSignificant	NotSignificant	NotSignificant	NotSignificant	NotSignificant	NotSignificant	NotSignificant	NotSignificant	NotSignificant	NotSignificant	NotSignificant
AT5G22450	Significant	NotSignificant	Significant	NotSignificant	NotSignificant	NotSignificant	Significant	Significant	NotSignificant	NotSignificant	NotSignificant	NotSignificant	Significant	Significant	NotSignificant	NotSignificant	NotSignificant	NotSignificant	Significant	NotSignificant	NotSignificant	NotSignificant	Significant	NotSignificant	Significant	Significant	NotSignificant	NotSignificant	NotSignificant	NotSignificant	Significant	Significant	NotSignificant	NotSignificant	NotSignificant	NotSignificant	NotSignificant	NotSignificant	NotSignificant	NotSignificant	NotSignificant	NotSignificant	NotSignificant	NotSignificant	NotSignificant	NotSignificant	NotSignificant	NotSignificant	NotSignificant
AT5G24210	Significant	NotSignificant	Significant	NotSignificant	NotSignificant	NotSignificant	Significant	Significant	NotSignificant	NotSignificant	NotSignificant	NotSignificant	Significant	NotSignificant	Significant	NotSignificant	NotSignificant	NotSignificant	NotSignificant	NotSignificant	NotSignificant	NotSignificant	NotSignificant	NotSignificant	NotSignificant	NotSignificant	NotSignificant	NotSignificant	NotSignificant	NotSignificant	NotSignificant	NotSignificant	NotSignificant	NotSignificant	NotSignificant	NotSignificant	NotSignificant	NotSignificant	NotSignificant	NotSignificant	NotSignificant	NotSignificant	NotSignificant	NotSignificant	NotSignificant	NotSignificant	NotSignificant	NotSignificant	NotSignificant
AT5G24530	Significant	NotSignificant	Significant	NotSignificant	NotSignificant	NotSignificant	NotSignificant	NotSignificant	NotSignificant	NotSignificant	NotSignificant	NotSignificant	NotSignificant	NotSignificant	NotSignificant	NotSignificant	NotSignificant	NotSignificant	NotSignificant	NotSignificant	NotSignificant	NotSignificant	NotSignificant	NotSignificant	NotSignificant	NotSignificant	NotSignificant	NotSignificant	NotSignificant	NotSignificant	NotSignificant	NotSignificant	NotSignificant	NotSignificant	NotSignificant	NotSignificant	NotSignificant	NotSignificant	NotSignificant	NotSignificant	NotSignificant	NotSignificant	NotSignificant	NotSignificant	NotSignificant	NotSignificant	NotSignificant	NotSignificant	NotSignificant
AT5G24640	Significant	NotSignificant	Significant	NotSignificant	NotSignificant	NotSignificant	Significant	NotSignificant	Significant	NotSignificant	NotSignificant	NotSignificant	Significant	NotSignificant	NotSignificant	NotSignificant	Significant	NotSignificant	NotSignificant	NotSignificant	NotSignificant	NotSignificant	NotSignificant	NotSignificant	NotSignificant	NotSignificant	NotSignificant	NotSignificant	NotSignificant	NotSignificant	Significant	NotSignificant	NotSignificant	NotSignificant	NotSignificant	Significant	NotSignificant	NotSignificant	NotSignificant	NotSignificant	NotSignificant	NotSignificant	NotSignificant	NotSignificant	NotSignificant	NotSignificant	NotSignificant	NotSignificant	NotSignificant
AT5G24750	Significant	NotSignificant	Significant	NotSignificant	NotSignificant	NotSignificant	Significant	NotSignificant	NotSignificant	Significant	NotSignificant	NotSignificant	Significant	Significant	NotSignificant	NotSignificant	NotSignificant	NotSignificant	NotSignificant	NotSignificant	NotSignificant	NotSignificant	NotSignificant	NotSignificant	NotSignificant	NotSignificant	NotSignificant	NotSignificant	NotSignificant	NotSignificant	Significant	Significant	NotSignificant	NotSignificant	NotSignificant	NotSignificant	NotSignificant	NotSignificant	NotSignificant	NotSignificant	NotSignificant	NotSignificant	NotSignificant	NotSignificant	NotSignificant	NotSignificant	NotSignificant	NotSignificant	NotSignificant
AT5G26040	Significant	NotSignificant	Significant	NotSignificant	NotSignificant	NotSignificant	NotSignificant	NotSignificant	NotSignificant	NotSignificant	NotSignificant	NotSignificant	NotSignificant	NotSignificant	NotSignificant	NotSignificant	NotSignificant	NotSignificant	NotSignificant	NotSignificant	NotSignificant	NotSignificant	NotSignificant	NotSignificant	NotSignificant	NotSignificant	NotSignificant	NotSignificant	NotSignificant	NotSignificant	NotSignificant	NotSignificant	NotSignificant	NotSignificant	NotSignificant	NotSignificant	NotSignificant	NotSignificant	NotSignificant	NotSignificant	NotSignificant	NotSignificant	NotSignificant	NotSignificant	NotSignificant	NotSignificant	NotSignificant	NotSignificant	NotSignificant
AT5G26690	Significant	NotSignificant	Significant	NotSignificant	NotSignificant	NotSignificant	Significant	Significant	NotSignificant	NotSignificant	NotSignificant	NotSignificant	Significant	Significant	NotSignificant	NotSignificant	NotSignificant	NotSignificant	NotSignificant	NotSignificant	NotSignificant	NotSignificant	NotSignificant	NotSignificant	NotSignificant	NotSignificant	NotSignificant	NotSignificant	NotSignificant	NotSignificant	NotSignificant	NotSignificant	NotSignificant	NotSignificant	NotSignificant	NotSignificant	NotSignificant	NotSignificant	NotSignificant	NotSignificant	NotSignificant	NotSignificant	NotSignificant	NotSignificant	NotSignificant	NotSignificant	NotSignificant	NotSignificant	NotSignificant
AT5G28610	Significant	NotSignificant	Significant	NotSignificant	NotSignificant	NotSignificant	Significant	NotSignificant	NotSignificant	Significant	NotSignificant	NotSignificant	Significant	NotSignificant	NotSignificant	NotSignificant	Significant	NotSignificant	NotSignificant	NotSignificant	NotSignificant	NotSignificant	NotSignificant	NotSignificant	NotSignificant	NotSignificant	NotSignificant	NotSignificant	NotSignificant	NotSignificant	NotSignificant	NotSignificant	NotSignificant	NotSignificant	NotSignificant	NotSignificant	NotSignificant	NotSignificant	NotSignificant	NotSignificant	NotSignificant	NotSignificant	NotSignificant	NotSignificant	NotSignificant	NotSignificant	NotSignificant	NotSignificant	NotSignificant
AT5G34780	Significant	NotSignificant	Significant	NotSignificant	NotSignificant	NotSignificant	NotSignificant	NotSignificant	NotSignificant	NotSignificant	NotSignificant	NotSignificant	NotSignificant	NotSignificant	NotSignificant	NotSignificant	NotSignificant	NotSignificant	NotSignificant	NotSignificant	NotSignificant	NotSignificant	NotSignificant	NotSignificant	NotSignificant	NotSignificant	NotSignificant	NotSignificant	NotSignificant	NotSignificant	NotSignificant	NotSignificant	NotSignificant	NotSignificant	NotSignificant	NotSignificant	NotSignificant	NotSignificant	NotSignificant	NotSignificant	NotSignificant	NotSignificant	NotSignificant	NotSignificant	NotSignificant	NotSignificant	NotSignificant	NotSignificant	NotSignificant
AT5G38210	Significant	NotSignificant	Significant	NotSignificant	NotSignificant	NotSignificant	Significant	Significant	NotSignificant	NotSignificant	NotSignificant	NotSignificant	Significant	NotSignificant	Significant	NotSignificant	NotSignificant	NotSignificant	Significant	NotSignificant	Significant	NotSignificant	NotSignificant	NotSignificant	Significant	Significant	NotSignificant	NotSignificant	NotSignificant	NotSignificant	NotSignificant	NotSignificant	NotSignificant	NotSignificant	NotSignificant	NotSignificant	NotSignificant	NotSignificant	NotSignificant	NotSignificant	NotSignificant	NotSignificant	NotSignificant	NotSignificant	NotSignificant	NotSignificant	NotSignificant	NotSignificant	NotSignificant
AT5G38280	Significant	NotSignificant	Significant	NotSignificant	NotSignificant	NotSignificant	Significant	Significant	NotSignificant	NotSignificant	NotSignificant	NotSignificant	Significant	Significant	NotSignificant	NotSignificant	NotSignificant	NotSignificant	NotSignificant	NotSignificant	NotSignificant	NotSignificant	NotSignificant	NotSignificant	Significant	Significant	NotSignificant	NotSignificant	NotSignificant	NotSignificant	NotSignificant	NotSignificant	NotSignificant	NotSignificant	NotSignificant	NotSignificant	NotSignificant	NotSignificant	NotSignificant	NotSignificant	NotSignificant	NotSignificant	NotSignificant	NotSignificant	NotSignificant	NotSignificant	NotSignificant	NotSignificant	NotSignificant
AT5G40240	Significant	NotSignificant	Significant	NotSignificant	NotSignificant	NotSignificant	NotSignificant	NotSignificant	NotSignificant	NotSignificant	NotSignificant	NotSignificant	NotSignificant	NotSignificant	NotSignificant	NotSignificant	NotSignificant	NotSignificant	NotSignificant	NotSignificant	NotSignificant	NotSignificant	NotSignificant	NotSignificant	NotSignificant	NotSignificant	NotSignificant	NotSignificant	NotSignificant	NotSignificant	NotSignificant	NotSignificant	NotSignificant	NotSignificant	NotSignificant	NotSignificant	NotSignificant	NotSignificant	NotSignificant	NotSignificant	NotSignificant	NotSignificant	NotSignificant	NotSignificant	NotSignificant	NotSignificant	NotSignificant	NotSignificant	NotSignificant
AT5G40990	Significant	NotSignificant	Significant	NotSignificant	NotSignificant	NotSignificant	Significant	NotSignificant	NotSignificant	Significant	NotSignificant	NotSignificant	Significant	Significant	NotSignificant	NotSignificant	NotSignificant	NotSignificant	Significant	NotSignificant	NotSignificant	NotSignificant	NotSignificant	Significant	Significant	Significant	NotSignificant	NotSignificant	NotSignificant	NotSignificant	Significant	Significant	NotSignificant	NotSignificant	NotSignificant	NotSignificant	NotSignificant	NotSignificant	NotSignificant	NotSignificant	NotSignificant	NotSignificant	NotSignificant	NotSignificant	NotSignificant	NotSignificant	NotSignificant	NotSignificant	NotSignificant
AT5G43260	Significant	NotSignificant	Significant	NotSignificant	NotSignificant	NotSignificant	NotSignificant	NotSignificant	NotSignificant	NotSignificant	NotSignificant	NotSignificant	Significant	NotSignificant	NotSignificant	Significant	NotSignificant	NotSignificant	NotSignificant	NotSignificant	NotSignificant	NotSignificant	NotSignificant	NotSignificant	NotSignificant	NotSignificant	NotSignificant	NotSignificant	NotSignificant	NotSignificant	Significant	Significant	NotSignificant	NotSignificant	NotSignificant	NotSignificant	NotSignificant	NotSignificant	NotSignificant	NotSignificant	NotSignificant	NotSignificant	NotSignificant	NotSignificant	NotSignificant	NotSignificant	NotSignificant	NotSignificant	NotSignificant
AT5G44060	Significant	NotSignificant	Significant	NotSignificant	NotSignificant	NotSignificant	Significant	Significant	NotSignificant	NotSignificant	NotSignificant	NotSignificant	Significant	Significant	NotSignificant	NotSignificant	NotSignificant	NotSignificant	NotSignificant	NotSignificant	NotSignificant	NotSignificant	NotSignificant	NotSignificant	Significant	Significant	NotSignificant	NotSignificant	NotSignificant	NotSignificant	Significant	Significant	NotSignificant	NotSignificant	NotSignificant	NotSignificant	NotSignificant	NotSignificant	NotSignificant	NotSignificant	NotSignificant	NotSignificant	NotSignificant	NotSignificant	NotSignificant	NotSignificant	NotSignificant	NotSignificant	NotSignificant
AT5G44350	Significant	NotSignificant	Significant	NotSignificant	NotSignificant	NotSignificant	NotSignificant	NotSignificant	NotSignificant	NotSignificant	NotSignificant	NotSignificant	NotSignificant	NotSignificant	NotSignificant	NotSignificant	NotSignificant	NotSignificant	NotSignificant	NotSignificant	NotSignificant	NotSignificant	NotSignificant	NotSignificant	NotSignificant	NotSignificant	NotSignificant	NotSignificant	NotSignificant	NotSignificant	NotSignificant	NotSignificant	NotSignificant	NotSignificant	NotSignificant	NotSignificant	NotSignificant	NotSignificant	NotSignificant	NotSignificant	NotSignificant	NotSignificant	NotSignificant	NotSignificant	NotSignificant	NotSignificant	NotSignificant	NotSignificant	NotSignificant
AT5G44430	Significant	NotSignificant	Significant	NotSignificant	NotSignificant	NotSignificant	NotSignificant	NotSignificant	NotSignificant	NotSignificant	NotSignificant	NotSignificant	NotSignificant	NotSignificant	NotSignificant	NotSignificant	NotSignificant	NotSignificant	Significant	NotSignificant	NotSignificant	NotSignificant	NotSignificant	Significant	Significant	NotSignificant	Significant	NotSignificant	NotSignificant	NotSignificant	NotSignificant	NotSignificant	NotSignificant	NotSignificant	NotSignificant	NotSignificant	NotSignificant	NotSignificant	NotSignificant	NotSignificant	NotSignificant	NotSignificant	NotSignificant	NotSignificant	NotSignificant	NotSignificant	NotSignificant	NotSignificant	NotSignificant
AT5G45080	Significant	NotSignificant	Significant	NotSignificant	NotSignificant	NotSignificant	Significant	Significant	NotSignificant	NotSignificant	NotSignificant	NotSignificant	Significant	Significant	NotSignificant	NotSignificant	NotSignificant	NotSignificant	NotSignificant	NotSignificant	NotSignificant	NotSignificant	NotSignificant	NotSignificant	NotSignificant	NotSignificant	NotSignificant	NotSignificant	NotSignificant	NotSignificant	NotSignificant	NotSignificant	NotSignificant	NotSignificant	NotSignificant	NotSignificant	NotSignificant	NotSignificant	NotSignificant	NotSignificant	NotSignificant	NotSignificant	NotSignificant	NotSignificant	NotSignificant	NotSignificant	NotSignificant	NotSignificant	NotSignificant
AT5G45240	Significant	NotSignificant	Significant	NotSignificant	NotSignificant	NotSignificant	Significant	Significant	NotSignificant	NotSignificant	NotSignificant	NotSignificant	Significant	Significant	NotSignificant	NotSignificant	NotSignificant	NotSignificant	Significant	NotSignificant	NotSignificant	NotSignificant	Significant	NotSignificant	Significant	Significant	NotSignificant	NotSignificant	NotSignificant	NotSignificant	NotSignificant	NotSignificant	NotSignificant	NotSignificant	NotSignificant	NotSignificant	NotSignificant	NotSignificant	NotSignificant	NotSignificant	NotSignificant	NotSignificant	NotSignificant	NotSignificant	NotSignificant	NotSignificant	NotSignificant	NotSignificant	NotSignificant
AT5G45810	Significant	NotSignificant	Significant	NotSignificant	NotSignificant	NotSignificant	Significant	Significant	NotSignificant	NotSignificant	NotSignificant	NotSignificant	Significant	Significant	NotSignificant	NotSignificant	NotSignificant	NotSignificant	Significant	NotSignificant	NotSignificant	NotSignificant	Significant	NotSignificant	Significant	Significant	NotSignificant	NotSignificant	NotSignificant	NotSignificant	Significant	Significant	NotSignificant	NotSignificant	NotSignificant	NotSignificant	NotSignificant	NotSignificant	NotSignificant	NotSignificant	NotSignificant	NotSignificant	NotSignificant	NotSignificant	NotSignificant	NotSignificant	NotSignificant	NotSignificant	NotSignificant
AT5G46460	Significant	NotSignificant	Significant	NotSignificant	NotSignificant	NotSignificant	NotSignificant	NotSignificant	NotSignificant	NotSignificant	NotSignificant	NotSignificant	Significant	Significant	NotSignificant	NotSignificant	NotSignificant	NotSignificant	NotSignificant	NotSignificant	NotSignificant	NotSignificant	NotSignificant	NotSignificant	NotSignificant	NotSignificant	NotSignificant	NotSignificant	NotSignificant	NotSignificant	Significant	Significant	NotSignificant	NotSignificant	NotSignificant	NotSignificant	NotSignificant	NotSignificant	NotSignificant	NotSignificant	NotSignificant	NotSignificant	NotSignificant	NotSignificant	NotSignificant	NotSignificant	NotSignificant	NotSignificant	NotSignificant
AT5G46960	Significant	NotSignificant	Significant	NotSignificant	NotSignificant	NotSignificant	Significant	Significant	NotSignificant	NotSignificant	NotSignificant	NotSignificant	Significant	Significant	NotSignificant	NotSignificant	NotSignificant	NotSignificant	Significant	NotSignificant	NotSignificant	NotSignificant	Significant	NotSignificant	Significant	Significant	NotSignificant	NotSignificant	NotSignificant	NotSignificant	Significant	Significant	NotSignificant	NotSignificant	NotSignificant	NotSignificant	NotSignificant	NotSignificant	NotSignificant	NotSignificant	NotSignificant	NotSignificant	NotSignificant	NotSignificant	NotSignificant	NotSignificant	NotSignificant	NotSignificant	NotSignificant
AT5G47060	Significant	NotSignificant	Significant	NotSignificant	NotSignificant	NotSignificant	Significant	NotSignificant	Significant	NotSignificant	NotSignificant	NotSignificant	Significant	Significant	NotSignificant	NotSignificant	NotSignificant	NotSignificant	NotSignificant	NotSignificant	NotSignificant	NotSignificant	NotSignificant	NotSignificant	NotSignificant	NotSignificant	NotSignificant	NotSignificant	NotSignificant	NotSignificant	Significant	Significant	NotSignificant	NotSignificant	NotSignificant	NotSignificant	NotSignificant	NotSignificant	NotSignificant	NotSignificant	NotSignificant	NotSignificant	NotSignificant	NotSignificant	NotSignificant	NotSignificant	NotSignificant	NotSignificant	NotSignificant
AT5G47240	Significant	NotSignificant	Significant	NotSignificant	NotSignificant	NotSignificant	NotSignificant	NotSignificant	NotSignificant	NotSignificant	NotSignificant	NotSignificant	NotSignificant	NotSignificant	NotSignificant	NotSignificant	NotSignificant	NotSignificant	NotSignificant	NotSignificant	NotSignificant	NotSignificant	NotSignificant	NotSignificant	NotSignificant	NotSignificant	NotSignificant	NotSignificant	NotSignificant	NotSignificant	NotSignificant	NotSignificant	NotSignificant	NotSignificant	NotSignificant	NotSignificant	NotSignificant	NotSignificant	NotSignificant	NotSignificant	NotSignificant	NotSignificant	NotSignificant	NotSignificant	NotSignificant	NotSignificant	NotSignificant	NotSignificant	NotSignificant
AT5G48980	Significant	NotSignificant	Significant	NotSignificant	NotSignificant	NotSignificant	NotSignificant	NotSignificant	NotSignificant	NotSignificant	NotSignificant	NotSignificant	Significant	Significant	NotSignificant	NotSignificant	NotSignificant	NotSignificant	NotSignificant	NotSignificant	NotSignificant	NotSignificant	NotSignificant	NotSignificant	NotSignificant	NotSignificant	NotSignificant	NotSignificant	NotSignificant	NotSignificant	Significant	Significant	NotSignificant	NotSignificant	NotSignificant	NotSignificant	NotSignificant	NotSignificant	NotSignificant	NotSignificant	NotSignificant	NotSignificant	NotSignificant	NotSignificant	NotSignificant	NotSignificant	NotSignificant	NotSignificant	NotSignificant
AT5G49570	Significant	NotSignificant	Significant	NotSignificant	NotSignificant	NotSignificant	Significant	NotSignificant	Significant	NotSignificant	NotSignificant	NotSignificant	NotSignificant	NotSignificant	NotSignificant	NotSignificant	NotSignificant	NotSignificant	NotSignificant	NotSignificant	NotSignificant	NotSignificant	NotSignificant	NotSignificant	NotSignificant	NotSignificant	NotSignificant	NotSignificant	NotSignificant	NotSignificant	NotSignificant	NotSignificant	NotSignificant	NotSignificant	NotSignificant	NotSignificant	NotSignificant	NotSignificant	NotSignificant	NotSignificant	NotSignificant	NotSignificant	NotSignificant	NotSignificant	NotSignificant	NotSignificant	NotSignificant	NotSignificant	NotSignificant
AT5G50790	Significant	NotSignificant	Significant	NotSignificant	NotSignificant	NotSignificant	Significant	NotSignificant	Significant	NotSignificant	NotSignificant	NotSignificant	Significant	Significant	NotSignificant	NotSignificant	NotSignificant	NotSignificant	NotSignificant	NotSignificant	NotSignificant	NotSignificant	NotSignificant	NotSignificant	NotSignificant	NotSignificant	NotSignificant	NotSignificant	NotSignificant	NotSignificant	NotSignificant	NotSignificant	NotSignificant	NotSignificant	NotSignificant	NotSignificant	NotSignificant	NotSignificant	NotSignificant	NotSignificant	NotSignificant	NotSignificant	NotSignificant	NotSignificant	NotSignificant	NotSignificant	NotSignificant	NotSignificant	NotSignificant
AT5G55150	Significant	NotSignificant	Significant	NotSignificant	NotSignificant	NotSignificant	Significant	Significant	NotSignificant	NotSignificant	NotSignificant	NotSignificant	Significant	Significant	NotSignificant	NotSignificant	NotSignificant	NotSignificant	NotSignificant	NotSignificant	NotSignificant	NotSignificant	NotSignificant	NotSignificant	NotSignificant	NotSignificant	NotSignificant	NotSignificant	NotSignificant	NotSignificant	NotSignificant	NotSignificant	NotSignificant	NotSignificant	NotSignificant	NotSignificant	NotSignificant	NotSignificant	NotSignificant	NotSignificant	NotSignificant	NotSignificant	NotSignificant	NotSignificant	NotSignificant	NotSignificant	NotSignificant	NotSignificant	NotSignificant
AT5G55460	Significant	NotSignificant	Significant	NotSignificant	NotSignificant	NotSignificant	NotSignificant	NotSignificant	NotSignificant	NotSignificant	NotSignificant	NotSignificant	NotSignificant	NotSignificant	NotSignificant	NotSignificant	NotSignificant	NotSignificant	NotSignificant	NotSignificant	NotSignificant	NotSignificant	NotSignificant	NotSignificant	NotSignificant	NotSignificant	NotSignificant	NotSignificant	NotSignificant	NotSignificant	NotSignificant	NotSignificant	NotSignificant	NotSignificant	NotSignificant	NotSignificant	NotSignificant	NotSignificant	NotSignificant	NotSignificant	NotSignificant	NotSignificant	NotSignificant	NotSignificant	NotSignificant	NotSignificant	NotSignificant	NotSignificant	Significant
AT5G55850	Significant	NotSignificant	Significant	NotSignificant	NotSignificant	NotSignificant	Significant	NotSignificant	NotSignificant	Significant	NotSignificant	NotSignificant	Significant	Significant	NotSignificant	NotSignificant	NotSignificant	NotSignificant	Significant	NotSignificant	NotSignificant	Significant	NotSignificant	NotSignificant	Significant	Significant	NotSignificant	NotSignificant	NotSignificant	NotSignificant	Significant	Significant	NotSignificant	NotSignificant	NotSignificant	NotSignificant	NotSignificant	NotSignificant	NotSignificant	NotSignificant	NotSignificant	NotSignificant	NotSignificant	NotSignificant	NotSignificant	NotSignificant	NotSignificant	NotSignificant	NotSignificant
AT5G55970	Significant	NotSignificant	Significant	NotSignificant	NotSignificant	NotSignificant	Significant	NotSignificant	Significant	NotSignificant	NotSignificant	NotSignificant	Significant	NotSignificant	Significant	NotSignificant	NotSignificant	NotSignificant	NotSignificant	NotSignificant	NotSignificant	NotSignificant	NotSignificant	NotSignificant	Significant	Significant	NotSignificant	NotSignificant	NotSignificant	NotSignificant	Significant	Significant	NotSignificant	NotSignificant	NotSignificant	NotSignificant	NotSignificant	NotSignificant	NotSignificant	NotSignificant	NotSignificant	NotSignificant	NotSignificant	NotSignificant	NotSignificant	NotSignificant	NotSignificant	NotSignificant	NotSignificant
AT5G56630	Significant	NotSignificant	Significant	NotSignificant	NotSignificant	NotSignificant	NotSignificant	NotSignificant	NotSignificant	NotSignificant	NotSignificant	NotSignificant	NotSignificant	NotSignificant	NotSignificant	NotSignificant	NotSignificant	NotSignificant	Significant	NotSignificant	Significant	NotSignificant	NotSignificant	NotSignificant	NotSignificant	NotSignificant	NotSignificant	NotSignificant	NotSignificant	NotSignificant	NotSignificant	NotSignificant	NotSignificant	NotSignificant	NotSignificant	NotSignificant	NotSignificant	NotSignificant	NotSignificant	NotSignificant	NotSignificant	NotSignificant	NotSignificant	NotSignificant	NotSignificant	NotSignificant	NotSignificant	NotSignificant	NotSignificant
AT5G57640	Significant	NotSignificant	Significant	NotSignificant	NotSignificant	NotSignificant	Significant	NotSignificant	Significant	NotSignificant	NotSignificant	NotSignificant	Significant	NotSignificant	Significant	NotSignificant	NotSignificant	NotSignificant	NotSignificant	NotSignificant	NotSignificant	NotSignificant	NotSignificant	NotSignificant	NotSignificant	NotSignificant	NotSignificant	NotSignificant	NotSignificant	NotSignificant	NotSignificant	NotSignificant	NotSignificant	NotSignificant	NotSignificant	NotSignificant	NotSignificant	NotSignificant	NotSignificant	NotSignificant	NotSignificant	NotSignificant	NotSignificant	NotSignificant	NotSignificant	NotSignificant	NotSignificant	NotSignificant	NotSignificant
AT5G57655	Significant	NotSignificant	Significant	NotSignificant	NotSignificant	NotSignificant	NotSignificant	NotSignificant	NotSignificant	NotSignificant	NotSignificant	NotSignificant	NotSignificant	NotSignificant	NotSignificant	NotSignificant	NotSignificant	NotSignificant	NotSignificant	NotSignificant	NotSignificant	NotSignificant	NotSignificant	NotSignificant	NotSignificant	NotSignificant	NotSignificant	NotSignificant	NotSignificant	NotSignificant	NotSignificant	NotSignificant	NotSignificant	NotSignificant	NotSignificant	NotSignificant	NotSignificant	NotSignificant	NotSignificant	NotSignificant	NotSignificant	NotSignificant	NotSignificant	NotSignificant	NotSignificant	NotSignificant	NotSignificant	NotSignificant	NotSignificant
AT5G59450	Significant	NotSignificant	Significant	NotSignificant	NotSignificant	NotSignificant	Significant	Significant	NotSignificant	NotSignificant	NotSignificant	NotSignificant	Significant	Significant	NotSignificant	NotSignificant	NotSignificant	NotSignificant	NotSignificant	NotSignificant	NotSignificant	NotSignificant	NotSignificant	NotSignificant	NotSignificant	NotSignificant	NotSignificant	NotSignificant	NotSignificant	NotSignificant	NotSignificant	NotSignificant	NotSignificant	NotSignificant	NotSignificant	NotSignificant	NotSignificant	NotSignificant	NotSignificant	NotSignificant	NotSignificant	NotSignificant	NotSignificant	NotSignificant	NotSignificant	NotSignificant	NotSignificant	NotSignificant	NotSignificant
AT5G60740	Significant	NotSignificant	Significant	NotSignificant	NotSignificant	NotSignificant	Significant	NotSignificant	Significant	NotSignificant	NotSignificant	NotSignificant	Significant	Significant	NotSignificant	NotSignificant	NotSignificant	NotSignificant	Significant	NotSignificant	NotSignificant	NotSignificant	Significant	NotSignificant	Significant	Significant	NotSignificant	NotSignificant	NotSignificant	NotSignificant	Significant	Significant	NotSignificant	NotSignificant	NotSignificant	NotSignificant	NotSignificant	NotSignificant	NotSignificant	NotSignificant	NotSignificant	NotSignificant	NotSignificant	NotSignificant	NotSignificant	NotSignificant	NotSignificant	NotSignificant	NotSignificant
AT5G61600	Significant	NotSignificant	Significant	NotSignificant	NotSignificant	NotSignificant	Significant	NotSignificant	Significant	NotSignificant	NotSignificant	NotSignificant	NotSignificant	NotSignificant	NotSignificant	NotSignificant	NotSignificant	NotSignificant	Significant	NotSignificant	Significant	NotSignificant	NotSignificant	NotSignificant	Significant	NotSignificant	Significant	NotSignificant	NotSignificant	NotSignificant	NotSignificant	NotSignificant	NotSignificant	NotSignificant	NotSignificant	NotSignificant	NotSignificant	NotSignificant	NotSignificant	NotSignificant	NotSignificant	NotSignificant	NotSignificant	NotSignificant	NotSignificant	NotSignificant	NotSignificant	NotSignificant	NotSignificant
AT5G62620	Significant	NotSignificant	Significant	NotSignificant	NotSignificant	NotSignificant	Significant	Significant	NotSignificant	NotSignificant	NotSignificant	NotSignificant	Significant	Significant	NotSignificant	NotSignificant	NotSignificant	NotSignificant	NotSignificant	NotSignificant	NotSignificant	NotSignificant	NotSignificant	NotSignificant	NotSignificant	NotSignificant	NotSignificant	NotSignificant	NotSignificant	NotSignificant	NotSignificant	NotSignificant	NotSignificant	NotSignificant	NotSignificant	NotSignificant	NotSignificant	NotSignificant	NotSignificant	NotSignificant	NotSignificant	NotSignificant	NotSignificant	NotSignificant	NotSignificant	NotSignificant	NotSignificant	NotSignificant	NotSignificant
AT5G63905	Significant	NotSignificant	Significant	NotSignificant	NotSignificant	NotSignificant	Significant	NotSignificant	Significant	NotSignificant	NotSignificant	NotSignificant	Significant	NotSignificant	Significant	NotSignificant	NotSignificant	NotSignificant	Significant	NotSignificant	Significant	NotSignificant	NotSignificant	NotSignificant	NotSignificant	NotSignificant	NotSignificant	NotSignificant	NotSignificant	NotSignificant	NotSignificant	NotSignificant	NotSignificant	NotSignificant	NotSignificant	NotSignificant	NotSignificant	NotSignificant	NotSignificant	NotSignificant	NotSignificant	NotSignificant	NotSignificant	NotSignificant	NotSignificant	NotSignificant	NotSignificant	NotSignificant	NotSignificant
AT5G64880	Significant	NotSignificant	Significant	NotSignificant	NotSignificant	NotSignificant	Significant	NotSignificant	NotSignificant	Significant	NotSignificant	NotSignificant	Significant	NotSignificant	NotSignificant	NotSignificant	Significant	NotSignificant	Significant	NotSignificant	Significant	NotSignificant	NotSignificant	NotSignificant	Significant	Significant	NotSignificant	NotSignificant	NotSignificant	NotSignificant	Significant	NotSignificant	Significant	NotSignificant	NotSignificant	NotSignificant	NotSignificant	NotSignificant	NotSignificant	NotSignificant	NotSignificant	NotSignificant	NotSignificant	NotSignificant	NotSignificant	NotSignificant	NotSignificant	NotSignificant	NotSignificant
AT5G65280	Significant	NotSignificant	Significant	NotSignificant	NotSignificant	NotSignificant	NotSignificant	NotSignificant	NotSignificant	NotSignificant	NotSignificant	NotSignificant	Significant	NotSignificant	Significant	NotSignificant	NotSignificant	NotSignificant	NotSignificant	NotSignificant	NotSignificant	NotSignificant	NotSignificant	NotSignificant	NotSignificant	NotSignificant	NotSignificant	NotSignificant	NotSignificant	NotSignificant	NotSignificant	NotSignificant	NotSignificant	NotSignificant	NotSignificant	NotSignificant	NotSignificant	NotSignificant	NotSignificant	NotSignificant	NotSignificant	NotSignificant	NotSignificant	NotSignificant	NotSignificant	NotSignificant	NotSignificant	NotSignificant	NotSignificant
AT5G66640	Significant	NotSignificant	Significant	NotSignificant	NotSignificant	NotSignificant	Significant	Significant	NotSignificant	NotSignificant	NotSignificant	NotSignificant	Significant	Significant	NotSignificant	NotSignificant	NotSignificant	NotSignificant	Significant	NotSignificant	NotSignificant	NotSignificant	Significant	NotSignificant	Significant	Significant	NotSignificant	NotSignificant	NotSignificant	NotSignificant	Significant	Significant	NotSignificant	NotSignificant	NotSignificant	NotSignificant	NotSignificant	NotSignificant	NotSignificant	NotSignificant	NotSignificant	NotSignificant	NotSignificant	NotSignificant	NotSignificant	NotSignificant	NotSignificant	NotSignificant	NotSignificant
AT5G66670	Significant	NotSignificant	Significant	NotSignificant	NotSignificant	NotSignificant	NotSignificant	NotSignificant	NotSignificant	NotSignificant	NotSignificant	NotSignificant	Significant	NotSignificant	NotSignificant	NotSignificant	Significant	NotSignificant	NotSignificant	NotSignificant	NotSignificant	NotSignificant	NotSignificant	NotSignificant	NotSignificant	NotSignificant	NotSignificant	NotSignificant	NotSignificant	NotSignificant	Significant	NotSignificant	NotSignificant	NotSignificant	NotSignificant	Significant	NotSignificant	NotSignificant	NotSignificant	NotSignificant	NotSignificant	NotSignificant	NotSignificant	NotSignificant	NotSignificant	NotSignificant	NotSignificant	NotSignificant	NotSignificant
ATCG00360	Significant	NotSignificant	Significant	NotSignificant	NotSignificant	NotSignificant	NotSignificant	NotSignificant	NotSignificant	NotSignificant	NotSignificant	NotSignificant	NotSignificant	NotSignificant	NotSignificant	NotSignificant	NotSignificant	NotSignificant	NotSignificant	NotSignificant	NotSignificant	NotSignificant	NotSignificant	NotSignificant	NotSignificant	NotSignificant	NotSignificant	NotSignificant	NotSignificant	NotSignificant	NotSignificant	NotSignificant	NotSignificant	NotSignificant	NotSignificant	NotSignificant	NotSignificant	NotSignificant	NotSignificant	NotSignificant	NotSignificant	NotSignificant	NotSignificant	NotSignificant	NotSignificant	NotSignificant	NotSignificant	NotSignificant	NotSignificant
ATCG00490	Significant	NotSignificant	Significant	NotSignificant	NotSignificant	NotSignificant	NotSignificant	NotSignificant	NotSignificant	NotSignificant	NotSignificant	NotSignificant	Significant	NotSignificant	Significant	NotSignificant	NotSignificant	NotSignificant	NotSignificant	NotSignificant	NotSignificant	NotSignificant	NotSignificant	NotSignificant	NotSignificant	NotSignificant	NotSignificant	NotSignificant	NotSignificant	NotSignificant	Significant	NotSignificant	NotSignificant	NotSignificant	NotSignificant	Significant	NotSignificant	NotSignificant	NotSignificant	NotSignificant	NotSignificant	NotSignificant	NotSignificant	NotSignificant	NotSignificant	NotSignificant	NotSignificant	NotSignificant	NotSignificant
ATMG00980	Significant	NotSignificant	Significant	NotSignificant	NotSignificant	NotSignificant	Significant	NotSignificant	Significant	NotSignificant	NotSignificant	NotSignificant	Significant	NotSignificant	Significant	NotSignificant	NotSignificant	NotSignificant	NotSignificant	NotSignificant	NotSignificant	NotSignificant	NotSignificant	NotSignificant	Significant	NotSignificant	NotSignificant	Significant	NotSignificant	NotSignificant	Significant	Significant	NotSignificant	NotSignificant	NotSignificant	NotSignificant	NotSignificant	NotSignificant	NotSignificant	NotSignificant	NotSignificant	NotSignificant	NotSignificant	NotSignificant	NotSignificant	NotSignificant	NotSignificant	NotSignificant	NotSignificant
ATMG01220	Significant	NotSignificant	Significant	NotSignificant	NotSignificant	NotSignificant	NotSignificant	NotSignificant	NotSignificant	NotSignificant	NotSignificant	NotSignificant	Significant	NotSignificant	Significant	NotSignificant	NotSignificant	NotSignificant	NotSignificant	NotSignificant	NotSignificant	NotSignificant	NotSignificant	NotSignificant	Significant	NotSignificant	Significant	NotSignificant	NotSignificant	NotSignificant	Significant	NotSignificant	Significant	NotSignificant	NotSignificant	NotSignificant	NotSignificant	NotSignificant	NotSignificant	NotSignificant	NotSignificant	NotSignificant	NotSignificant	NotSignificant	NotSignificant	NotSignificant	NotSignificant	NotSignificant	NotSignificant
AT1G01550	Significant	NotSignificant	NotSignificant	Significant	NotSignificant	NotSignificant	Significant	Significant	NotSignificant	NotSignificant	NotSignificant	NotSignificant	Significant	Significant	NotSignificant	NotSignificant	NotSignificant	NotSignificant	NotSignificant	NotSignificant	NotSignificant	NotSignificant	NotSignificant	NotSignificant	Significant	Significant	NotSignificant	NotSignificant	NotSignificant	NotSignificant	Significant	Significant	NotSignificant	NotSignificant	NotSignificant	NotSignificant	NotSignificant	NotSignificant	NotSignificant	NotSignificant	NotSignificant	NotSignificant	NotSignificant	NotSignificant	NotSignificant	NotSignificant	NotSignificant	NotSignificant	NotSignificant
AT1G02270	Significant	NotSignificant	NotSignificant	Significant	NotSignificant	NotSignificant	Significant	Significant	NotSignificant	NotSignificant	NotSignificant	NotSignificant	Significant	Significant	NotSignificant	NotSignificant	NotSignificant	NotSignificant	Significant	NotSignificant	NotSignificant	NotSignificant	Significant	NotSignificant	Significant	Significant	NotSignificant	NotSignificant	NotSignificant	NotSignificant	NotSignificant	NotSignificant	NotSignificant	NotSignificant	NotSignificant	NotSignificant	NotSignificant	NotSignificant	NotSignificant	NotSignificant	NotSignificant	NotSignificant	NotSignificant	NotSignificant	NotSignificant	NotSignificant	NotSignificant	NotSignificant	NotSignificant
AT1G02740	Significant	NotSignificant	NotSignificant	Significant	NotSignificant	NotSignificant	Significant	Significant	NotSignificant	NotSignificant	NotSignificant	NotSignificant	Significant	Significant	NotSignificant	NotSignificant	NotSignificant	NotSignificant	Significant	NotSignificant	NotSignificant	Significant	NotSignificant	NotSignificant	Significant	Significant	NotSignificant	NotSignificant	NotSignificant	NotSignificant	Significant	NotSignificant	NotSignificant	Significant	NotSignificant	NotSignificant	NotSignificant	NotSignificant	NotSignificant	NotSignificant	NotSignificant	NotSignificant	NotSignificant	NotSignificant	NotSignificant	NotSignificant	NotSignificant	NotSignificant	NotSignificant
AT1G09490	Significant	NotSignificant	NotSignificant	Significant	NotSignificant	NotSignificant	Significant	NotSignificant	NotSignificant	Significant	NotSignificant	NotSignificant	Significant	Significant	NotSignificant	NotSignificant	NotSignificant	NotSignificant	Significant	NotSignificant	NotSignificant	NotSignificant	NotSignificant	Significant	Significant	Significant	NotSignificant	NotSignificant	NotSignificant	NotSignificant	Significant	Significant	NotSignificant	NotSignificant	NotSignificant	NotSignificant	NotSignificant	NotSignificant	NotSignificant	NotSignificant	NotSignificant	NotSignificant	NotSignificant	NotSignificant	NotSignificant	NotSignificant	NotSignificant	NotSignificant	NotSignificant
AT1G11572	Significant	NotSignificant	NotSignificant	Significant	NotSignificant	NotSignificant	Significant	NotSignificant	NotSignificant	Significant	NotSignificant	NotSignificant	Significant	NotSignificant	NotSignificant	NotSignificant	Significant	NotSignificant	NotSignificant	NotSignificant	NotSignificant	NotSignificant	NotSignificant	NotSignificant	NotSignificant	NotSignificant	NotSignificant	NotSignificant	NotSignificant	NotSignificant	Significant	Significant	NotSignificant	NotSignificant	NotSignificant	NotSignificant	NotSignificant	NotSignificant	NotSignificant	NotSignificant	NotSignificant	NotSignificant	NotSignificant	NotSignificant	NotSignificant	NotSignificant	NotSignificant	NotSignificant	NotSignificant
AT1G13420	Significant	NotSignificant	NotSignificant	Significant	NotSignificant	NotSignificant	Significant	NotSignificant	NotSignificant	Significant	NotSignificant	NotSignificant	Significant	NotSignificant	NotSignificant	Significant	NotSignificant	NotSignificant	NotSignificant	NotSignificant	NotSignificant	NotSignificant	NotSignificant	NotSignificant	NotSignificant	NotSignificant	NotSignificant	NotSignificant	NotSignificant	NotSignificant	NotSignificant	NotSignificant	NotSignificant	NotSignificant	NotSignificant	NotSignificant	NotSignificant	NotSignificant	NotSignificant	NotSignificant	NotSignificant	NotSignificant	NotSignificant	NotSignificant	NotSignificant	NotSignificant	NotSignificant	NotSignificant	NotSignificant
AT1G15780	Significant	NotSignificant	NotSignificant	Significant	NotSignificant	NotSignificant	Significant	Significant	NotSignificant	NotSignificant	NotSignificant	NotSignificant	Significant	Significant	NotSignificant	NotSignificant	NotSignificant	NotSignificant	Significant	NotSignificant	NotSignificant	Significant	NotSignificant	NotSignificant	Significant	Significant	NotSignificant	NotSignificant	NotSignificant	NotSignificant	Significant	Significant	NotSignificant	NotSignificant	NotSignificant	NotSignificant	NotSignificant	NotSignificant	NotSignificant	NotSignificant	NotSignificant	NotSignificant	NotSignificant	NotSignificant	NotSignificant	NotSignificant	NotSignificant	NotSignificant	NotSignificant
AT1G16230	Significant	NotSignificant	NotSignificant	Significant	NotSignificant	NotSignificant	Significant	NotSignificant	NotSignificant	Significant	NotSignificant	NotSignificant	NotSignificant	NotSignificant	NotSignificant	NotSignificant	NotSignificant	NotSignificant	NotSignificant	NotSignificant	NotSignificant	NotSignificant	NotSignificant	NotSignificant	NotSignificant	NotSignificant	NotSignificant	NotSignificant	NotSignificant	NotSignificant	NotSignificant	NotSignificant	NotSignificant	NotSignificant	NotSignificant	NotSignificant	NotSignificant	NotSignificant	NotSignificant	NotSignificant	NotSignificant	NotSignificant	NotSignificant	NotSignificant	NotSignificant	NotSignificant	NotSignificant	NotSignificant	NotSignificant
AT1G17590	Significant	NotSignificant	NotSignificant	Significant	NotSignificant	NotSignificant	Significant	Significant	NotSignificant	NotSignificant	NotSignificant	NotSignificant	Significant	Significant	NotSignificant	NotSignificant	NotSignificant	NotSignificant	Significant	NotSignificant	NotSignificant	Significant	NotSignificant	NotSignificant	Significant	Significant	NotSignificant	NotSignificant	NotSignificant	NotSignificant	Significant	Significant	NotSignificant	NotSignificant	NotSignificant	NotSignificant	NotSignificant	NotSignificant	NotSignificant	NotSignificant	NotSignificant	NotSignificant	NotSignificant	NotSignificant	NotSignificant	NotSignificant	NotSignificant	NotSignificant	NotSignificant
AT1G17615	Significant	NotSignificant	NotSignificant	Significant	NotSignificant	NotSignificant	Significant	Significant	NotSignificant	NotSignificant	NotSignificant	NotSignificant	Significant	Significant	NotSignificant	NotSignificant	NotSignificant	NotSignificant	NotSignificant	NotSignificant	NotSignificant	NotSignificant	NotSignificant	NotSignificant	NotSignificant	NotSignificant	NotSignificant	NotSignificant	NotSignificant	NotSignificant	NotSignificant	NotSignificant	NotSignificant	NotSignificant	NotSignificant	NotSignificant	NotSignificant	NotSignificant	NotSignificant	NotSignificant	NotSignificant	NotSignificant	NotSignificant	NotSignificant	NotSignificant	NotSignificant	NotSignificant	NotSignificant	NotSignificant
AT1G20520	Significant	NotSignificant	NotSignificant	Significant	NotSignificant	NotSignificant	Significant	NotSignificant	NotSignificant	Significant	NotSignificant	NotSignificant	Significant	Significant	NotSignificant	NotSignificant	NotSignificant	NotSignificant	NotSignificant	NotSignificant	NotSignificant	NotSignificant	NotSignificant	NotSignificant	NotSignificant	NotSignificant	NotSignificant	NotSignificant	NotSignificant	NotSignificant	NotSignificant	NotSignificant	NotSignificant	NotSignificant	NotSignificant	NotSignificant	NotSignificant	NotSignificant	NotSignificant	NotSignificant	NotSignificant	NotSignificant	NotSignificant	NotSignificant	NotSignificant	NotSignificant	NotSignificant	NotSignificant	NotSignificant
AT1G21130	Significant	NotSignificant	NotSignificant	Significant	NotSignificant	NotSignificant	Significant	NotSignificant	NotSignificant	Significant	NotSignificant	NotSignificant	Significant	NotSignificant	NotSignificant	Significant	NotSignificant	NotSignificant	NotSignificant	NotSignificant	NotSignificant	NotSignificant	NotSignificant	NotSignificant	NotSignificant	NotSignificant	NotSignificant	NotSignificant	NotSignificant	NotSignificant	NotSignificant	NotSignificant	NotSignificant	NotSignificant	NotSignificant	NotSignificant	NotSignificant	NotSignificant	NotSignificant	NotSignificant	NotSignificant	NotSignificant	NotSignificant	NotSignificant	NotSignificant	NotSignificant	NotSignificant	NotSignificant	NotSignificant
AT1G21520	Significant	NotSignificant	NotSignificant	Significant	NotSignificant	NotSignificant	NotSignificant	NotSignificant	NotSignificant	NotSignificant	NotSignificant	NotSignificant	NotSignificant	NotSignificant	NotSignificant	NotSignificant	NotSignificant	NotSignificant	NotSignificant	NotSignificant	NotSignificant	NotSignificant	NotSignificant	NotSignificant	NotSignificant	NotSignificant	NotSignificant	NotSignificant	NotSignificant	NotSignificant	NotSignificant	NotSignificant	NotSignificant	NotSignificant	NotSignificant	NotSignificant	NotSignificant	NotSignificant	NotSignificant	NotSignificant	NotSignificant	NotSignificant	NotSignificant	NotSignificant	NotSignificant	NotSignificant	NotSignificant	NotSignificant	NotSignificant
AT1G26140	Significant	NotSignificant	NotSignificant	Significant	NotSignificant	NotSignificant	NotSignificant	NotSignificant	NotSignificant	NotSignificant	NotSignificant	NotSignificant	Significant	NotSignificant	NotSignificant	NotSignificant	Significant	NotSignificant	NotSignificant	NotSignificant	NotSignificant	NotSignificant	NotSignificant	NotSignificant	NotSignificant	NotSignificant	NotSignificant	NotSignificant	NotSignificant	NotSignificant	Significant	Significant	NotSignificant	NotSignificant	NotSignificant	NotSignificant	NotSignificant	NotSignificant	NotSignificant	NotSignificant	NotSignificant	NotSignificant	NotSignificant	NotSignificant	NotSignificant	NotSignificant	NotSignificant	NotSignificant	NotSignificant
AT1G27100	Significant	NotSignificant	NotSignificant	Significant	NotSignificant	NotSignificant	Significant	Significant	NotSignificant	NotSignificant	NotSignificant	NotSignificant	Significant	Significant	NotSignificant	NotSignificant	NotSignificant	NotSignificant	Significant	NotSignificant	NotSignificant	Significant	NotSignificant	NotSignificant	Significant	Significant	NotSignificant	NotSignificant	NotSignificant	NotSignificant	Significant	Significant	NotSignificant	NotSignificant	NotSignificant	NotSignificant	NotSignificant	NotSignificant	NotSignificant	NotSignificant	NotSignificant	NotSignificant	NotSignificant	NotSignificant	NotSignificant	NotSignificant	NotSignificant	NotSignificant	NotSignificant
AT1G31540	Significant	NotSignificant	NotSignificant	Significant	NotSignificant	NotSignificant	Significant	Significant	NotSignificant	NotSignificant	NotSignificant	NotSignificant	Significant	Significant	NotSignificant	NotSignificant	NotSignificant	NotSignificant	Significant	NotSignificant	Significant	NotSignificant	NotSignificant	NotSignificant	Significant	Significant	NotSignificant	NotSignificant	NotSignificant	NotSignificant	Significant	NotSignificant	Significant	NotSignificant	NotSignificant	NotSignificant	NotSignificant	NotSignificant	NotSignificant	NotSignificant	NotSignificant	NotSignificant	NotSignificant	NotSignificant	NotSignificant	NotSignificant	NotSignificant	NotSignificant	NotSignificant
AT1G32120	Significant	NotSignificant	NotSignificant	Significant	NotSignificant	NotSignificant	Significant	Significant	NotSignificant	NotSignificant	NotSignificant	NotSignificant	Significant	Significant	NotSignificant	NotSignificant	NotSignificant	NotSignificant	Significant	NotSignificant	NotSignificant	NotSignificant	Significant	NotSignificant	Significant	Significant	NotSignificant	NotSignificant	NotSignificant	NotSignificant	Significant	Significant	NotSignificant	NotSignificant	NotSignificant	NotSignificant	NotSignificant	NotSignificant	NotSignificant	NotSignificant	NotSignificant	NotSignificant	NotSignificant	NotSignificant	NotSignificant	NotSignificant	NotSignificant	NotSignificant	NotSignificant
AT1G33720	Significant	NotSignificant	NotSignificant	Significant	NotSignificant	NotSignificant	Significant	Significant	NotSignificant	NotSignificant	NotSignificant	NotSignificant	Significant	Significant	NotSignificant	NotSignificant	NotSignificant	NotSignificant	Significant	NotSignificant	NotSignificant	NotSignificant	Significant	NotSignificant	Significant	Significant	NotSignificant	NotSignificant	NotSignificant	NotSignificant	NotSignificant	NotSignificant	NotSignificant	NotSignificant	NotSignificant	NotSignificant	NotSignificant	NotSignificant	NotSignificant	NotSignificant	NotSignificant	NotSignificant	NotSignificant	NotSignificant	NotSignificant	NotSignificant	NotSignificant	NotSignificant	NotSignificant
AT1G33940	Significant	NotSignificant	NotSignificant	Significant	NotSignificant	NotSignificant	Significant	Significant	NotSignificant	NotSignificant	NotSignificant	NotSignificant	Significant	Significant	NotSignificant	NotSignificant	NotSignificant	NotSignificant	Significant	NotSignificant	NotSignificant	NotSignificant	Significant	NotSignificant	Significant	Significant	NotSignificant	NotSignificant	NotSignificant	NotSignificant	Significant	Significant	NotSignificant	NotSignificant	NotSignificant	NotSignificant	NotSignificant	NotSignificant	NotSignificant	NotSignificant	NotSignificant	NotSignificant	NotSignificant	NotSignificant	NotSignificant	NotSignificant	NotSignificant	NotSignificant	NotSignificant
AT1G43910	Significant	NotSignificant	NotSignificant	Significant	NotSignificant	NotSignificant	Significant	Significant	NotSignificant	NotSignificant	NotSignificant	NotSignificant	Significant	Significant	NotSignificant	NotSignificant	NotSignificant	NotSignificant	NotSignificant	NotSignificant	NotSignificant	NotSignificant	NotSignificant	NotSignificant	NotSignificant	NotSignificant	NotSignificant	NotSignificant	NotSignificant	NotSignificant	NotSignificant	NotSignificant	NotSignificant	NotSignificant	NotSignificant	NotSignificant	NotSignificant	NotSignificant	NotSignificant	NotSignificant	NotSignificant	NotSignificant	NotSignificant	NotSignificant	NotSignificant	NotSignificant	NotSignificant	NotSignificant	NotSignificant
AT1G55610	Significant	NotSignificant	NotSignificant	Significant	NotSignificant	NotSignificant	Significant	NotSignificant	NotSignificant	Significant	NotSignificant	NotSignificant	Significant	NotSignificant	Significant	NotSignificant	NotSignificant	NotSignificant	NotSignificant	NotSignificant	NotSignificant	NotSignificant	NotSignificant	NotSignificant	NotSignificant	NotSignificant	NotSignificant	NotSignificant	NotSignificant	NotSignificant	NotSignificant	NotSignificant	NotSignificant	NotSignificant	NotSignificant	NotSignificant	NotSignificant	NotSignificant	NotSignificant	NotSignificant	NotSignificant	NotSignificant	NotSignificant	NotSignificant	NotSignificant	NotSignificant	NotSignificant	NotSignificant	NotSignificant
AT1G56520	Significant	NotSignificant	NotSignificant	Significant	NotSignificant	NotSignificant	Significant	Significant	NotSignificant	NotSignificant	NotSignificant	NotSignificant	Significant	Significant	NotSignificant	NotSignificant	NotSignificant	NotSignificant	Significant	NotSignificant	NotSignificant	Significant	NotSignificant	NotSignificant	Significant	Significant	NotSignificant	NotSignificant	NotSignificant	NotSignificant	NotSignificant	NotSignificant	NotSignificant	NotSignificant	NotSignificant	NotSignificant	NotSignificant	NotSignificant	NotSignificant	NotSignificant	NotSignificant	NotSignificant	NotSignificant	NotSignificant	NotSignificant	NotSignificant	NotSignificant	NotSignificant	NotSignificant
AT1G57690	Significant	NotSignificant	NotSignificant	Significant	NotSignificant	NotSignificant	Significant	Significant	NotSignificant	NotSignificant	NotSignificant	NotSignificant	Significant	Significant	NotSignificant	NotSignificant	NotSignificant	NotSignificant	Significant	NotSignificant	NotSignificant	NotSignificant	Significant	NotSignificant	Significant	Significant	NotSignificant	NotSignificant	NotSignificant	NotSignificant	Significant	Significant	NotSignificant	NotSignificant	NotSignificant	NotSignificant	NotSignificant	NotSignificant	NotSignificant	NotSignificant	NotSignificant	NotSignificant	NotSignificant	NotSignificant	NotSignificant	NotSignificant	NotSignificant	NotSignificant	NotSignificant
AT1G57700	Significant	NotSignificant	NotSignificant	Significant	NotSignificant	NotSignificant	Significant	Significant	NotSignificant	NotSignificant	NotSignificant	NotSignificant	Significant	Significant	NotSignificant	NotSignificant	NotSignificant	NotSignificant	Significant	NotSignificant	NotSignificant	Significant	NotSignificant	NotSignificant	Significant	Significant	NotSignificant	NotSignificant	NotSignificant	NotSignificant	NotSignificant	NotSignificant	NotSignificant	NotSignificant	NotSignificant	NotSignificant	NotSignificant	NotSignificant	NotSignificant	NotSignificant	NotSignificant	NotSignificant	NotSignificant	NotSignificant	NotSignificant	NotSignificant	NotSignificant	NotSignificant	NotSignificant
AT1G61490	Significant	NotSignificant	NotSignificant	Significant	NotSignificant	NotSignificant	Significant	NotSignificant	NotSignificant	NotSignificant	Significant	NotSignificant	Significant	Significant	NotSignificant	NotSignificant	NotSignificant	NotSignificant	NotSignificant	NotSignificant	NotSignificant	NotSignificant	NotSignificant	NotSignificant	NotSignificant	NotSignificant	NotSignificant	NotSignificant	NotSignificant	NotSignificant	NotSignificant	NotSignificant	NotSignificant	NotSignificant	NotSignificant	NotSignificant	NotSignificant	NotSignificant	NotSignificant	NotSignificant	NotSignificant	NotSignificant	NotSignificant	NotSignificant	NotSignificant	NotSignificant	NotSignificant	NotSignificant	NotSignificant
AT1G70690	Significant	NotSignificant	NotSignificant	Significant	NotSignificant	NotSignificant	Significant	NotSignificant	NotSignificant	Significant	NotSignificant	NotSignificant	Significant	Significant	NotSignificant	NotSignificant	NotSignificant	NotSignificant	NotSignificant	NotSignificant	NotSignificant	NotSignificant	NotSignificant	NotSignificant	NotSignificant	NotSignificant	NotSignificant	NotSignificant	NotSignificant	NotSignificant	NotSignificant	NotSignificant	NotSignificant	NotSignificant	NotSignificant	NotSignificant	NotSignificant	NotSignificant	NotSignificant	NotSignificant	NotSignificant	NotSignificant	NotSignificant	NotSignificant	NotSignificant	NotSignificant	NotSignificant	NotSignificant	NotSignificant
AT1G70740	Significant	NotSignificant	NotSignificant	Significant	NotSignificant	NotSignificant	Significant	Significant	NotSignificant	NotSignificant	NotSignificant	NotSignificant	Significant	Significant	NotSignificant	NotSignificant	NotSignificant	NotSignificant	Significant	NotSignificant	NotSignificant	Significant	NotSignificant	NotSignificant	Significant	Significant	NotSignificant	NotSignificant	NotSignificant	NotSignificant	Significant	Significant	NotSignificant	NotSignificant	NotSignificant	NotSignificant	NotSignificant	NotSignificant	NotSignificant	NotSignificant	NotSignificant	NotSignificant	NotSignificant	NotSignificant	NotSignificant	NotSignificant	NotSignificant	NotSignificant	NotSignificant
AT1G71390	Significant	NotSignificant	NotSignificant	Significant	NotSignificant	NotSignificant	Significant	Significant	NotSignificant	NotSignificant	NotSignificant	NotSignificant	Significant	Significant	NotSignificant	NotSignificant	NotSignificant	NotSignificant	NotSignificant	NotSignificant	NotSignificant	NotSignificant	NotSignificant	NotSignificant	NotSignificant	NotSignificant	NotSignificant	NotSignificant	NotSignificant	NotSignificant	NotSignificant	NotSignificant	NotSignificant	NotSignificant	NotSignificant	NotSignificant	NotSignificant	NotSignificant	NotSignificant	NotSignificant	NotSignificant	NotSignificant	NotSignificant	NotSignificant	NotSignificant	NotSignificant	NotSignificant	NotSignificant	NotSignificant
AT1G72920	Significant	NotSignificant	NotSignificant	Significant	NotSignificant	NotSignificant	Significant	NotSignificant	NotSignificant	Significant	NotSignificant	NotSignificant	Significant	Significant	NotSignificant	NotSignificant	NotSignificant	NotSignificant	Significant	NotSignificant	Significant	NotSignificant	NotSignificant	NotSignificant	Significant	Significant	NotSignificant	NotSignificant	NotSignificant	NotSignificant	NotSignificant	NotSignificant	NotSignificant	NotSignificant	NotSignificant	NotSignificant	NotSignificant	NotSignificant	NotSignificant	NotSignificant	NotSignificant	NotSignificant	NotSignificant	NotSignificant	NotSignificant	NotSignificant	NotSignificant	NotSignificant	NotSignificant
AT1G72940	Significant	NotSignificant	NotSignificant	Significant	NotSignificant	NotSignificant	Significant	NotSignificant	NotSignificant	Significant	NotSignificant	NotSignificant	Significant	Significant	NotSignificant	NotSignificant	NotSignificant	NotSignificant	NotSignificant	NotSignificant	NotSignificant	NotSignificant	NotSignificant	NotSignificant	Significant	NotSignificant	NotSignificant	Significant	NotSignificant	NotSignificant	Significant	NotSignificant	NotSignificant	Significant	NotSignificant	NotSignificant	NotSignificant	NotSignificant	NotSignificant	NotSignificant	NotSignificant	NotSignificant	NotSignificant	NotSignificant	NotSignificant	NotSignificant	NotSignificant	NotSignificant	NotSignificant
AT1G78710	Significant	NotSignificant	NotSignificant	Significant	NotSignificant	NotSignificant	Significant	NotSignificant	NotSignificant	NotSignificant	Significant	NotSignificant	Significant	Significant	NotSignificant	NotSignificant	NotSignificant	NotSignificant	Significant	NotSignificant	NotSignificant	NotSignificant	Significant	NotSignificant	Significant	Significant	NotSignificant	NotSignificant	NotSignificant	NotSignificant	Significant	Significant	NotSignificant	NotSignificant	NotSignificant	NotSignificant	NotSignificant	NotSignificant	NotSignificant	NotSignificant	NotSignificant	NotSignificant	NotSignificant	NotSignificant	NotSignificant	NotSignificant	NotSignificant	NotSignificant	NotSignificant
AT2G01340	Significant	NotSignificant	NotSignificant	Significant	NotSignificant	NotSignificant	Significant	Significant	NotSignificant	NotSignificant	NotSignificant	NotSignificant	Significant	Significant	NotSignificant	NotSignificant	NotSignificant	NotSignificant	NotSignificant	NotSignificant	NotSignificant	NotSignificant	NotSignificant	NotSignificant	Significant	NotSignificant	NotSignificant	Significant	NotSignificant	NotSignificant	Significant	Significant	NotSignificant	NotSignificant	NotSignificant	NotSignificant	NotSignificant	NotSignificant	NotSignificant	NotSignificant	NotSignificant	NotSignificant	NotSignificant	NotSignificant	NotSignificant	NotSignificant	NotSignificant	NotSignificant	NotSignificant
AT2G02580	Significant	NotSignificant	NotSignificant	Significant	NotSignificant	NotSignificant	Significant	NotSignificant	NotSignificant	NotSignificant	Significant	NotSignificant	Significant	Significant	NotSignificant	NotSignificant	NotSignificant	NotSignificant	Significant	NotSignificant	Significant	NotSignificant	NotSignificant	NotSignificant	Significant	Significant	NotSignificant	NotSignificant	NotSignificant	NotSignificant	Significant	NotSignificant	Significant	NotSignificant	NotSignificant	NotSignificant	NotSignificant	NotSignificant	NotSignificant	NotSignificant	NotSignificant	NotSignificant	NotSignificant	NotSignificant	NotSignificant	NotSignificant	NotSignificant	NotSignificant	NotSignificant
AT2G04440	Significant	NotSignificant	NotSignificant	Significant	NotSignificant	NotSignificant	Significant	Significant	NotSignificant	NotSignificant	NotSignificant	NotSignificant	Significant	Significant	NotSignificant	NotSignificant	NotSignificant	NotSignificant	Significant	NotSignificant	NotSignificant	NotSignificant	Significant	NotSignificant	Significant	Significant	NotSignificant	NotSignificant	NotSignificant	NotSignificant	Significant	NotSignificant	NotSignificant	Significant	NotSignificant	NotSignificant	NotSignificant	NotSignificant	NotSignificant	NotSignificant	NotSignificant	NotSignificant	NotSignificant	NotSignificant	NotSignificant	NotSignificant	NotSignificant	NotSignificant	NotSignificant
AT2G04500	Significant	NotSignificant	NotSignificant	Significant	NotSignificant	NotSignificant	Significant	Significant	NotSignificant	NotSignificant	NotSignificant	NotSignificant	Significant	Significant	NotSignificant	NotSignificant	NotSignificant	NotSignificant	Significant	NotSignificant	NotSignificant	Significant	NotSignificant	NotSignificant	Significant	Significant	NotSignificant	NotSignificant	NotSignificant	NotSignificant	Significant	NotSignificant	Significant	NotSignificant	NotSignificant	NotSignificant	NotSignificant	NotSignificant	NotSignificant	NotSignificant	NotSignificant	NotSignificant	NotSignificant	NotSignificant	NotSignificant	NotSignificant	NotSignificant	NotSignificant	NotSignificant
AT2G16660	Significant	NotSignificant	NotSignificant	Significant	NotSignificant	NotSignificant	NotSignificant	NotSignificant	NotSignificant	NotSignificant	NotSignificant	NotSignificant	Significant	NotSignificant	NotSignificant	NotSignificant	Significant	NotSignificant	Significant	Significant	NotSignificant	NotSignificant	NotSignificant	NotSignificant	NotSignificant	NotSignificant	NotSignificant	NotSignificant	NotSignificant	NotSignificant	Significant	Significant	NotSignificant	NotSignificant	NotSignificant	NotSignificant	NotSignificant	NotSignificant	NotSignificant	NotSignificant	NotSignificant	NotSignificant	NotSignificant	NotSignificant	NotSignificant	NotSignificant	NotSignificant	NotSignificant	NotSignificant
AT2G17110	Significant	NotSignificant	NotSignificant	Significant	NotSignificant	NotSignificant	Significant	Significant	NotSignificant	NotSignificant	NotSignificant	NotSignificant	Significant	Significant	NotSignificant	NotSignificant	NotSignificant	NotSignificant	NotSignificant	NotSignificant	NotSignificant	NotSignificant	NotSignificant	NotSignificant	Significant	Significant	NotSignificant	NotSignificant	NotSignificant	NotSignificant	Significant	Significant	NotSignificant	NotSignificant	NotSignificant	NotSignificant	NotSignificant	NotSignificant	NotSignificant	NotSignificant	NotSignificant	NotSignificant	NotSignificant	NotSignificant	NotSignificant	NotSignificant	NotSignificant	NotSignificant	NotSignificant
AT2G17440	Significant	NotSignificant	NotSignificant	Significant	NotSignificant	NotSignificant	Significant	Significant	NotSignificant	NotSignificant	NotSignificant	NotSignificant	Significant	Significant	NotSignificant	NotSignificant	NotSignificant	NotSignificant	Significant	NotSignificant	NotSignificant	Significant	NotSignificant	NotSignificant	Significant	Significant	NotSignificant	NotSignificant	NotSignificant	NotSignificant	NotSignificant	NotSignificant	NotSignificant	NotSignificant	NotSignificant	NotSignificant	NotSignificant	NotSignificant	NotSignificant	NotSignificant	NotSignificant	NotSignificant	NotSignificant	NotSignificant	NotSignificant	NotSignificant	NotSignificant	NotSignificant	NotSignificant
AT2G21120	Significant	NotSignificant	NotSignificant	Significant	NotSignificant	NotSignificant	Significant	Significant	NotSignificant	NotSignificant	NotSignificant	NotSignificant	Significant	Significant	NotSignificant	NotSignificant	NotSignificant	NotSignificant	Significant	NotSignificant	Significant	NotSignificant	NotSignificant	NotSignificant	Significant	Significant	NotSignificant	NotSignificant	NotSignificant	NotSignificant	Significant	Significant	NotSignificant	NotSignificant	NotSignificant	NotSignificant	NotSignificant	NotSignificant	NotSignificant	NotSignificant	NotSignificant	NotSignificant	NotSignificant	NotSignificant	NotSignificant	NotSignificant	NotSignificant	NotSignificant	NotSignificant
AT2G21900	Significant	NotSignificant	NotSignificant	Significant	NotSignificant	NotSignificant	Significant	Significant	NotSignificant	NotSignificant	NotSignificant	NotSignificant	Significant	Significant	NotSignificant	NotSignificant	NotSignificant	NotSignificant	NotSignificant	NotSignificant	NotSignificant	NotSignificant	NotSignificant	NotSignificant	NotSignificant	NotSignificant	NotSignificant	NotSignificant	NotSignificant	NotSignificant	NotSignificant	NotSignificant	NotSignificant	NotSignificant	NotSignificant	NotSignificant	NotSignificant	NotSignificant	NotSignificant	NotSignificant	NotSignificant	NotSignificant	NotSignificant	NotSignificant	NotSignificant	NotSignificant	NotSignificant	NotSignificant	NotSignificant
AT2G22300	Significant	NotSignificant	NotSignificant	Significant	NotSignificant	NotSignificant	Significant	Significant	NotSignificant	NotSignificant	NotSignificant	NotSignificant	Significant	Significant	NotSignificant	NotSignificant	NotSignificant	NotSignificant	NotSignificant	NotSignificant	NotSignificant	NotSignificant	NotSignificant	NotSignificant	Significant	NotSignificant	Significant	NotSignificant	NotSignificant	NotSignificant	Significant	NotSignificant	Significant	NotSignificant	NotSignificant	NotSignificant	NotSignificant	NotSignificant	NotSignificant	NotSignificant	NotSignificant	NotSignificant	NotSignificant	NotSignificant	NotSignificant	NotSignificant	NotSignificant	NotSignificant	NotSignificant
AT2G23830	Significant	NotSignificant	NotSignificant	Significant	NotSignificant	NotSignificant	NotSignificant	NotSignificant	NotSignificant	NotSignificant	NotSignificant	NotSignificant	Significant	NotSignificant	NotSignificant	Significant	NotSignificant	NotSignificant	Significant	NotSignificant	NotSignificant	NotSignificant	Significant	NotSignificant	Significant	Significant	NotSignificant	NotSignificant	NotSignificant	NotSignificant	Significant	Significant	NotSignificant	NotSignificant	NotSignificant	NotSignificant	NotSignificant	NotSignificant	NotSignificant	NotSignificant	NotSignificant	NotSignificant	NotSignificant	NotSignificant	NotSignificant	NotSignificant	NotSignificant	NotSignificant	NotSignificant
AT2G25190	Significant	NotSignificant	NotSignificant	Significant	NotSignificant	NotSignificant	Significant	Significant	NotSignificant	NotSignificant	NotSignificant	NotSignificant	Significant	Significant	NotSignificant	NotSignificant	NotSignificant	NotSignificant	Significant	NotSignificant	NotSignificant	NotSignificant	Significant	NotSignificant	Significant	Significant	NotSignificant	NotSignificant	NotSignificant	NotSignificant	Significant	Significant	NotSignificant	NotSignificant	NotSignificant	NotSignificant	NotSignificant	NotSignificant	NotSignificant	NotSignificant	NotSignificant	NotSignificant	NotSignificant	NotSignificant	NotSignificant	NotSignificant	NotSignificant	NotSignificant	NotSignificant
AT2G26400	Significant	NotSignificant	NotSignificant	Significant	NotSignificant	NotSignificant	Significant	Significant	NotSignificant	NotSignificant	NotSignificant	NotSignificant	Significant	NotSignificant	NotSignificant	Significant	NotSignificant	NotSignificant	NotSignificant	NotSignificant	NotSignificant	NotSignificant	NotSignificant	NotSignificant	NotSignificant	NotSignificant	NotSignificant	NotSignificant	NotSignificant	NotSignificant	NotSignificant	NotSignificant	NotSignificant	NotSignificant	NotSignificant	NotSignificant	NotSignificant	NotSignificant	NotSignificant	NotSignificant	NotSignificant	NotSignificant	NotSignificant	NotSignificant	NotSignificant	NotSignificant	NotSignificant	NotSignificant	NotSignificant
AT2G26480	Significant	NotSignificant	NotSignificant	Significant	NotSignificant	NotSignificant	Significant	Significant	NotSignificant	NotSignificant	NotSignificant	NotSignificant	Significant	Significant	NotSignificant	NotSignificant	NotSignificant	NotSignificant	Significant	NotSignificant	NotSignificant	NotSignificant	Significant	NotSignificant	Significant	Significant	NotSignificant	NotSignificant	NotSignificant	NotSignificant	Significant	Significant	NotSignificant	NotSignificant	NotSignificant	NotSignificant	NotSignificant	NotSignificant	NotSignificant	NotSignificant	NotSignificant	NotSignificant	NotSignificant	NotSignificant	NotSignificant	NotSignificant	NotSignificant	NotSignificant	NotSignificant
AT2G28500	Significant	NotSignificant	NotSignificant	Significant	NotSignificant	NotSignificant	NotSignificant	NotSignificant	NotSignificant	NotSignificant	NotSignificant	NotSignificant	Significant	Significant	NotSignificant	NotSignificant	NotSignificant	NotSignificant	Significant	NotSignificant	NotSignificant	Significant	NotSignificant	NotSignificant	NotSignificant	NotSignificant	NotSignificant	NotSignificant	NotSignificant	NotSignificant	NotSignificant	NotSignificant	NotSignificant	NotSignificant	NotSignificant	NotSignificant	NotSignificant	NotSignificant	NotSignificant	NotSignificant	NotSignificant	NotSignificant	NotSignificant	NotSignificant	NotSignificant	NotSignificant	NotSignificant	NotSignificant	NotSignificant
AT2G28970	Significant	NotSignificant	NotSignificant	Significant	NotSignificant	NotSignificant	Significant	NotSignificant	NotSignificant	Significant	NotSignificant	NotSignificant	Significant	NotSignificant	NotSignificant	Significant	NotSignificant	NotSignificant	Significant	NotSignificant	NotSignificant	Significant	NotSignificant	NotSignificant	NotSignificant	NotSignificant	NotSignificant	NotSignificant	NotSignificant	NotSignificant	NotSignificant	NotSignificant	NotSignificant	NotSignificant	NotSignificant	NotSignificant	NotSignificant	NotSignificant	NotSignificant	NotSignificant	NotSignificant	NotSignificant	NotSignificant	NotSignificant	NotSignificant	NotSignificant	NotSignificant	NotSignificant	NotSignificant
AT2G29220	Significant	NotSignificant	NotSignificant	Significant	NotSignificant	NotSignificant	Significant	NotSignificant	Significant	NotSignificant	NotSignificant	NotSignificant	Significant	Significant	NotSignificant	NotSignificant	NotSignificant	NotSignificant	Significant	NotSignificant	NotSignificant	Significant	NotSignificant	NotSignificant	Significant	Significant	NotSignificant	NotSignificant	NotSignificant	NotSignificant	NotSignificant	NotSignificant	NotSignificant	NotSignificant	NotSignificant	NotSignificant	NotSignificant	NotSignificant	NotSignificant	NotSignificant	NotSignificant	NotSignificant	NotSignificant	NotSignificant	NotSignificant	NotSignificant	NotSignificant	NotSignificant	NotSignificant
AT2G33090	Significant	NotSignificant	NotSignificant	Significant	NotSignificant	NotSignificant	Significant	Significant	NotSignificant	NotSignificant	NotSignificant	NotSignificant	Significant	Significant	NotSignificant	NotSignificant	NotSignificant	NotSignificant	NotSignificant	NotSignificant	NotSignificant	NotSignificant	NotSignificant	NotSignificant	NotSignificant	NotSignificant	NotSignificant	NotSignificant	NotSignificant	NotSignificant	Significant	Significant	NotSignificant	NotSignificant	NotSignificant	NotSignificant	NotSignificant	NotSignificant	NotSignificant	NotSignificant	NotSignificant	NotSignificant	NotSignificant	NotSignificant	NotSignificant	NotSignificant	NotSignificant	NotSignificant	NotSignificant
AT2G36310	Significant	NotSignificant	NotSignificant	Significant	NotSignificant	NotSignificant	Significant	NotSignificant	NotSignificant	Significant	NotSignificant	NotSignificant	Significant	Significant	NotSignificant	NotSignificant	NotSignificant	NotSignificant	NotSignificant	NotSignificant	NotSignificant	NotSignificant	NotSignificant	NotSignificant	NotSignificant	NotSignificant	NotSignificant	NotSignificant	NotSignificant	NotSignificant	NotSignificant	NotSignificant	NotSignificant	NotSignificant	NotSignificant	NotSignificant	NotSignificant	NotSignificant	NotSignificant	NotSignificant	NotSignificant	NotSignificant	NotSignificant	NotSignificant	NotSignificant	NotSignificant	NotSignificant	NotSignificant	NotSignificant
AT2G40330	Significant	NotSignificant	NotSignificant	Significant	NotSignificant	NotSignificant	Significant	Significant	NotSignificant	NotSignificant	NotSignificant	NotSignificant	Significant	Significant	NotSignificant	NotSignificant	NotSignificant	NotSignificant	NotSignificant	NotSignificant	NotSignificant	NotSignificant	NotSignificant	NotSignificant	Significant	Significant	NotSignificant	NotSignificant	NotSignificant	NotSignificant	NotSignificant	NotSignificant	NotSignificant	NotSignificant	NotSignificant	NotSignificant	NotSignificant	NotSignificant	NotSignificant	NotSignificant	NotSignificant	NotSignificant	NotSignificant	NotSignificant	NotSignificant	NotSignificant	NotSignificant	NotSignificant	NotSignificant
AT2G42890	Significant	NotSignificant	NotSignificant	Significant	NotSignificant	NotSignificant	Significant	NotSignificant	NotSignificant	NotSignificant	Significant	NotSignificant	Significant	NotSignificant	NotSignificant	NotSignificant	Significant	NotSignificant	NotSignificant	NotSignificant	NotSignificant	NotSignificant	NotSignificant	NotSignificant	NotSignificant	NotSignificant	NotSignificant	NotSignificant	NotSignificant	NotSignificant	NotSignificant	NotSignificant	NotSignificant	NotSignificant	NotSignificant	NotSignificant	NotSignificant	NotSignificant	NotSignificant	NotSignificant	NotSignificant	NotSignificant	NotSignificant	NotSignificant	NotSignificant	NotSignificant	NotSignificant	NotSignificant	NotSignificant
AT2G42950	Significant	NotSignificant	NotSignificant	Significant	NotSignificant	NotSignificant	Significant	Significant	NotSignificant	NotSignificant	NotSignificant	NotSignificant	Significant	Significant	NotSignificant	NotSignificant	NotSignificant	NotSignificant	Significant	NotSignificant	NotSignificant	NotSignificant	Significant	NotSignificant	Significant	Significant	NotSignificant	NotSignificant	NotSignificant	NotSignificant	NotSignificant	NotSignificant	NotSignificant	NotSignificant	NotSignificant	NotSignificant	NotSignificant	NotSignificant	NotSignificant	NotSignificant	NotSignificant	NotSignificant	NotSignificant	NotSignificant	NotSignificant	NotSignificant	NotSignificant	NotSignificant	NotSignificant
AT2G42990	Significant	NotSignificant	NotSignificant	Significant	NotSignificant	NotSignificant	Significant	NotSignificant	NotSignificant	NotSignificant	Significant	NotSignificant	Significant	NotSignificant	NotSignificant	NotSignificant	Significant	NotSignificant	Significant	NotSignificant	NotSignificant	NotSignificant	NotSignificant	Significant	Significant	Significant	NotSignificant	NotSignificant	NotSignificant	NotSignificant	Significant	Significant	NotSignificant	NotSignificant	NotSignificant	NotSignificant	NotSignificant	NotSignificant	NotSignificant	NotSignificant	NotSignificant	NotSignificant	NotSignificant	NotSignificant	NotSignificant	NotSignificant	NotSignificant	NotSignificant	NotSignificant
AT2G44290	Significant	NotSignificant	NotSignificant	Significant	NotSignificant	NotSignificant	Significant	Significant	NotSignificant	NotSignificant	NotSignificant	NotSignificant	Significant	Significant	NotSignificant	NotSignificant	NotSignificant	NotSignificant	NotSignificant	NotSignificant	NotSignificant	NotSignificant	NotSignificant	NotSignificant	NotSignificant	NotSignificant	NotSignificant	NotSignificant	NotSignificant	NotSignificant	NotSignificant	NotSignificant	NotSignificant	NotSignificant	NotSignificant	NotSignificant	NotSignificant	NotSignificant	NotSignificant	NotSignificant	NotSignificant	NotSignificant	NotSignificant	NotSignificant	NotSignificant	NotSignificant	NotSignificant	NotSignificant	NotSignificant
AT2G46080	Significant	NotSignificant	NotSignificant	Significant	NotSignificant	NotSignificant	Significant	Significant	NotSignificant	NotSignificant	NotSignificant	NotSignificant	Significant	Significant	NotSignificant	NotSignificant	NotSignificant	NotSignificant	NotSignificant	NotSignificant	NotSignificant	NotSignificant	NotSignificant	NotSignificant	Significant	Significant	NotSignificant	NotSignificant	NotSignificant	NotSignificant	Significant	Significant	NotSignificant	NotSignificant	NotSignificant	NotSignificant	NotSignificant	NotSignificant	NotSignificant	NotSignificant	NotSignificant	NotSignificant	NotSignificant	NotSignificant	NotSignificant	NotSignificant	NotSignificant	NotSignificant	NotSignificant
AT2G46330	Significant	NotSignificant	NotSignificant	Significant	NotSignificant	NotSignificant	Significant	Significant	NotSignificant	NotSignificant	NotSignificant	NotSignificant	Significant	Significant	NotSignificant	NotSignificant	NotSignificant	NotSignificant	NotSignificant	NotSignificant	NotSignificant	NotSignificant	NotSignificant	NotSignificant	Significant	Significant	NotSignificant	NotSignificant	NotSignificant	NotSignificant	Significant	Significant	NotSignificant	NotSignificant	NotSignificant	NotSignificant	NotSignificant	NotSignificant	NotSignificant	NotSignificant	NotSignificant	NotSignificant	NotSignificant	NotSignificant	NotSignificant	NotSignificant	NotSignificant	NotSignificant	NotSignificant
AT2G46530	Significant	NotSignificant	NotSignificant	Significant	NotSignificant	NotSignificant	Significant	Significant	NotSignificant	NotSignificant	NotSignificant	NotSignificant	Significant	Significant	NotSignificant	NotSignificant	NotSignificant	NotSignificant	NotSignificant	NotSignificant	NotSignificant	NotSignificant	NotSignificant	NotSignificant	NotSignificant	NotSignificant	NotSignificant	NotSignificant	NotSignificant	NotSignificant	NotSignificant	NotSignificant	NotSignificant	NotSignificant	NotSignificant	NotSignificant	NotSignificant	NotSignificant	NotSignificant	NotSignificant	NotSignificant	NotSignificant	NotSignificant	NotSignificant	NotSignificant	NotSignificant	NotSignificant	NotSignificant	NotSignificant
AT3G07370	Significant	NotSignificant	NotSignificant	Significant	NotSignificant	NotSignificant	Significant	Significant	NotSignificant	NotSignificant	NotSignificant	NotSignificant	Significant	Significant	NotSignificant	NotSignificant	NotSignificant	NotSignificant	Significant	NotSignificant	NotSignificant	NotSignificant	Significant	NotSignificant	Significant	Significant	NotSignificant	NotSignificant	NotSignificant	NotSignificant	Significant	Significant	NotSignificant	NotSignificant	NotSignificant	NotSignificant	NotSignificant	NotSignificant	NotSignificant	NotSignificant	NotSignificant	NotSignificant	NotSignificant	NotSignificant	NotSignificant	NotSignificant	NotSignificant	NotSignificant	NotSignificant
AT3G09280	Significant	NotSignificant	NotSignificant	Significant	NotSignificant	NotSignificant	Significant	Significant	NotSignificant	NotSignificant	NotSignificant	NotSignificant	Significant	Significant	NotSignificant	NotSignificant	NotSignificant	NotSignificant	Significant	NotSignificant	NotSignificant	NotSignificant	Significant	NotSignificant	Significant	Significant	NotSignificant	NotSignificant	NotSignificant	NotSignificant	Significant	Significant	NotSignificant	NotSignificant	NotSignificant	NotSignificant	NotSignificant	NotSignificant	NotSignificant	NotSignificant	NotSignificant	NotSignificant	NotSignificant	NotSignificant	NotSignificant	NotSignificant	NotSignificant	NotSignificant	NotSignificant
AT3G11410	Significant	NotSignificant	NotSignificant	Significant	NotSignificant	NotSignificant	NotSignificant	NotSignificant	NotSignificant	NotSignificant	NotSignificant	NotSignificant	Significant	NotSignificant	NotSignificant	Significant	NotSignificant	NotSignificant	NotSignificant	NotSignificant	NotSignificant	NotSignificant	NotSignificant	NotSignificant	NotSignificant	NotSignificant	NotSignificant	NotSignificant	NotSignificant	NotSignificant	Significant	Significant	NotSignificant	NotSignificant	NotSignificant	NotSignificant	NotSignificant	NotSignificant	NotSignificant	NotSignificant	NotSignificant	NotSignificant	NotSignificant	NotSignificant	NotSignificant	NotSignificant	NotSignificant	NotSignificant	NotSignificant
AT3G11860	Significant	NotSignificant	NotSignificant	Significant	NotSignificant	NotSignificant	Significant	Significant	NotSignificant	NotSignificant	NotSignificant	NotSignificant	Significant	Significant	NotSignificant	NotSignificant	NotSignificant	NotSignificant	Significant	NotSignificant	Significant	NotSignificant	NotSignificant	NotSignificant	Significant	NotSignificant	Significant	NotSignificant	NotSignificant	NotSignificant	Significant	NotSignificant	Significant	NotSignificant	NotSignificant	NotSignificant	NotSignificant	NotSignificant	NotSignificant	NotSignificant	NotSignificant	NotSignificant	NotSignificant	NotSignificant	NotSignificant	NotSignificant	NotSignificant	NotSignificant	NotSignificant
AT3G12800	Significant	NotSignificant	NotSignificant	Significant	NotSignificant	NotSignificant	NotSignificant	NotSignificant	NotSignificant	NotSignificant	NotSignificant	NotSignificant	NotSignificant	NotSignificant	NotSignificant	NotSignificant	NotSignificant	NotSignificant	NotSignificant	NotSignificant	NotSignificant	NotSignificant	NotSignificant	NotSignificant	NotSignificant	NotSignificant	NotSignificant	NotSignificant	NotSignificant	NotSignificant	NotSignificant	NotSignificant	NotSignificant	NotSignificant	NotSignificant	NotSignificant	NotSignificant	NotSignificant	NotSignificant	NotSignificant	NotSignificant	NotSignificant	NotSignificant	NotSignificant	NotSignificant	NotSignificant	NotSignificant	NotSignificant	NotSignificant
AT3G13520	Significant	NotSignificant	NotSignificant	Significant	NotSignificant	NotSignificant	Significant	NotSignificant	NotSignificant	NotSignificant	Significant	NotSignificant	Significant	Significant	NotSignificant	NotSignificant	NotSignificant	NotSignificant	Significant	NotSignificant	NotSignificant	NotSignificant	Significant	NotSignificant	Significant	Significant	NotSignificant	NotSignificant	NotSignificant	NotSignificant	Significant	Significant	NotSignificant	NotSignificant	NotSignificant	NotSignificant	NotSignificant	NotSignificant	NotSignificant	NotSignificant	NotSignificant	NotSignificant	NotSignificant	NotSignificant	NotSignificant	NotSignificant	NotSignificant	NotSignificant	NotSignificant
AT3G13600	Significant	NotSignificant	NotSignificant	Significant	NotSignificant	NotSignificant	Significant	Significant	NotSignificant	NotSignificant	NotSignificant	NotSignificant	Significant	Significant	NotSignificant	NotSignificant	NotSignificant	NotSignificant	Significant	NotSignificant	NotSignificant	Significant	NotSignificant	NotSignificant	Significant	Significant	NotSignificant	NotSignificant	NotSignificant	NotSignificant	Significant	Significant	NotSignificant	NotSignificant	NotSignificant	NotSignificant	NotSignificant	NotSignificant	NotSignificant	NotSignificant	NotSignificant	NotSignificant	NotSignificant	NotSignificant	NotSignificant	NotSignificant	NotSignificant	NotSignificant	NotSignificant
AT3G14470	Significant	NotSignificant	NotSignificant	Significant	NotSignificant	NotSignificant	Significant	Significant	NotSignificant	NotSignificant	NotSignificant	NotSignificant	Significant	Significant	NotSignificant	NotSignificant	NotSignificant	NotSignificant	Significant	NotSignificant	NotSignificant	NotSignificant	Significant	NotSignificant	Significant	Significant	NotSignificant	NotSignificant	NotSignificant	NotSignificant	Significant	Significant	NotSignificant	NotSignificant	NotSignificant	NotSignificant	NotSignificant	NotSignificant	NotSignificant	NotSignificant	NotSignificant	NotSignificant	NotSignificant	NotSignificant	NotSignificant	NotSignificant	NotSignificant	NotSignificant	NotSignificant
AT3G15770	Significant	NotSignificant	NotSignificant	Significant	NotSignificant	NotSignificant	Significant	Significant	NotSignificant	NotSignificant	NotSignificant	NotSignificant	Significant	Significant	NotSignificant	NotSignificant	NotSignificant	NotSignificant	NotSignificant	NotSignificant	NotSignificant	NotSignificant	NotSignificant	NotSignificant	Significant	NotSignificant	NotSignificant	NotSignificant	Significant	NotSignificant	NotSignificant	NotSignificant	NotSignificant	NotSignificant	NotSignificant	NotSignificant	NotSignificant	NotSignificant	NotSignificant	NotSignificant	NotSignificant	NotSignificant	NotSignificant	NotSignificant	NotSignificant	NotSignificant	NotSignificant	NotSignificant	NotSignificant
AT3G28510	Significant	NotSignificant	NotSignificant	Significant	NotSignificant	NotSignificant	Significant	NotSignificant	NotSignificant	Significant	NotSignificant	NotSignificant	Significant	Significant	NotSignificant	NotSignificant	NotSignificant	NotSignificant	NotSignificant	NotSignificant	NotSignificant	NotSignificant	NotSignificant	NotSignificant	NotSignificant	NotSignificant	NotSignificant	NotSignificant	NotSignificant	NotSignificant	NotSignificant	NotSignificant	NotSignificant	NotSignificant	NotSignificant	NotSignificant	NotSignificant	NotSignificant	NotSignificant	NotSignificant	NotSignificant	NotSignificant	NotSignificant	NotSignificant	NotSignificant	NotSignificant	NotSignificant	NotSignificant	NotSignificant
AT3G51180	Significant	NotSignificant	NotSignificant	Significant	NotSignificant	NotSignificant	Significant	Significant	NotSignificant	NotSignificant	NotSignificant	NotSignificant	Significant	Significant	NotSignificant	NotSignificant	NotSignificant	NotSignificant	NotSignificant	NotSignificant	NotSignificant	NotSignificant	NotSignificant	NotSignificant	Significant	Significant	NotSignificant	NotSignificant	NotSignificant	NotSignificant	Significant	Significant	NotSignificant	NotSignificant	NotSignificant	NotSignificant	NotSignificant	NotSignificant	NotSignificant	NotSignificant	NotSignificant	NotSignificant	NotSignificant	NotSignificant	NotSignificant	NotSignificant	NotSignificant	NotSignificant	NotSignificant
AT3G54120	Significant	NotSignificant	NotSignificant	Significant	NotSignificant	NotSignificant	Significant	NotSignificant	Significant	NotSignificant	NotSignificant	NotSignificant	Significant	Significant	NotSignificant	NotSignificant	NotSignificant	NotSignificant	NotSignificant	NotSignificant	NotSignificant	NotSignificant	NotSignificant	NotSignificant	Significant	Significant	NotSignificant	NotSignificant	NotSignificant	NotSignificant	Significant	Significant	NotSignificant	NotSignificant	NotSignificant	NotSignificant	NotSignificant	NotSignificant	NotSignificant	NotSignificant	NotSignificant	NotSignificant	NotSignificant	NotSignificant	NotSignificant	NotSignificant	NotSignificant	NotSignificant	NotSignificant
AT3G55910	Significant	NotSignificant	NotSignificant	Significant	NotSignificant	NotSignificant	Significant	NotSignificant	NotSignificant	Significant	NotSignificant	NotSignificant	Significant	NotSignificant	Significant	NotSignificant	NotSignificant	NotSignificant	NotSignificant	NotSignificant	NotSignificant	NotSignificant	NotSignificant	NotSignificant	NotSignificant	NotSignificant	NotSignificant	NotSignificant	NotSignificant	NotSignificant	NotSignificant	NotSignificant	NotSignificant	NotSignificant	NotSignificant	NotSignificant	NotSignificant	NotSignificant	NotSignificant	NotSignificant	NotSignificant	NotSignificant	NotSignificant	NotSignificant	NotSignificant	NotSignificant	NotSignificant	NotSignificant	NotSignificant
AT3G56400	Significant	NotSignificant	NotSignificant	Significant	NotSignificant	NotSignificant	Significant	Significant	NotSignificant	NotSignificant	NotSignificant	NotSignificant	Significant	Significant	NotSignificant	NotSignificant	NotSignificant	NotSignificant	NotSignificant	NotSignificant	NotSignificant	NotSignificant	NotSignificant	NotSignificant	NotSignificant	NotSignificant	NotSignificant	NotSignificant	NotSignificant	NotSignificant	NotSignificant	NotSignificant	NotSignificant	NotSignificant	NotSignificant	NotSignificant	NotSignificant	NotSignificant	NotSignificant	NotSignificant	NotSignificant	NotSignificant	NotSignificant	NotSignificant	NotSignificant	NotSignificant	NotSignificant	NotSignificant	NotSignificant
AT3G56470	Significant	NotSignificant	NotSignificant	Significant	NotSignificant	NotSignificant	Significant	NotSignificant	NotSignificant	Significant	NotSignificant	NotSignificant	Significant	NotSignificant	NotSignificant	NotSignificant	Significant	NotSignificant	Significant	Significant	NotSignificant	NotSignificant	NotSignificant	NotSignificant	Significant	Significant	NotSignificant	NotSignificant	NotSignificant	NotSignificant	NotSignificant	NotSignificant	NotSignificant	NotSignificant	NotSignificant	NotSignificant	NotSignificant	NotSignificant	NotSignificant	NotSignificant	NotSignificant	NotSignificant	NotSignificant	NotSignificant	NotSignificant	NotSignificant	NotSignificant	NotSignificant	NotSignificant
AT4G09020	Significant	NotSignificant	NotSignificant	Significant	NotSignificant	NotSignificant	NotSignificant	NotSignificant	NotSignificant	NotSignificant	NotSignificant	NotSignificant	NotSignificant	NotSignificant	NotSignificant	NotSignificant	NotSignificant	NotSignificant	NotSignificant	NotSignificant	NotSignificant	NotSignificant	NotSignificant	NotSignificant	NotSignificant	NotSignificant	NotSignificant	NotSignificant	NotSignificant	NotSignificant	NotSignificant	NotSignificant	NotSignificant	NotSignificant	NotSignificant	NotSignificant	NotSignificant	NotSignificant	NotSignificant	NotSignificant	NotSignificant	NotSignificant	NotSignificant	NotSignificant	NotSignificant	NotSignificant	NotSignificant	NotSignificant	NotSignificant
AT4G11340	Significant	NotSignificant	NotSignificant	Significant	NotSignificant	NotSignificant	Significant	Significant	NotSignificant	NotSignificant	NotSignificant	NotSignificant	Significant	Significant	NotSignificant	NotSignificant	NotSignificant	NotSignificant	Significant	NotSignificant	NotSignificant	NotSignificant	Significant	NotSignificant	Significant	Significant	NotSignificant	NotSignificant	NotSignificant	NotSignificant	Significant	Significant	NotSignificant	NotSignificant	NotSignificant	NotSignificant	NotSignificant	NotSignificant	NotSignificant	NotSignificant	NotSignificant	NotSignificant	NotSignificant	NotSignificant	NotSignificant	NotSignificant	NotSignificant	NotSignificant	NotSignificant
AT4G11655	Significant	NotSignificant	NotSignificant	Significant	NotSignificant	NotSignificant	Significant	Significant	NotSignificant	NotSignificant	NotSignificant	NotSignificant	Significant	Significant	NotSignificant	NotSignificant	NotSignificant	NotSignificant	NotSignificant	NotSignificant	NotSignificant	NotSignificant	NotSignificant	NotSignificant	NotSignificant	NotSignificant	NotSignificant	NotSignificant	NotSignificant	NotSignificant	NotSignificant	NotSignificant	NotSignificant	NotSignificant	NotSignificant	NotSignificant	NotSignificant	NotSignificant	NotSignificant	NotSignificant	NotSignificant	NotSignificant	NotSignificant	NotSignificant	NotSignificant	NotSignificant	NotSignificant	NotSignificant	NotSignificant
AT4G16670	Significant	NotSignificant	NotSignificant	Significant	NotSignificant	NotSignificant	NotSignificant	NotSignificant	NotSignificant	NotSignificant	NotSignificant	NotSignificant	Significant	Significant	NotSignificant	NotSignificant	NotSignificant	NotSignificant	Significant	NotSignificant	NotSignificant	NotSignificant	Significant	NotSignificant	Significant	Significant	NotSignificant	NotSignificant	NotSignificant	NotSignificant	Significant	Significant	NotSignificant	NotSignificant	NotSignificant	NotSignificant	NotSignificant	NotSignificant	NotSignificant	NotSignificant	NotSignificant	NotSignificant	NotSignificant	NotSignificant	NotSignificant	NotSignificant	NotSignificant	NotSignificant	NotSignificant
AT4G16860	Significant	NotSignificant	NotSignificant	Significant	NotSignificant	NotSignificant	Significant	NotSignificant	NotSignificant	Significant	NotSignificant	NotSignificant	Significant	NotSignificant	NotSignificant	Significant	NotSignificant	NotSignificant	NotSignificant	NotSignificant	NotSignificant	NotSignificant	NotSignificant	NotSignificant	NotSignificant	NotSignificant	NotSignificant	NotSignificant	NotSignificant	NotSignificant	NotSignificant	NotSignificant	NotSignificant	NotSignificant	NotSignificant	NotSignificant	NotSignificant	NotSignificant	NotSignificant	NotSignificant	NotSignificant	NotSignificant	NotSignificant	NotSignificant	NotSignificant	NotSignificant	NotSignificant	NotSignificant	NotSignificant
AT4G16890	Significant	NotSignificant	NotSignificant	Significant	NotSignificant	NotSignificant	Significant	Significant	NotSignificant	NotSignificant	NotSignificant	NotSignificant	Significant	Significant	NotSignificant	NotSignificant	NotSignificant	NotSignificant	Significant	NotSignificant	Significant	NotSignificant	NotSignificant	NotSignificant	Significant	Significant	NotSignificant	NotSignificant	NotSignificant	NotSignificant	NotSignificant	NotSignificant	NotSignificant	NotSignificant	NotSignificant	NotSignificant	NotSignificant	NotSignificant	NotSignificant	NotSignificant	NotSignificant	NotSignificant	NotSignificant	NotSignificant	NotSignificant	NotSignificant	NotSignificant	NotSignificant	NotSignificant
AT4G17660	Significant	NotSignificant	NotSignificant	Significant	NotSignificant	NotSignificant	Significant	NotSignificant	NotSignificant	Significant	NotSignificant	NotSignificant	Significant	NotSignificant	NotSignificant	Significant	NotSignificant	NotSignificant	NotSignificant	NotSignificant	NotSignificant	NotSignificant	NotSignificant	NotSignificant	NotSignificant	NotSignificant	NotSignificant	NotSignificant	NotSignificant	NotSignificant	NotSignificant	NotSignificant	NotSignificant	NotSignificant	NotSignificant	NotSignificant	NotSignificant	NotSignificant	NotSignificant	NotSignificant	NotSignificant	NotSignificant	NotSignificant	NotSignificant	NotSignificant	NotSignificant	NotSignificant	NotSignificant	NotSignificant
AT4G21980	Significant	NotSignificant	NotSignificant	Significant	NotSignificant	NotSignificant	Significant	NotSignificant	NotSignificant	Significant	NotSignificant	NotSignificant	Significant	NotSignificant	NotSignificant	NotSignificant	Significant	NotSignificant	NotSignificant	NotSignificant	NotSignificant	NotSignificant	NotSignificant	NotSignificant	NotSignificant	NotSignificant	NotSignificant	NotSignificant	NotSignificant	NotSignificant	NotSignificant	NotSignificant	NotSignificant	NotSignificant	NotSignificant	NotSignificant	NotSignificant	NotSignificant	NotSignificant	NotSignificant	NotSignificant	NotSignificant	NotSignificant	NotSignificant	NotSignificant	NotSignificant	NotSignificant	NotSignificant	NotSignificant
AT4G25190	Significant	NotSignificant	NotSignificant	Significant	NotSignificant	NotSignificant	NotSignificant	NotSignificant	NotSignificant	NotSignificant	NotSignificant	NotSignificant	Significant	NotSignificant	NotSignificant	NotSignificant	Significant	NotSignificant	NotSignificant	NotSignificant	NotSignificant	NotSignificant	NotSignificant	NotSignificant	NotSignificant	NotSignificant	NotSignificant	NotSignificant	NotSignificant	NotSignificant	NotSignificant	NotSignificant	NotSignificant	NotSignificant	NotSignificant	NotSignificant	NotSignificant	NotSignificant	NotSignificant	NotSignificant	NotSignificant	NotSignificant	NotSignificant	NotSignificant	NotSignificant	NotSignificant	NotSignificant	NotSignificant	NotSignificant
AT4G25880	Significant	NotSignificant	NotSignificant	Significant	NotSignificant	NotSignificant	Significant	NotSignificant	NotSignificant	Significant	NotSignificant	NotSignificant	Significant	NotSignificant	Significant	NotSignificant	NotSignificant	NotSignificant	Significant	NotSignificant	NotSignificant	NotSignificant	Significant	NotSignificant	Significant	Significant	NotSignificant	NotSignificant	NotSignificant	NotSignificant	NotSignificant	NotSignificant	NotSignificant	NotSignificant	NotSignificant	NotSignificant	NotSignificant	NotSignificant	NotSignificant	NotSignificant	NotSignificant	NotSignificant	NotSignificant	NotSignificant	NotSignificant	NotSignificant	NotSignificant	NotSignificant	NotSignificant
AT4G26400	Significant	NotSignificant	NotSignificant	Significant	NotSignificant	NotSignificant	Significant	Significant	NotSignificant	NotSignificant	NotSignificant	NotSignificant	Significant	Significant	NotSignificant	NotSignificant	NotSignificant	NotSignificant	Significant	NotSignificant	NotSignificant	Significant	NotSignificant	NotSignificant	Significant	Significant	NotSignificant	NotSignificant	NotSignificant	NotSignificant	Significant	Significant	NotSignificant	NotSignificant	NotSignificant	NotSignificant	NotSignificant	NotSignificant	NotSignificant	NotSignificant	NotSignificant	NotSignificant	NotSignificant	NotSignificant	NotSignificant	NotSignificant	NotSignificant	NotSignificant	NotSignificant
AT4G26670	Significant	NotSignificant	NotSignificant	Significant	NotSignificant	NotSignificant	NotSignificant	NotSignificant	NotSignificant	NotSignificant	NotSignificant	NotSignificant	NotSignificant	NotSignificant	NotSignificant	NotSignificant	NotSignificant	NotSignificant	NotSignificant	NotSignificant	NotSignificant	NotSignificant	NotSignificant	NotSignificant	NotSignificant	NotSignificant	NotSignificant	NotSignificant	NotSignificant	NotSignificant	NotSignificant	NotSignificant	NotSignificant	NotSignificant	NotSignificant	NotSignificant	NotSignificant	NotSignificant	NotSignificant	NotSignificant	NotSignificant	NotSignificant	NotSignificant	NotSignificant	NotSignificant	NotSignificant	NotSignificant	NotSignificant	NotSignificant
AT4G28940	Significant	NotSignificant	NotSignificant	Significant	NotSignificant	NotSignificant	Significant	Significant	NotSignificant	NotSignificant	NotSignificant	NotSignificant	Significant	Significant	NotSignificant	NotSignificant	NotSignificant	NotSignificant	Significant	NotSignificant	NotSignificant	NotSignificant	Significant	NotSignificant	Significant	Significant	NotSignificant	NotSignificant	NotSignificant	NotSignificant	Significant	Significant	NotSignificant	NotSignificant	NotSignificant	NotSignificant	NotSignificant	NotSignificant	NotSignificant	NotSignificant	NotSignificant	NotSignificant	NotSignificant	NotSignificant	NotSignificant	NotSignificant	NotSignificant	NotSignificant	NotSignificant
AT4G30230	Significant	NotSignificant	NotSignificant	Significant	NotSignificant	NotSignificant	Significant	Significant	NotSignificant	NotSignificant	NotSignificant	NotSignificant	Significant	Significant	NotSignificant	NotSignificant	NotSignificant	NotSignificant	NotSignificant	NotSignificant	NotSignificant	NotSignificant	NotSignificant	NotSignificant	NotSignificant	NotSignificant	NotSignificant	NotSignificant	NotSignificant	NotSignificant	NotSignificant	NotSignificant	NotSignificant	NotSignificant	NotSignificant	NotSignificant	NotSignificant	NotSignificant	NotSignificant	NotSignificant	NotSignificant	NotSignificant	NotSignificant	NotSignificant	NotSignificant	NotSignificant	NotSignificant	NotSignificant	NotSignificant
AT4G33940	Significant	NotSignificant	NotSignificant	Significant	NotSignificant	NotSignificant	Significant	Significant	NotSignificant	NotSignificant	NotSignificant	NotSignificant	Significant	Significant	NotSignificant	NotSignificant	NotSignificant	NotSignificant	Significant	NotSignificant	NotSignificant	Significant	NotSignificant	NotSignificant	Significant	Significant	NotSignificant	NotSignificant	NotSignificant	NotSignificant	Significant	Significant	NotSignificant	NotSignificant	NotSignificant	NotSignificant	NotSignificant	NotSignificant	NotSignificant	NotSignificant	NotSignificant	NotSignificant	NotSignificant	NotSignificant	NotSignificant	NotSignificant	NotSignificant	NotSignificant	NotSignificant
AT4G35230	Significant	NotSignificant	NotSignificant	Significant	NotSignificant	NotSignificant	Significant	Significant	NotSignificant	NotSignificant	NotSignificant	NotSignificant	Significant	Significant	NotSignificant	NotSignificant	NotSignificant	NotSignificant	NotSignificant	NotSignificant	NotSignificant	NotSignificant	NotSignificant	NotSignificant	NotSignificant	NotSignificant	NotSignificant	NotSignificant	NotSignificant	NotSignificant	NotSignificant	NotSignificant	NotSignificant	NotSignificant	NotSignificant	NotSignificant	NotSignificant	NotSignificant	NotSignificant	NotSignificant	NotSignificant	NotSignificant	NotSignificant	NotSignificant	NotSignificant	NotSignificant	NotSignificant	NotSignificant	NotSignificant
AT4G37610	Significant	NotSignificant	NotSignificant	Significant	NotSignificant	NotSignificant	Significant	Significant	NotSignificant	NotSignificant	NotSignificant	NotSignificant	Significant	Significant	NotSignificant	NotSignificant	NotSignificant	NotSignificant	NotSignificant	NotSignificant	NotSignificant	NotSignificant	NotSignificant	NotSignificant	Significant	Significant	NotSignificant	NotSignificant	NotSignificant	NotSignificant	Significant	Significant	NotSignificant	NotSignificant	NotSignificant	NotSignificant	NotSignificant	NotSignificant	NotSignificant	NotSignificant	NotSignificant	NotSignificant	NotSignificant	NotSignificant	NotSignificant	NotSignificant	NotSignificant	NotSignificant	NotSignificant
AT5G01980	Significant	NotSignificant	NotSignificant	Significant	NotSignificant	NotSignificant	Significant	Significant	NotSignificant	NotSignificant	NotSignificant	NotSignificant	Significant	Significant	NotSignificant	NotSignificant	NotSignificant	NotSignificant	Significant	NotSignificant	NotSignificant	Significant	NotSignificant	NotSignificant	Significant	Significant	NotSignificant	NotSignificant	NotSignificant	NotSignificant	Significant	Significant	NotSignificant	NotSignificant	NotSignificant	NotSignificant	NotSignificant	NotSignificant	NotSignificant	NotSignificant	NotSignificant	NotSignificant	NotSignificant	NotSignificant	NotSignificant	NotSignificant	NotSignificant	NotSignificant	NotSignificant
AT5G06110	Significant	NotSignificant	NotSignificant	Significant	NotSignificant	NotSignificant	Significant	Significant	NotSignificant	NotSignificant	NotSignificant	NotSignificant	Significant	Significant	NotSignificant	NotSignificant	NotSignificant	NotSignificant	NotSignificant	NotSignificant	NotSignificant	NotSignificant	NotSignificant	NotSignificant	Significant	Significant	NotSignificant	NotSignificant	NotSignificant	NotSignificant	Significant	Significant	NotSignificant	NotSignificant	NotSignificant	NotSignificant	NotSignificant	NotSignificant	NotSignificant	NotSignificant	NotSignificant	NotSignificant	NotSignificant	NotSignificant	NotSignificant	NotSignificant	NotSignificant	NotSignificant	NotSignificant
AT5G08335	Significant	NotSignificant	NotSignificant	Significant	NotSignificant	NotSignificant	Significant	Significant	NotSignificant	NotSignificant	NotSignificant	NotSignificant	Significant	Significant	NotSignificant	NotSignificant	NotSignificant	NotSignificant	Significant	NotSignificant	NotSignificant	NotSignificant	Significant	NotSignificant	Significant	Significant	NotSignificant	NotSignificant	NotSignificant	NotSignificant	Significant	Significant	NotSignificant	NotSignificant	NotSignificant	NotSignificant	NotSignificant	NotSignificant	NotSignificant	NotSignificant	NotSignificant	NotSignificant	NotSignificant	NotSignificant	NotSignificant	NotSignificant	NotSignificant	NotSignificant	NotSignificant
AT5G09290	Significant	NotSignificant	NotSignificant	Significant	NotSignificant	NotSignificant	Significant	Significant	NotSignificant	NotSignificant	NotSignificant	NotSignificant	NotSignificant	NotSignificant	NotSignificant	NotSignificant	NotSignificant	NotSignificant	Significant	NotSignificant	Significant	NotSignificant	NotSignificant	NotSignificant	Significant	NotSignificant	Significant	NotSignificant	NotSignificant	NotSignificant	Significant	NotSignificant	Significant	NotSignificant	NotSignificant	NotSignificant	NotSignificant	NotSignificant	NotSignificant	NotSignificant	NotSignificant	NotSignificant	NotSignificant	NotSignificant	NotSignificant	NotSignificant	NotSignificant	NotSignificant	NotSignificant
AT5G15970	Significant	NotSignificant	NotSignificant	Significant	NotSignificant	NotSignificant	NotSignificant	NotSignificant	NotSignificant	NotSignificant	NotSignificant	NotSignificant	NotSignificant	NotSignificant	NotSignificant	NotSignificant	NotSignificant	NotSignificant	NotSignificant	NotSignificant	NotSignificant	NotSignificant	NotSignificant	NotSignificant	NotSignificant	NotSignificant	NotSignificant	NotSignificant	NotSignificant	NotSignificant	NotSignificant	NotSignificant	NotSignificant	NotSignificant	NotSignificant	NotSignificant	NotSignificant	NotSignificant	NotSignificant	NotSignificant	NotSignificant	NotSignificant	NotSignificant	NotSignificant	NotSignificant	NotSignificant	NotSignificant	NotSignificant	NotSignificant
AT5G38344	Significant	NotSignificant	NotSignificant	Significant	NotSignificant	NotSignificant	Significant	Significant	NotSignificant	NotSignificant	NotSignificant	NotSignificant	Significant	Significant	NotSignificant	NotSignificant	NotSignificant	NotSignificant	Significant	NotSignificant	NotSignificant	NotSignificant	Significant	NotSignificant	Significant	Significant	NotSignificant	NotSignificant	NotSignificant	NotSignificant	NotSignificant	NotSignificant	NotSignificant	NotSignificant	NotSignificant	NotSignificant	NotSignificant	NotSignificant	NotSignificant	NotSignificant	NotSignificant	NotSignificant	NotSignificant	NotSignificant	NotSignificant	NotSignificant	NotSignificant	NotSignificant	NotSignificant
AT5G38350	Significant	NotSignificant	NotSignificant	Significant	NotSignificant	NotSignificant	Significant	Significant	NotSignificant	NotSignificant	NotSignificant	NotSignificant	Significant	Significant	NotSignificant	NotSignificant	NotSignificant	NotSignificant	NotSignificant	NotSignificant	NotSignificant	NotSignificant	NotSignificant	NotSignificant	NotSignificant	NotSignificant	NotSignificant	NotSignificant	NotSignificant	NotSignificant	NotSignificant	NotSignificant	NotSignificant	NotSignificant	NotSignificant	NotSignificant	NotSignificant	NotSignificant	NotSignificant	NotSignificant	NotSignificant	NotSignificant	NotSignificant	NotSignificant	NotSignificant	NotSignificant	NotSignificant	NotSignificant	NotSignificant
AT5G38895	Significant	NotSignificant	NotSignificant	Significant	NotSignificant	NotSignificant	Significant	Significant	NotSignificant	NotSignificant	NotSignificant	NotSignificant	Significant	Significant	NotSignificant	NotSignificant	NotSignificant	NotSignificant	Significant	NotSignificant	NotSignificant	NotSignificant	Significant	NotSignificant	Significant	Significant	NotSignificant	NotSignificant	NotSignificant	NotSignificant	Significant	Significant	NotSignificant	NotSignificant	NotSignificant	NotSignificant	NotSignificant	NotSignificant	NotSignificant	NotSignificant	NotSignificant	NotSignificant	NotSignificant	NotSignificant	NotSignificant	NotSignificant	NotSignificant	NotSignificant	NotSignificant
AT5G41830	Significant	NotSignificant	NotSignificant	Significant	NotSignificant	NotSignificant	Significant	NotSignificant	NotSignificant	Significant	NotSignificant	NotSignificant	Significant	NotSignificant	Significant	NotSignificant	NotSignificant	NotSignificant	NotSignificant	NotSignificant	NotSignificant	NotSignificant	NotSignificant	NotSignificant	NotSignificant	NotSignificant	NotSignificant	NotSignificant	NotSignificant	NotSignificant	NotSignificant	NotSignificant	NotSignificant	NotSignificant	NotSignificant	NotSignificant	NotSignificant	NotSignificant	NotSignificant	NotSignificant	NotSignificant	NotSignificant	NotSignificant	NotSignificant	NotSignificant	NotSignificant	NotSignificant	NotSignificant	NotSignificant
AT5G44980	Significant	NotSignificant	NotSignificant	Significant	NotSignificant	NotSignificant	Significant	NotSignificant	NotSignificant	NotSignificant	Significant	NotSignificant	Significant	NotSignificant	NotSignificant	NotSignificant	Significant	NotSignificant	Significant	NotSignificant	NotSignificant	NotSignificant	Significant	NotSignificant	Significant	Significant	NotSignificant	NotSignificant	NotSignificant	NotSignificant	Significant	Significant	NotSignificant	NotSignificant	NotSignificant	NotSignificant	NotSignificant	NotSignificant	NotSignificant	NotSignificant	NotSignificant	NotSignificant	NotSignificant	NotSignificant	NotSignificant	NotSignificant	NotSignificant	NotSignificant	NotSignificant
AT5G45220	Significant	NotSignificant	NotSignificant	Significant	NotSignificant	NotSignificant	Significant	Significant	NotSignificant	NotSignificant	NotSignificant	NotSignificant	Significant	Significant	NotSignificant	NotSignificant	NotSignificant	NotSignificant	NotSignificant	NotSignificant	NotSignificant	NotSignificant	NotSignificant	NotSignificant	Significant	Significant	NotSignificant	NotSignificant	NotSignificant	NotSignificant	Significant	Significant	NotSignificant	NotSignificant	NotSignificant	NotSignificant	NotSignificant	NotSignificant	NotSignificant	NotSignificant	NotSignificant	NotSignificant	NotSignificant	NotSignificant	NotSignificant	NotSignificant	NotSignificant	NotSignificant	NotSignificant
AT5G46010	Significant	NotSignificant	NotSignificant	Significant	NotSignificant	NotSignificant	Significant	Significant	NotSignificant	NotSignificant	NotSignificant	NotSignificant	Significant	Significant	NotSignificant	NotSignificant	NotSignificant	NotSignificant	Significant	NotSignificant	Significant	NotSignificant	NotSignificant	NotSignificant	Significant	Significant	NotSignificant	NotSignificant	NotSignificant	NotSignificant	Significant	Significant	NotSignificant	NotSignificant	NotSignificant	NotSignificant	NotSignificant	NotSignificant	NotSignificant	NotSignificant	NotSignificant	NotSignificant	NotSignificant	NotSignificant	NotSignificant	NotSignificant	NotSignificant	NotSignificant	NotSignificant
AT5G46013	Significant	NotSignificant	NotSignificant	Significant	NotSignificant	NotSignificant	Significant	Significant	NotSignificant	NotSignificant	NotSignificant	NotSignificant	Significant	Significant	NotSignificant	NotSignificant	NotSignificant	NotSignificant	Significant	NotSignificant	NotSignificant	NotSignificant	Significant	NotSignificant	Significant	Significant	NotSignificant	NotSignificant	NotSignificant	NotSignificant	Significant	Significant	NotSignificant	NotSignificant	NotSignificant	NotSignificant	NotSignificant	NotSignificant	NotSignificant	NotSignificant	NotSignificant	NotSignificant	NotSignificant	NotSignificant	NotSignificant	NotSignificant	NotSignificant	NotSignificant	NotSignificant
AT5G46500	Significant	NotSignificant	NotSignificant	Significant	NotSignificant	NotSignificant	Significant	Significant	NotSignificant	NotSignificant	NotSignificant	NotSignificant	Significant	Significant	NotSignificant	NotSignificant	NotSignificant	NotSignificant	Significant	NotSignificant	NotSignificant	NotSignificant	Significant	NotSignificant	Significant	Significant	NotSignificant	NotSignificant	NotSignificant	NotSignificant	Significant	NotSignificant	NotSignificant	NotSignificant	Significant	NotSignificant	NotSignificant	NotSignificant	NotSignificant	NotSignificant	NotSignificant	NotSignificant	NotSignificant	NotSignificant	NotSignificant	NotSignificant	NotSignificant	NotSignificant	NotSignificant
AT5G48150	Significant	NotSignificant	NotSignificant	Significant	NotSignificant	NotSignificant	Significant	NotSignificant	NotSignificant	Significant	NotSignificant	NotSignificant	Significant	Significant	NotSignificant	NotSignificant	NotSignificant	NotSignificant	NotSignificant	NotSignificant	NotSignificant	NotSignificant	NotSignificant	NotSignificant	NotSignificant	NotSignificant	NotSignificant	NotSignificant	NotSignificant	NotSignificant	NotSignificant	NotSignificant	NotSignificant	NotSignificant	NotSignificant	NotSignificant	NotSignificant	NotSignificant	NotSignificant	NotSignificant	NotSignificant	NotSignificant	NotSignificant	NotSignificant	NotSignificant	NotSignificant	NotSignificant	NotSignificant	NotSignificant
AT5G48670	Significant	NotSignificant	NotSignificant	Significant	NotSignificant	NotSignificant	Significant	NotSignificant	NotSignificant	Significant	NotSignificant	NotSignificant	Significant	NotSignificant	NotSignificant	Significant	NotSignificant	NotSignificant	NotSignificant	NotSignificant	NotSignificant	NotSignificant	NotSignificant	NotSignificant	NotSignificant	NotSignificant	NotSignificant	NotSignificant	NotSignificant	NotSignificant	NotSignificant	NotSignificant	NotSignificant	NotSignificant	NotSignificant	NotSignificant	NotSignificant	NotSignificant	NotSignificant	NotSignificant	NotSignificant	NotSignificant	NotSignificant	NotSignificant	NotSignificant	NotSignificant	NotSignificant	NotSignificant	NotSignificant
AT5G51390	Significant	NotSignificant	NotSignificant	Significant	NotSignificant	NotSignificant	NotSignificant	NotSignificant	NotSignificant	NotSignificant	NotSignificant	NotSignificant	Significant	NotSignificant	Significant	NotSignificant	NotSignificant	NotSignificant	NotSignificant	NotSignificant	NotSignificant	NotSignificant	NotSignificant	NotSignificant	NotSignificant	NotSignificant	NotSignificant	NotSignificant	NotSignificant	NotSignificant	Significant	NotSignificant	NotSignificant	NotSignificant	Significant	NotSignificant	NotSignificant	NotSignificant	NotSignificant	NotSignificant	NotSignificant	NotSignificant	NotSignificant	NotSignificant	NotSignificant	NotSignificant	NotSignificant	NotSignificant	NotSignificant
AT5G51630	Significant	NotSignificant	NotSignificant	Significant	NotSignificant	NotSignificant	Significant	Significant	NotSignificant	NotSignificant	NotSignificant	NotSignificant	Significant	Significant	NotSignificant	NotSignificant	NotSignificant	NotSignificant	Significant	NotSignificant	NotSignificant	NotSignificant	Significant	NotSignificant	Significant	Significant	NotSignificant	NotSignificant	NotSignificant	NotSignificant	Significant	Significant	NotSignificant	NotSignificant	NotSignificant	NotSignificant	NotSignificant	NotSignificant	NotSignificant	NotSignificant	NotSignificant	NotSignificant	NotSignificant	NotSignificant	NotSignificant	NotSignificant	NotSignificant	NotSignificant	NotSignificant
AT5G52300	Significant	NotSignificant	NotSignificant	Significant	NotSignificant	NotSignificant	Significant	NotSignificant	Significant	NotSignificant	NotSignificant	NotSignificant	Significant	NotSignificant	NotSignificant	Significant	NotSignificant	NotSignificant	Significant	Significant	NotSignificant	NotSignificant	NotSignificant	NotSignificant	NotSignificant	NotSignificant	NotSignificant	NotSignificant	NotSignificant	NotSignificant	Significant	Significant	NotSignificant	NotSignificant	NotSignificant	NotSignificant	NotSignificant	NotSignificant	NotSignificant	NotSignificant	NotSignificant	NotSignificant	NotSignificant	NotSignificant	NotSignificant	NotSignificant	NotSignificant	NotSignificant	NotSignificant
AT5G52720	Significant	NotSignificant	NotSignificant	Significant	NotSignificant	NotSignificant	Significant	Significant	NotSignificant	NotSignificant	NotSignificant	NotSignificant	Significant	Significant	NotSignificant	NotSignificant	NotSignificant	NotSignificant	NotSignificant	NotSignificant	NotSignificant	NotSignificant	NotSignificant	NotSignificant	NotSignificant	NotSignificant	NotSignificant	NotSignificant	NotSignificant	NotSignificant	NotSignificant	NotSignificant	NotSignificant	NotSignificant	NotSignificant	NotSignificant	NotSignificant	NotSignificant	NotSignificant	NotSignificant	NotSignificant	NotSignificant	NotSignificant	NotSignificant	NotSignificant	NotSignificant	NotSignificant	NotSignificant	NotSignificant
AT5G52730	Significant	NotSignificant	NotSignificant	Significant	NotSignificant	NotSignificant	Significant	Significant	NotSignificant	NotSignificant	NotSignificant	NotSignificant	Significant	Significant	NotSignificant	NotSignificant	NotSignificant	NotSignificant	NotSignificant	NotSignificant	NotSignificant	NotSignificant	NotSignificant	NotSignificant	NotSignificant	NotSignificant	NotSignificant	NotSignificant	NotSignificant	NotSignificant	NotSignificant	NotSignificant	NotSignificant	NotSignificant	NotSignificant	NotSignificant	NotSignificant	NotSignificant	NotSignificant	NotSignificant	NotSignificant	NotSignificant	NotSignificant	NotSignificant	NotSignificant	NotSignificant	NotSignificant	NotSignificant	NotSignificant
AT5G55100	Significant	NotSignificant	NotSignificant	Significant	NotSignificant	NotSignificant	Significant	Significant	NotSignificant	NotSignificant	NotSignificant	NotSignificant	Significant	Significant	NotSignificant	NotSignificant	NotSignificant	NotSignificant	Significant	NotSignificant	NotSignificant	Significant	NotSignificant	NotSignificant	Significant	Significant	NotSignificant	NotSignificant	NotSignificant	NotSignificant	Significant	Significant	NotSignificant	NotSignificant	NotSignificant	NotSignificant	NotSignificant	NotSignificant	NotSignificant	NotSignificant	NotSignificant	NotSignificant	NotSignificant	NotSignificant	NotSignificant	NotSignificant	NotSignificant	NotSignificant	NotSignificant
AT5G56340	Significant	NotSignificant	NotSignificant	Significant	NotSignificant	NotSignificant	Significant	Significant	NotSignificant	NotSignificant	NotSignificant	NotSignificant	Significant	Significant	NotSignificant	NotSignificant	NotSignificant	NotSignificant	Significant	NotSignificant	NotSignificant	Significant	NotSignificant	NotSignificant	Significant	Significant	NotSignificant	NotSignificant	NotSignificant	NotSignificant	Significant	Significant	NotSignificant	NotSignificant	NotSignificant	NotSignificant	NotSignificant	NotSignificant	NotSignificant	NotSignificant	NotSignificant	NotSignificant	NotSignificant	NotSignificant	NotSignificant	NotSignificant	NotSignificant	NotSignificant	NotSignificant
AT5G62540	Significant	NotSignificant	NotSignificant	Significant	NotSignificant	NotSignificant	Significant	NotSignificant	NotSignificant	Significant	NotSignificant	NotSignificant	Significant	Significant	NotSignificant	NotSignificant	NotSignificant	NotSignificant	Significant	NotSignificant	NotSignificant	NotSignificant	Significant	NotSignificant	Significant	Significant	NotSignificant	NotSignificant	NotSignificant	NotSignificant	Significant	Significant	NotSignificant	NotSignificant	NotSignificant	NotSignificant	NotSignificant	NotSignificant	NotSignificant	NotSignificant	NotSignificant	NotSignificant	NotSignificant	NotSignificant	NotSignificant	NotSignificant	NotSignificant	NotSignificant	NotSignificant
AT5G63810	Significant	NotSignificant	NotSignificant	Significant	NotSignificant	NotSignificant	NotSignificant	NotSignificant	NotSignificant	NotSignificant	NotSignificant	NotSignificant	NotSignificant	NotSignificant	NotSignificant	NotSignificant	NotSignificant	NotSignificant	NotSignificant	NotSignificant	NotSignificant	NotSignificant	NotSignificant	NotSignificant	NotSignificant	NotSignificant	NotSignificant	NotSignificant	NotSignificant	NotSignificant	NotSignificant	NotSignificant	NotSignificant	NotSignificant	NotSignificant	NotSignificant	NotSignificant	NotSignificant	NotSignificant	NotSignificant	NotSignificant	NotSignificant	NotSignificant	NotSignificant	NotSignificant	NotSignificant	NotSignificant	NotSignificant	NotSignificant
AT5G64250	Significant	NotSignificant	NotSignificant	Significant	NotSignificant	NotSignificant	Significant	NotSignificant	NotSignificant	NotSignificant	Significant	NotSignificant	Significant	Significant	NotSignificant	NotSignificant	NotSignificant	NotSignificant	Significant	NotSignificant	NotSignificant	NotSignificant	Significant	NotSignificant	Significant	Significant	NotSignificant	NotSignificant	NotSignificant	NotSignificant	Significant	Significant	NotSignificant	NotSignificant	NotSignificant	NotSignificant	NotSignificant	NotSignificant	NotSignificant	NotSignificant	NotSignificant	NotSignificant	NotSignificant	NotSignificant	NotSignificant	NotSignificant	NotSignificant	NotSignificant	NotSignificant
AT5G65274	Significant	NotSignificant	NotSignificant	Significant	NotSignificant	NotSignificant	NotSignificant	NotSignificant	NotSignificant	NotSignificant	NotSignificant	NotSignificant	Significant	Significant	NotSignificant	NotSignificant	NotSignificant	NotSignificant	NotSignificant	NotSignificant	NotSignificant	NotSignificant	NotSignificant	NotSignificant	NotSignificant	NotSignificant	NotSignificant	NotSignificant	NotSignificant	NotSignificant	Significant	Significant	NotSignificant	NotSignificant	NotSignificant	NotSignificant	NotSignificant	NotSignificant	NotSignificant	NotSignificant	NotSignificant	NotSignificant	NotSignificant	NotSignificant	NotSignificant	NotSignificant	NotSignificant	NotSignificant	NotSignificant
AT5G66658	Significant	NotSignificant	NotSignificant	Significant	NotSignificant	NotSignificant	Significant	NotSignificant	NotSignificant	NotSignificant	Significant	NotSignificant	Significant	NotSignificant	NotSignificant	NotSignificant	Significant	NotSignificant	NotSignificant	NotSignificant	NotSignificant	NotSignificant	NotSignificant	NotSignificant	NotSignificant	NotSignificant	NotSignificant	NotSignificant	NotSignificant	NotSignificant	NotSignificant	NotSignificant	NotSignificant	NotSignificant	NotSignificant	NotSignificant	NotSignificant	NotSignificant	NotSignificant	NotSignificant	NotSignificant	NotSignificant	NotSignificant	NotSignificant	NotSignificant	NotSignificant	NotSignificant	NotSignificant	NotSignificant
AT5G67540	Significant	NotSignificant	NotSignificant	Significant	NotSignificant	NotSignificant	Significant	Significant	NotSignificant	NotSignificant	NotSignificant	NotSignificant	Significant	Significant	NotSignificant	NotSignificant	NotSignificant	NotSignificant	Significant	NotSignificant	Significant	NotSignificant	NotSignificant	NotSignificant	Significant	Significant	NotSignificant	NotSignificant	NotSignificant	NotSignificant	NotSignificant	NotSignificant	NotSignificant	NotSignificant	NotSignificant	NotSignificant	NotSignificant	NotSignificant	NotSignificant	NotSignificant	NotSignificant	NotSignificant	NotSignificant	NotSignificant	NotSignificant	NotSignificant	NotSignificant	NotSignificant	NotSignificant
AT1G04310	Significant	NotSignificant	NotSignificant	NotSignificant	Significant	NotSignificant	NotSignificant	NotSignificant	NotSignificant	NotSignificant	NotSignificant	NotSignificant	NotSignificant	NotSignificant	NotSignificant	NotSignificant	NotSignificant	NotSignificant	NotSignificant	NotSignificant	NotSignificant	NotSignificant	NotSignificant	NotSignificant	NotSignificant	NotSignificant	NotSignificant	NotSignificant	NotSignificant	NotSignificant	Significant	Significant	NotSignificant	NotSignificant	NotSignificant	NotSignificant	NotSignificant	NotSignificant	NotSignificant	NotSignificant	NotSignificant	NotSignificant	NotSignificant	NotSignificant	NotSignificant	NotSignificant	NotSignificant	NotSignificant	NotSignificant
AT1G30190	Significant	NotSignificant	NotSignificant	NotSignificant	Significant	NotSignificant	Significant	Significant	NotSignificant	NotSignificant	NotSignificant	NotSignificant	Significant	Significant	NotSignificant	NotSignificant	NotSignificant	NotSignificant	Significant	NotSignificant	NotSignificant	NotSignificant	Significant	NotSignificant	Significant	Significant	NotSignificant	NotSignificant	NotSignificant	NotSignificant	Significant	Significant	NotSignificant	NotSignificant	NotSignificant	NotSignificant	NotSignificant	NotSignificant	NotSignificant	NotSignificant	NotSignificant	NotSignificant	NotSignificant	NotSignificant	NotSignificant	NotSignificant	NotSignificant	NotSignificant	NotSignificant
AT1G53580	Significant	NotSignificant	NotSignificant	NotSignificant	Significant	NotSignificant	NotSignificant	NotSignificant	NotSignificant	NotSignificant	NotSignificant	NotSignificant	NotSignificant	NotSignificant	NotSignificant	NotSignificant	NotSignificant	NotSignificant	NotSignificant	NotSignificant	NotSignificant	NotSignificant	NotSignificant	NotSignificant	NotSignificant	NotSignificant	NotSignificant	NotSignificant	NotSignificant	NotSignificant	NotSignificant	NotSignificant	NotSignificant	NotSignificant	NotSignificant	NotSignificant	NotSignificant	NotSignificant	NotSignificant	NotSignificant	NotSignificant	NotSignificant	NotSignificant	NotSignificant	NotSignificant	NotSignificant	NotSignificant	NotSignificant	NotSignificant
AT1G62490	Significant	NotSignificant	NotSignificant	NotSignificant	Significant	NotSignificant	NotSignificant	NotSignificant	NotSignificant	NotSignificant	NotSignificant	NotSignificant	Significant	Significant	NotSignificant	NotSignificant	NotSignificant	NotSignificant	NotSignificant	NotSignificant	NotSignificant	NotSignificant	NotSignificant	NotSignificant	Significant	Significant	NotSignificant	NotSignificant	NotSignificant	NotSignificant	Significant	Significant	NotSignificant	NotSignificant	NotSignificant	NotSignificant	NotSignificant	NotSignificant	NotSignificant	NotSignificant	NotSignificant	NotSignificant	NotSignificant	NotSignificant	NotSignificant	NotSignificant	NotSignificant	NotSignificant	NotSignificant
AT2G32150	Significant	NotSignificant	NotSignificant	NotSignificant	Significant	NotSignificant	Significant	Significant	NotSignificant	NotSignificant	NotSignificant	NotSignificant	Significant	Significant	NotSignificant	NotSignificant	NotSignificant	NotSignificant	Significant	NotSignificant	NotSignificant	NotSignificant	Significant	NotSignificant	Significant	Significant	NotSignificant	NotSignificant	NotSignificant	NotSignificant	Significant	Significant	NotSignificant	NotSignificant	NotSignificant	NotSignificant	NotSignificant	NotSignificant	NotSignificant	NotSignificant	NotSignificant	NotSignificant	NotSignificant	NotSignificant	NotSignificant	NotSignificant	NotSignificant	NotSignificant	NotSignificant
AT3G26740	Significant	NotSignificant	NotSignificant	NotSignificant	Significant	NotSignificant	NotSignificant	NotSignificant	NotSignificant	NotSignificant	NotSignificant	NotSignificant	NotSignificant	NotSignificant	NotSignificant	NotSignificant	NotSignificant	NotSignificant	NotSignificant	NotSignificant	NotSignificant	NotSignificant	NotSignificant	NotSignificant	NotSignificant	NotSignificant	NotSignificant	NotSignificant	NotSignificant	NotSignificant	NotSignificant	NotSignificant	NotSignificant	NotSignificant	NotSignificant	NotSignificant	NotSignificant	NotSignificant	NotSignificant	NotSignificant	NotSignificant	NotSignificant	NotSignificant	NotSignificant	NotSignificant	NotSignificant	NotSignificant	NotSignificant	NotSignificant
AT3G51000	Significant	NotSignificant	NotSignificant	NotSignificant	Significant	NotSignificant	NotSignificant	NotSignificant	NotSignificant	NotSignificant	NotSignificant	NotSignificant	NotSignificant	NotSignificant	NotSignificant	NotSignificant	NotSignificant	NotSignificant	NotSignificant	NotSignificant	NotSignificant	NotSignificant	NotSignificant	NotSignificant	NotSignificant	NotSignificant	NotSignificant	NotSignificant	NotSignificant	NotSignificant	NotSignificant	NotSignificant	NotSignificant	NotSignificant	NotSignificant	NotSignificant	NotSignificant	NotSignificant	NotSignificant	NotSignificant	NotSignificant	NotSignificant	NotSignificant	NotSignificant	NotSignificant	NotSignificant	NotSignificant	NotSignificant	NotSignificant
AT3G53990	Significant	NotSignificant	NotSignificant	NotSignificant	Significant	NotSignificant	Significant	Significant	NotSignificant	NotSignificant	NotSignificant	NotSignificant	Significant	Significant	NotSignificant	NotSignificant	NotSignificant	NotSignificant	Significant	NotSignificant	NotSignificant	NotSignificant	NotSignificant	Significant	Significant	NotSignificant	NotSignificant	NotSignificant	NotSignificant	Significant	Significant	Significant	NotSignificant	NotSignificant	NotSignificant	NotSignificant	NotSignificant	NotSignificant	NotSignificant	NotSignificant	NotSignificant	NotSignificant	NotSignificant	NotSignificant	NotSignificant	NotSignificant	NotSignificant	NotSignificant	NotSignificant
AT4G04330	Significant	NotSignificant	NotSignificant	NotSignificant	Significant	NotSignificant	NotSignificant	NotSignificant	NotSignificant	NotSignificant	NotSignificant	NotSignificant	NotSignificant	NotSignificant	NotSignificant	NotSignificant	NotSignificant	NotSignificant	NotSignificant	NotSignificant	NotSignificant	NotSignificant	NotSignificant	NotSignificant	NotSignificant	NotSignificant	NotSignificant	NotSignificant	NotSignificant	NotSignificant	NotSignificant	NotSignificant	NotSignificant	NotSignificant	NotSignificant	NotSignificant	NotSignificant	NotSignificant	NotSignificant	NotSignificant	NotSignificant	NotSignificant	NotSignificant	NotSignificant	NotSignificant	NotSignificant	NotSignificant	NotSignificant	NotSignificant
AT4G16144	Significant	NotSignificant	NotSignificant	NotSignificant	Significant	NotSignificant	Significant	Significant	NotSignificant	NotSignificant	NotSignificant	NotSignificant	Significant	Significant	NotSignificant	NotSignificant	NotSignificant	NotSignificant	Significant	NotSignificant	NotSignificant	NotSignificant	Significant	NotSignificant	Significant	Significant	NotSignificant	NotSignificant	NotSignificant	NotSignificant	Significant	Significant	NotSignificant	NotSignificant	NotSignificant	NotSignificant	NotSignificant	NotSignificant	NotSignificant	NotSignificant	NotSignificant	NotSignificant	NotSignificant	NotSignificant	NotSignificant	NotSignificant	NotSignificant	NotSignificant	NotSignificant
AT4G16740	Significant	NotSignificant	NotSignificant	NotSignificant	Significant	NotSignificant	NotSignificant	NotSignificant	NotSignificant	NotSignificant	NotSignificant	NotSignificant	Significant	NotSignificant	NotSignificant	NotSignificant	Significant	NotSignificant	Significant	Significant	NotSignificant	NotSignificant	NotSignificant	NotSignificant	NotSignificant	NotSignificant	NotSignificant	NotSignificant	NotSignificant	NotSignificant	Significant	Significant	NotSignificant	NotSignificant	NotSignificant	NotSignificant	NotSignificant	NotSignificant	NotSignificant	NotSignificant	NotSignificant	NotSignificant	NotSignificant	NotSignificant	NotSignificant	NotSignificant	NotSignificant	NotSignificant	NotSignificant
AT4G33150	Significant	NotSignificant	NotSignificant	NotSignificant	Significant	NotSignificant	NotSignificant	NotSignificant	NotSignificant	NotSignificant	NotSignificant	NotSignificant	Significant	NotSignificant	NotSignificant	NotSignificant	NotSignificant	Significant	NotSignificant	NotSignificant	NotSignificant	NotSignificant	NotSignificant	NotSignificant	NotSignificant	NotSignificant	NotSignificant	NotSignificant	NotSignificant	NotSignificant	NotSignificant	NotSignificant	NotSignificant	NotSignificant	NotSignificant	NotSignificant	NotSignificant	NotSignificant	NotSignificant	NotSignificant	NotSignificant	NotSignificant	NotSignificant	NotSignificant	NotSignificant	NotSignificant	NotSignificant	NotSignificant	NotSignificant
AT4G34240	Significant	NotSignificant	NotSignificant	NotSignificant	Significant	NotSignificant	Significant	NotSignificant	NotSignificant	Significant	NotSignificant	NotSignificant	Significant	NotSignificant	Significant	NotSignificant	NotSignificant	NotSignificant	NotSignificant	NotSignificant	NotSignificant	NotSignificant	NotSignificant	NotSignificant	NotSignificant	NotSignificant	NotSignificant	NotSignificant	NotSignificant	NotSignificant	NotSignificant	NotSignificant	NotSignificant	NotSignificant	NotSignificant	NotSignificant	NotSignificant	NotSignificant	NotSignificant	NotSignificant	NotSignificant	NotSignificant	NotSignificant	NotSignificant	NotSignificant	NotSignificant	NotSignificant	NotSignificant	NotSignificant
AT5G03240	Significant	NotSignificant	NotSignificant	NotSignificant	Significant	NotSignificant	Significant	NotSignificant	NotSignificant	NotSignificant	Significant	NotSignificant	Significant	NotSignificant	NotSignificant	NotSignificant	Significant	NotSignificant	NotSignificant	NotSignificant	NotSignificant	NotSignificant	NotSignificant	NotSignificant	NotSignificant	NotSignificant	NotSignificant	NotSignificant	NotSignificant	NotSignificant	NotSignificant	NotSignificant	NotSignificant	NotSignificant	NotSignificant	NotSignificant	NotSignificant	NotSignificant	NotSignificant	NotSignificant	NotSignificant	NotSignificant	NotSignificant	NotSignificant	NotSignificant	NotSignificant	NotSignificant	NotSignificant	NotSignificant
AT5G42930	Significant	NotSignificant	NotSignificant	NotSignificant	Significant	NotSignificant	Significant	NotSignificant	NotSignificant	Significant	NotSignificant	NotSignificant	Significant	NotSignificant	NotSignificant	NotSignificant	Significant	NotSignificant	Significant	NotSignificant	NotSignificant	NotSignificant	Significant	NotSignificant	Significant	Significant	NotSignificant	NotSignificant	NotSignificant	NotSignificant	Significant	Significant	NotSignificant	NotSignificant	NotSignificant	NotSignificant	NotSignificant	NotSignificant	NotSignificant	NotSignificant	NotSignificant	NotSignificant	NotSignificant	NotSignificant	NotSignificant	NotSignificant	NotSignificant	NotSignificant	NotSignificant
AT5G46180	Significant	NotSignificant	NotSignificant	NotSignificant	Significant	NotSignificant	NotSignificant	NotSignificant	NotSignificant	NotSignificant	NotSignificant	NotSignificant	NotSignificant	NotSignificant	NotSignificant	NotSignificant	NotSignificant	NotSignificant	NotSignificant	NotSignificant	NotSignificant	NotSignificant	NotSignificant	NotSignificant	NotSignificant	NotSignificant	NotSignificant	NotSignificant	NotSignificant	NotSignificant	NotSignificant	NotSignificant	NotSignificant	NotSignificant	NotSignificant	NotSignificant	NotSignificant	NotSignificant	NotSignificant	NotSignificant	NotSignificant	NotSignificant	NotSignificant	NotSignificant	NotSignificant	NotSignificant	NotSignificant	NotSignificant	NotSignificant
AT5G53970	Significant	NotSignificant	NotSignificant	NotSignificant	Significant	NotSignificant	NotSignificant	NotSignificant	NotSignificant	NotSignificant	NotSignificant	NotSignificant	NotSignificant	NotSignificant	NotSignificant	NotSignificant	NotSignificant	NotSignificant	NotSignificant	NotSignificant	NotSignificant	NotSignificant	NotSignificant	NotSignificant	NotSignificant	NotSignificant	NotSignificant	NotSignificant	NotSignificant	NotSignificant	Significant	Significant	NotSignificant	NotSignificant	NotSignificant	NotSignificant	NotSignificant	NotSignificant	NotSignificant	NotSignificant	NotSignificant	NotSignificant	NotSignificant	NotSignificant	NotSignificant	NotSignificant	NotSignificant	NotSignificant	NotSignificant
AT1G04840	Significant	NotSignificant	NotSignificant	NotSignificant	NotSignificant	Significant	NotSignificant	NotSignificant	NotSignificant	NotSignificant	NotSignificant	NotSignificant	Significant	NotSignificant	NotSignificant	NotSignificant	NotSignificant	Significant	NotSignificant	NotSignificant	NotSignificant	NotSignificant	NotSignificant	NotSignificant	Significant	NotSignificant	Significant	NotSignificant	NotSignificant	NotSignificant	Significant	Significant	NotSignificant	NotSignificant	NotSignificant	NotSignificant	NotSignificant	NotSignificant	NotSignificant	NotSignificant	NotSignificant	NotSignificant	NotSignificant	NotSignificant	NotSignificant	NotSignificant	NotSignificant	NotSignificant	NotSignificant
AT1G05770	Significant	NotSignificant	NotSignificant	NotSignificant	NotSignificant	Significant	Significant	NotSignificant	NotSignificant	NotSignificant	NotSignificant	Significant	Significant	Significant	NotSignificant	NotSignificant	NotSignificant	NotSignificant	Significant	NotSignificant	Significant	NotSignificant	NotSignificant	NotSignificant	Significant	NotSignificant	NotSignificant	Significant	NotSignificant	NotSignificant	Significant	NotSignificant	NotSignificant	Significant	NotSignificant	NotSignificant	NotSignificant	NotSignificant	NotSignificant	NotSignificant	NotSignificant	NotSignificant	NotSignificant	NotSignificant	NotSignificant	NotSignificant	NotSignificant	NotSignificant	NotSignificant
AT1G06570	Significant	NotSignificant	NotSignificant	NotSignificant	NotSignificant	Significant	NotSignificant	NotSignificant	NotSignificant	NotSignificant	NotSignificant	NotSignificant	Significant	NotSignificant	NotSignificant	NotSignificant	Significant	NotSignificant	NotSignificant	NotSignificant	NotSignificant	NotSignificant	NotSignificant	NotSignificant	NotSignificant	NotSignificant	NotSignificant	NotSignificant	NotSignificant	NotSignificant	Significant	Significant	NotSignificant	NotSignificant	NotSignificant	NotSignificant	NotSignificant	NotSignificant	NotSignificant	NotSignificant	NotSignificant	NotSignificant	NotSignificant	NotSignificant	NotSignificant	NotSignificant	NotSignificant	NotSignificant	NotSignificant
AT1G07050	Significant	NotSignificant	NotSignificant	NotSignificant	NotSignificant	Significant	Significant	NotSignificant	NotSignificant	NotSignificant	Significant	NotSignificant	NotSignificant	NotSignificant	NotSignificant	NotSignificant	NotSignificant	NotSignificant	NotSignificant	NotSignificant	NotSignificant	NotSignificant	NotSignificant	NotSignificant	NotSignificant	NotSignificant	NotSignificant	NotSignificant	NotSignificant	NotSignificant	NotSignificant	NotSignificant	NotSignificant	NotSignificant	NotSignificant	NotSignificant	NotSignificant	NotSignificant	NotSignificant	NotSignificant	NotSignificant	NotSignificant	NotSignificant	NotSignificant	NotSignificant	NotSignificant	NotSignificant	NotSignificant	NotSignificant
AT1G07420	Significant	NotSignificant	NotSignificant	NotSignificant	NotSignificant	Significant	NotSignificant	NotSignificant	NotSignificant	NotSignificant	NotSignificant	NotSignificant	NotSignificant	NotSignificant	NotSignificant	NotSignificant	NotSignificant	NotSignificant	NotSignificant	NotSignificant	NotSignificant	NotSignificant	NotSignificant	NotSignificant	NotSignificant	NotSignificant	NotSignificant	NotSignificant	NotSignificant	NotSignificant	NotSignificant	NotSignificant	NotSignificant	NotSignificant	NotSignificant	NotSignificant	NotSignificant	NotSignificant	NotSignificant	NotSignificant	NotSignificant	NotSignificant	NotSignificant	NotSignificant	NotSignificant	NotSignificant	NotSignificant	NotSignificant	NotSignificant
AT1G12710	Significant	NotSignificant	NotSignificant	NotSignificant	NotSignificant	Significant	NotSignificant	NotSignificant	NotSignificant	NotSignificant	NotSignificant	NotSignificant	NotSignificant	NotSignificant	NotSignificant	NotSignificant	NotSignificant	NotSignificant	NotSignificant	NotSignificant	NotSignificant	NotSignificant	NotSignificant	NotSignificant	NotSignificant	NotSignificant	NotSignificant	NotSignificant	NotSignificant	NotSignificant	Significant	NotSignificant	NotSignificant	NotSignificant	NotSignificant	Significant	NotSignificant	NotSignificant	NotSignificant	NotSignificant	NotSignificant	NotSignificant	NotSignificant	NotSignificant	NotSignificant	NotSignificant	NotSignificant	NotSignificant	NotSignificant
AT1G19320	Significant	NotSignificant	NotSignificant	NotSignificant	NotSignificant	Significant	NotSignificant	NotSignificant	NotSignificant	NotSignificant	NotSignificant	NotSignificant	Significant	NotSignificant	NotSignificant	NotSignificant	Significant	NotSignificant	NotSignificant	NotSignificant	NotSignificant	NotSignificant	NotSignificant	NotSignificant	NotSignificant	NotSignificant	NotSignificant	NotSignificant	NotSignificant	NotSignificant	NotSignificant	NotSignificant	NotSignificant	NotSignificant	NotSignificant	NotSignificant	NotSignificant	NotSignificant	NotSignificant	NotSignificant	NotSignificant	NotSignificant	NotSignificant	NotSignificant	NotSignificant	NotSignificant	NotSignificant	NotSignificant	NotSignificant
AT1G22510	Significant	NotSignificant	NotSignificant	NotSignificant	NotSignificant	Significant	Significant	Significant	NotSignificant	NotSignificant	NotSignificant	NotSignificant	Significant	Significant	NotSignificant	NotSignificant	NotSignificant	NotSignificant	NotSignificant	NotSignificant	NotSignificant	NotSignificant	NotSignificant	NotSignificant	NotSignificant	NotSignificant	NotSignificant	NotSignificant	NotSignificant	NotSignificant	NotSignificant	NotSignificant	NotSignificant	NotSignificant	NotSignificant	NotSignificant	NotSignificant	NotSignificant	NotSignificant	NotSignificant	NotSignificant	NotSignificant	NotSignificant	NotSignificant	NotSignificant	NotSignificant	NotSignificant	NotSignificant	NotSignificant
AT1G26665	Significant	NotSignificant	NotSignificant	NotSignificant	NotSignificant	Significant	NotSignificant	NotSignificant	NotSignificant	NotSignificant	NotSignificant	NotSignificant	NotSignificant	NotSignificant	NotSignificant	NotSignificant	NotSignificant	NotSignificant	NotSignificant	NotSignificant	NotSignificant	NotSignificant	NotSignificant	NotSignificant	NotSignificant	NotSignificant	NotSignificant	NotSignificant	NotSignificant	NotSignificant	NotSignificant	NotSignificant	NotSignificant	NotSignificant	NotSignificant	NotSignificant	NotSignificant	NotSignificant	NotSignificant	NotSignificant	NotSignificant	NotSignificant	NotSignificant	NotSignificant	NotSignificant	NotSignificant	NotSignificant	NotSignificant	NotSignificant
AT1G28200	Significant	NotSignificant	NotSignificant	NotSignificant	NotSignificant	Significant	Significant	Significant	NotSignificant	NotSignificant	NotSignificant	NotSignificant	Significant	Significant	NotSignificant	NotSignificant	NotSignificant	NotSignificant	Significant	NotSignificant	NotSignificant	NotSignificant	Significant	NotSignificant	Significant	Significant	NotSignificant	NotSignificant	NotSignificant	NotSignificant	Significant	Significant	NotSignificant	NotSignificant	NotSignificant	NotSignificant	NotSignificant	NotSignificant	NotSignificant	NotSignificant	NotSignificant	NotSignificant	NotSignificant	NotSignificant	NotSignificant	NotSignificant	NotSignificant	NotSignificant	NotSignificant
AT1G30814	Significant	NotSignificant	NotSignificant	NotSignificant	NotSignificant	Significant	Significant	Significant	NotSignificant	NotSignificant	NotSignificant	NotSignificant	Significant	Significant	NotSignificant	NotSignificant	NotSignificant	NotSignificant	NotSignificant	NotSignificant	NotSignificant	NotSignificant	NotSignificant	NotSignificant	NotSignificant	NotSignificant	NotSignificant	NotSignificant	NotSignificant	NotSignificant	NotSignificant	NotSignificant	NotSignificant	NotSignificant	NotSignificant	NotSignificant	NotSignificant	NotSignificant	NotSignificant	NotSignificant	NotSignificant	NotSignificant	NotSignificant	NotSignificant	NotSignificant	NotSignificant	NotSignificant	NotSignificant	NotSignificant
AT1G52565	Significant	NotSignificant	NotSignificant	NotSignificant	NotSignificant	Significant	Significant	NotSignificant	NotSignificant	NotSignificant	NotSignificant	Significant	Significant	Significant	NotSignificant	NotSignificant	NotSignificant	NotSignificant	NotSignificant	NotSignificant	NotSignificant	NotSignificant	NotSignificant	NotSignificant	NotSignificant	NotSignificant	NotSignificant	NotSignificant	NotSignificant	NotSignificant	Significant	Significant	NotSignificant	NotSignificant	NotSignificant	NotSignificant	NotSignificant	NotSignificant	NotSignificant	NotSignificant	NotSignificant	NotSignificant	NotSignificant	NotSignificant	NotSignificant	NotSignificant	NotSignificant	NotSignificant	NotSignificant
AT1G55440	Significant	NotSignificant	NotSignificant	NotSignificant	NotSignificant	Significant	NotSignificant	NotSignificant	NotSignificant	NotSignificant	NotSignificant	NotSignificant	Significant	Significant	NotSignificant	NotSignificant	NotSignificant	NotSignificant	NotSignificant	NotSignificant	NotSignificant	NotSignificant	NotSignificant	NotSignificant	Significant	Significant	NotSignificant	NotSignificant	NotSignificant	NotSignificant	Significant	Significant	NotSignificant	NotSignificant	NotSignificant	NotSignificant	NotSignificant	NotSignificant	NotSignificant	NotSignificant	NotSignificant	NotSignificant	NotSignificant	NotSignificant	NotSignificant	NotSignificant	NotSignificant	NotSignificant	NotSignificant
AT1G55510	Significant	NotSignificant	NotSignificant	NotSignificant	NotSignificant	Significant	NotSignificant	NotSignificant	NotSignificant	NotSignificant	NotSignificant	NotSignificant	NotSignificant	NotSignificant	NotSignificant	NotSignificant	NotSignificant	NotSignificant	NotSignificant	NotSignificant	NotSignificant	NotSignificant	NotSignificant	NotSignificant	NotSignificant	NotSignificant	NotSignificant	NotSignificant	NotSignificant	NotSignificant	NotSignificant	NotSignificant	NotSignificant	NotSignificant	NotSignificant	NotSignificant	NotSignificant	NotSignificant	NotSignificant	NotSignificant	NotSignificant	NotSignificant	NotSignificant	NotSignificant	NotSignificant	NotSignificant	NotSignificant	NotSignificant	NotSignificant
AT1G60030	Significant	NotSignificant	NotSignificant	NotSignificant	NotSignificant	Significant	Significant	NotSignificant	NotSignificant	NotSignificant	NotSignificant	Significant	Significant	NotSignificant	NotSignificant	NotSignificant	NotSignificant	Significant	NotSignificant	NotSignificant	NotSignificant	NotSignificant	NotSignificant	NotSignificant	NotSignificant	NotSignificant	NotSignificant	NotSignificant	NotSignificant	NotSignificant	NotSignificant	NotSignificant	NotSignificant	NotSignificant	NotSignificant	NotSignificant	NotSignificant	NotSignificant	NotSignificant	NotSignificant	NotSignificant	NotSignificant	NotSignificant	NotSignificant	NotSignificant	NotSignificant	NotSignificant	NotSignificant	NotSignificant
AT2G23170	Significant	NotSignificant	NotSignificant	NotSignificant	NotSignificant	Significant	Significant	NotSignificant	NotSignificant	NotSignificant	Significant	NotSignificant	Significant	Significant	NotSignificant	NotSignificant	NotSignificant	NotSignificant	NotSignificant	NotSignificant	NotSignificant	NotSignificant	NotSignificant	NotSignificant	Significant	NotSignificant	NotSignificant	NotSignificant	Significant	NotSignificant	Significant	Significant	NotSignificant	NotSignificant	NotSignificant	NotSignificant	NotSignificant	NotSignificant	NotSignificant	NotSignificant	NotSignificant	NotSignificant	NotSignificant	NotSignificant	NotSignificant	NotSignificant	NotSignificant	NotSignificant	NotSignificant
AT2G30830	Significant	NotSignificant	NotSignificant	NotSignificant	NotSignificant	Significant	NotSignificant	NotSignificant	NotSignificant	NotSignificant	NotSignificant	NotSignificant	Significant	NotSignificant	NotSignificant	NotSignificant	NotSignificant	Significant	NotSignificant	NotSignificant	NotSignificant	NotSignificant	NotSignificant	NotSignificant	NotSignificant	NotSignificant	NotSignificant	NotSignificant	NotSignificant	NotSignificant	Significant	Significant	NotSignificant	NotSignificant	NotSignificant	NotSignificant	NotSignificant	NotSignificant	NotSignificant	NotSignificant	NotSignificant	NotSignificant	NotSignificant	NotSignificant	NotSignificant	NotSignificant	NotSignificant	NotSignificant	NotSignificant
AT2G31940	Significant	NotSignificant	NotSignificant	NotSignificant	NotSignificant	Significant	Significant	Significant	NotSignificant	NotSignificant	NotSignificant	NotSignificant	Significant	NotSignificant	NotSignificant	NotSignificant	NotSignificant	Significant	NotSignificant	NotSignificant	NotSignificant	NotSignificant	NotSignificant	NotSignificant	NotSignificant	NotSignificant	NotSignificant	NotSignificant	NotSignificant	NotSignificant	NotSignificant	NotSignificant	NotSignificant	NotSignificant	NotSignificant	NotSignificant	NotSignificant	NotSignificant	NotSignificant	NotSignificant	NotSignificant	NotSignificant	NotSignificant	NotSignificant	NotSignificant	NotSignificant	NotSignificant	NotSignificant	NotSignificant
AT2G36020	Significant	NotSignificant	NotSignificant	NotSignificant	NotSignificant	Significant	Significant	Significant	NotSignificant	NotSignificant	NotSignificant	NotSignificant	Significant	Significant	NotSignificant	NotSignificant	NotSignificant	NotSignificant	NotSignificant	NotSignificant	NotSignificant	NotSignificant	NotSignificant	NotSignificant	NotSignificant	NotSignificant	NotSignificant	NotSignificant	NotSignificant	NotSignificant	NotSignificant	NotSignificant	NotSignificant	NotSignificant	NotSignificant	NotSignificant	NotSignificant	NotSignificant	NotSignificant	NotSignificant	NotSignificant	NotSignificant	NotSignificant	NotSignificant	NotSignificant	NotSignificant	NotSignificant	NotSignificant	NotSignificant
AT3G05820	Significant	NotSignificant	NotSignificant	NotSignificant	NotSignificant	Significant	Significant	NotSignificant	NotSignificant	NotSignificant	NotSignificant	Significant	Significant	NotSignificant	NotSignificant	NotSignificant	NotSignificant	Significant	NotSignificant	NotSignificant	NotSignificant	NotSignificant	NotSignificant	NotSignificant	NotSignificant	NotSignificant	NotSignificant	NotSignificant	NotSignificant	NotSignificant	Significant	Significant	NotSignificant	NotSignificant	NotSignificant	NotSignificant	NotSignificant	NotSignificant	NotSignificant	NotSignificant	NotSignificant	NotSignificant	NotSignificant	NotSignificant	NotSignificant	NotSignificant	NotSignificant	NotSignificant	NotSignificant
AT3G10020	Significant	NotSignificant	NotSignificant	NotSignificant	NotSignificant	Significant	NotSignificant	NotSignificant	NotSignificant	NotSignificant	NotSignificant	NotSignificant	NotSignificant	NotSignificant	NotSignificant	NotSignificant	NotSignificant	NotSignificant	NotSignificant	NotSignificant	NotSignificant	NotSignificant	NotSignificant	NotSignificant	NotSignificant	NotSignificant	NotSignificant	NotSignificant	NotSignificant	NotSignificant	NotSignificant	NotSignificant	NotSignificant	NotSignificant	NotSignificant	NotSignificant	NotSignificant	NotSignificant	NotSignificant	NotSignificant	NotSignificant	NotSignificant	NotSignificant	NotSignificant	NotSignificant	NotSignificant	NotSignificant	NotSignificant	NotSignificant
AT3G10780	Significant	NotSignificant	NotSignificant	NotSignificant	NotSignificant	Significant	NotSignificant	NotSignificant	NotSignificant	NotSignificant	NotSignificant	NotSignificant	Significant	NotSignificant	NotSignificant	NotSignificant	Significant	NotSignificant	NotSignificant	NotSignificant	NotSignificant	NotSignificant	NotSignificant	NotSignificant	NotSignificant	NotSignificant	NotSignificant	NotSignificant	NotSignificant	NotSignificant	NotSignificant	NotSignificant	NotSignificant	NotSignificant	NotSignificant	NotSignificant	NotSignificant	NotSignificant	NotSignificant	NotSignificant	NotSignificant	NotSignificant	NotSignificant	NotSignificant	NotSignificant	NotSignificant	NotSignificant	NotSignificant	NotSignificant
AT3G13450	Significant	NotSignificant	NotSignificant	NotSignificant	NotSignificant	Significant	NotSignificant	NotSignificant	NotSignificant	NotSignificant	NotSignificant	NotSignificant	Significant	NotSignificant	NotSignificant	NotSignificant	NotSignificant	Significant	NotSignificant	NotSignificant	NotSignificant	NotSignificant	NotSignificant	NotSignificant	NotSignificant	NotSignificant	NotSignificant	NotSignificant	NotSignificant	NotSignificant	NotSignificant	NotSignificant	NotSignificant	NotSignificant	NotSignificant	NotSignificant	NotSignificant	NotSignificant	NotSignificant	NotSignificant	NotSignificant	NotSignificant	NotSignificant	NotSignificant	NotSignificant	NotSignificant	NotSignificant	NotSignificant	NotSignificant
AT3G17770	Significant	NotSignificant	NotSignificant	NotSignificant	NotSignificant	Significant	Significant	NotSignificant	NotSignificant	NotSignificant	Significant	NotSignificant	Significant	Significant	NotSignificant	NotSignificant	NotSignificant	NotSignificant	Significant	NotSignificant	NotSignificant	NotSignificant	NotSignificant	Significant	Significant	Significant	NotSignificant	NotSignificant	NotSignificant	NotSignificant	Significant	Significant	NotSignificant	NotSignificant	NotSignificant	NotSignificant	NotSignificant	NotSignificant	NotSignificant	NotSignificant	NotSignificant	NotSignificant	NotSignificant	NotSignificant	NotSignificant	NotSignificant	NotSignificant	NotSignificant	NotSignificant
AT3G21310	Significant	NotSignificant	NotSignificant	NotSignificant	NotSignificant	Significant	NotSignificant	NotSignificant	NotSignificant	NotSignificant	NotSignificant	NotSignificant	Significant	Significant	NotSignificant	NotSignificant	NotSignificant	NotSignificant	NotSignificant	NotSignificant	NotSignificant	NotSignificant	NotSignificant	NotSignificant	NotSignificant	NotSignificant	NotSignificant	NotSignificant	NotSignificant	NotSignificant	Significant	Significant	NotSignificant	NotSignificant	NotSignificant	NotSignificant	NotSignificant	NotSignificant	NotSignificant	NotSignificant	NotSignificant	NotSignificant	NotSignificant	NotSignificant	NotSignificant	NotSignificant	NotSignificant	NotSignificant	NotSignificant
[truncated: 6,896 more rows]
[truncated: 27 more columns]
