# Supplementary material for: Two unequally redundant "helper" immune receptor families mediate Arabidopsis thaliana intracellular "sensor" immune receptor functions
Source: PLoS Biol. 2020 Sep 14;18(9):e3000783. doi: 10.1371/journal.pbio.3000783 (PMC7514072; doi:10.1371/journal.pbio.3000783)
Supplement: S2 Dataset — (XLSX) [file pbio.3000783.s010.xlsx]

## Sheet: S2_Dataset
Supplementary table xx: GO terms associated to Col-0 ETI induced genes and RNL dependent ETI induced genes during Pf0-1 AvrRpt2, AvrRps4 or AvrRpm1 infection.
ID Description GeneRatio BgRatio pvalue p.adjust qvalue geneID Count NumGenes Num Time Treatment RNL requirement Direction Significance
GO:0000160 phosphorelay signal transduction system 1/76 138/20876 0.3964785238 NA 0.7178847225 AT3G24500 1 0 0.0131578947 4h Pf0-1 AvrRpm1 ADR1 / NRG1 redundant Up FALSE
GO:0000160 phosphorelay signal transduction system 1/65 138/20876 0.3506418678 NA 0.6725127092 AT4G13820 1 0 0.0153846154 8h Pf0-1 AvrRpm1 ADR1 / NRG1 redundant Up FALSE
GO:0000160 phosphorelay signal transduction system 1/252 138/20876 0.8139109276 NA 0.99116379 AT2G26300 1 0 0.003968254 4h Pf0-1 AvrRpm1 ADR1 + NRG1 dependent Up FALSE
GO:0000160 phosphorelay signal transduction system 2/153 138/20876 0.2684525808 NA 0.8161784433 AT1G56160/AT3G55980 2 0 0.0130718954 8h Pf0-1 AvrRpm1 ADR1 + NRG1 dependent Up FALSE
GO:0000160 phosphorelay signal transduction system 17/1290 138/20876 0.0050445714 NA 0.2602625171 AT1G07260/AT1G66340/AT1G78080/AT2G26300/AT2G31230/AT3G12500/AT3G20310/AT3G20770/AT3G24500/AT3G55730/AT4G13820/AT4G20380/AT4G26400/AT4G33940/AT5G38895/AT5G40990/AT5G59430 17 0 0.0131782946 4h Pf0-1 AvrRpm1 Col 0 ETI Up FALSE
GO:0000160 phosphorelay signal transduction system 30/2082 138/20876 3.21249488268692e-05 0.0031910783 0.0030208724 AT1G04310/AT1G07260/AT1G27320/AT1G32230/AT1G50640/AT1G56160/AT1G66340/AT1G73500/AT1G73730/AT2G26300/AT2G30040/AT2G31230/AT2G34600/AT3G15210/AT3G20310/AT3G23220/AT3G23230/AT3G24500/AT3G46060/AT3G55730/AT3G55980/AT4G13820/AT4G16110/AT4G20380/AT4G26400/AT4G29380/AT4G33940/AT5G38895/AT5…
GO:0000160 phosphorelay signal transduction system 2/493 138/20876 0.8406258 NA 0.999988928 AT2G26300/AT3G24500 2 0 0.0040567951 4h Pf0-1 AvrRpm1 RNL dependent Up FALSE
GO:0000160 phosphorelay signal transduction system 3/343 138/20876 0.3961049843 NA 0.998453689 AT1G56160/AT3G55980/AT4G13820 3 0 0.0087463557 8h Pf0-1 AvrRpm1 RNL dependent Up FALSE
GO:0000160 phosphorelay signal transduction system 1/14 138/20876 0.0886996349 NA 0.1461295912 AT1G04310 1 0 0.0714285714 4h Pf0-1 AvrRps4 ADR1 / NRG1 redundant Up FALSE
GO:0000160 phosphorelay signal transduction system 5/239 138/20876 0.0214294539 NA 0.2449767778 AT2G26300/AT2G30040/AT3G24500/AT4G13820/AT5G38895 5 232 0.0209205021 8h Pf0-1 AvrRps4 ADR1 / NRG1 redundant Up FALSE
GO:0000160 phosphorelay signal transduction system 5/236 138/20876 0.0204204893 NA 0.1310715369 AT1G07260/AT1G73500/AT2G26300/AT3G55730/AT5G40990 5 547 0.0211864407 4h Pf0-1 AvrRps4 ADR1 + NRG1 dependent Up FALSE
GO:0000160 phosphorelay signal transduction system 3/401 138/20876 0.4963364835 NA 0.8379587407 AT1G73730/AT2G34600/AT3G46060 3 921 0.0074812968 8h Pf0-1 AvrRps4 ADR1 + NRG1 dependent Up FALSE
GO:0000160 phosphorelay signal transduction system 3/86 138/20876 0.0194165396 NA 0.1404489231 AT4G26400/AT4G33940/AT5G38895 3 88 0.0348837209 4h Pf0-1 AvrRps4 ADR1 specific Up FALSE
GO:0000160 phosphorelay signal transduction system 6/315 138/20876 0.018444918 NA 0.1538949945 AT3G55730/AT4G16110/AT4G26400/AT4G29380/AT4G33940/AT5G47220 6 540 0.019047619 8h Pf0-1 AvrRps4 ADR1 specific Up FALSE
GO:0000160 phosphorelay signal transduction system 10/423 138/20876 0.0005179616 0.0137469819 0.0121275229 AT1G04310/AT1G07260/AT1G73500/AT2G26300/AT3G55730/AT4G13820/AT4G26400/AT4G33940/AT5G38895/AT5G40990 10 780 0.0236406619 4h Pf0-1 AvrRps4 Col 0 ETI Up TRUE
GO:0000160 phosphorelay signal transduction system 16/1112 138/20876 0.0027997885 0.0386906938 0.0341743497 AT1G32230/AT1G73730/AT2G26300/AT2G30040/AT2G34600/AT3G24500/AT3G46060/AT3G55730/AT4G13820/AT4G16110/AT4G26400/AT4G29380/AT4G33940/AT5G38895/AT5G40990/AT5G47220 16 2840 0.0143884892 8h Pf0-1 AvrRps4 Col 0 ETI Up TRUE
GO:0000160 phosphorelay signal transduction system 2/122 138/20876 0.1930913954 NA 0.5852340651 AT1G32230/AT5G40990 2 0 0.0163934426 8h Pf0-1 AvrRps4 NRG1 specific Up FALSE
GO:0000160 phosphorelay signal transduction system 9/366 138/20876 0.0007477793 0.0182222011 0.0166127148 AT1G07260/AT1G73500/AT2G26300/AT3G55730/AT5G40990/AT4G26400/AT4G33940/AT5G38895/AT1G04310 9 707 0.0245901639 4h Pf0-1 AvrRps4 RNL dependent Up TRUE
GO:0000160 phosphorelay signal transduction system 16/1077 138/20876 0.0020358684 0.02989025 0.0262032826 AT1G73730/AT2G34600/AT3G46060/AT3G55730/AT4G16110/AT4G26400/AT4G29380/AT4G33940/AT5G47220/AT2G26300/AT2G30040/AT3G24500/AT4G13820/AT5G38895/AT1G32230/AT5G40990 16 2919 0.0148560817 8h Pf0-1 AvrRps4 RNL dependent Up TRUE
GO:0000160 phosphorelay signal transduction system 1/40 138/20876 0.2332122584 NA 0.4151189596 AT3G24500 1 0 0.025 4h Pf0-1 AvrRpt2 ADR1 / NRG1 redundant Up FALSE
GO:0000160 phosphorelay signal transduction system 1/101 138/20876 0.489052338 NA 0.7813035769 AT3G24500 1 10 0.0099009901 8h Pf0-1 AvrRpt2 ADR1 / NRG1 redundant Up FALSE
GO:0000160 phosphorelay signal transduction system 1/140 138/20876 0.6060977694 NA 0.7364315754 AT2G05710 1 0 0.0071428571 4h Pf0-1 AvrRpt2 ADR1 + NRG1 dependent Up FALSE
GO:0000160 phosphorelay signal transduction system 4/100 138/20876 0.0043916347 NA 0.2289487735 AT1G07260/AT1G66340/AT2G26300/AT5G40990 4 14 0.04 4h Pf0-1 AvrRpt2 ADR1 specific Up FALSE
GO:0000160 phosphorelay signal transduction system 14/660 138/20876 0.0001239705 0.016846208 0.0150794477 AT1G07260/AT1G66340/AT2G05710/AT2G26300/AT2G31230/AT3G12500/AT3G24500/AT3G55730/AT4G13820/AT4G20380/AT4G26400/AT4G33940/AT5G38895/AT5G40990 14 1277 0.0212121212 4h Pf0-1 AvrRpt2 Col 0 ETI Up TRUE
GO:0000160 phosphorelay signal transduction system 17/1407 138/20876 0.0115341454 NA 0.1297927122 AT1G32230/AT1G73730/AT2G26300/AT2G30040/AT3G15210/AT3G24500/AT3G46060/AT3G55730/AT3G55980/AT4G13820/AT4G16110/AT4G20380/AT4G26400/AT4G33940/AT5G38895/AT5G40990/AT5G47220 17 1859 0.0120824449 8h Pf0-1 AvrRpt2 Col 0 ETI Up FALSE
GO:0000160 phosphorelay signal transduction system 6/309 138/20876 0.0169476948 NA 0.1658885068 AT2G05710/AT1G07260/AT1G66340/AT2G26300/AT5G40990/AT3G24500 6 14 0.0194174757 4h Pf0-1 AvrRpt2 RNL dependent Up FALSE
GO:0000160 phosphorelay signal transduction system 1/357 138/20876 0.9082107319 NA 0.9997349379 AT3G24500 1 0 0.0028011204 8h Pf0-1 AvrRpt2 RNL dependent Up FALSE
GO:0000302 response to reactive oxygen species 4/76 318/20876 0.0288009902 NA 0.5658415846 AT1G12480/AT3G09640/AT3G24500/AT4G26980 4 0 0.0526315789 4h Pf0-1 AvrRpm1 ADR1 / NRG1 redundant Up FALSE
GO:0000302 response to reactive oxygen species 1/65 318/20876 0.6318612378 NA 0.7393134215 AT4G13820 1 0 0.0153846154 8h Pf0-1 AvrRpm1 ADR1 / NRG1 redundant Up FALSE
GO:0000302 response to reactive oxygen species 5/252 318/20876 0.3392192959 NA 0.99116379 AT1G08830/AT2G26300/AT3G08640/AT5G07330/AT5G48570 5 0 0.0198412698 4h Pf0-1 AvrRpm1 ADR1 + NRG1 dependent Up FALSE
GO:0000302 response to reactive oxygen species 5/153 318/20876 0.085098521 NA 0.6764323822 AT1G17870/AT1G56160/AT1G62730/AT2G06050/AT5G55120 5 0 0.0326797386 8h Pf0-1 AvrRpm1 ADR1 + NRG1 dependent Up FALSE
GO:0000302 response to reactive oxygen species 2/104 318/20876 0.4718761806 NA 0.7988120368 AT1G73260/AT3G11050 2 0 0.0192307692 4h Pf0-1 AvrRpm1 ADR1 specific Up FALSE
GO:0000302 response to reactive oxygen species 38/1290 318/20876 7.60533989221669e-05 NA 0.1059423847 AT1G08830/AT1G12180/AT1G12480/AT1G66080/AT1G72660/AT1G73260/AT1G74310/AT2G26300/AT2G42680/AT3G01420/AT3G02750/AT3G07150/AT3G08640/AT3G09640/AT3G11050/AT3G20770/AT3G24500/AT3G48090/AT3G51550/AT3G53280/AT3G55730/AT3G63350/AT4G11660/AT4G13820/AT4G20380/AT4G26400/AT4G26980/AT4G29340/AT4G29770/AT4G330…
GO:0000302 response to reactive oxygen species 69/2082 318/20876 3.81138533648983e-10 5.67896415136984e-07 5.37605931673302e-07 AT1G03070/AT1G05680/AT1G07410/AT1G11650/AT1G11890/AT1G12480/AT1G14200/AT1G16030/AT1G17870/AT1G20870/AT1G27320/AT1G30070/AT1G32230/AT1G53540/AT1G56160/AT1G62730/AT1G62740/AT1G72660/AT1G73730/AT1G74310/AT1G78420/AT2G06050/AT2G26300/AT2G27140/AT2G29500/AT2G30480/AT2G39770/A…
GO:0000302 response to reactive oxygen species 1/61 318/20876 0.6084763988 NA 0.5809294125 AT1G74310 1 0 0.0163934426 4h Pf0-1 AvrRpm1 NRG1 specific Up FALSE
GO:0000302 response to reactive oxygen species 1/63 318/20876 0.62034826 NA 0.7200909868 AT4G21830 1 0 0.0158730159 8h Pf0-1 AvrRpm1 NRG1 specific Up FALSE
GO:0000302 response to reactive oxygen species 12/493 318/20876 0.0758030243 NA 0.999988928 AT1G08830/AT2G26300/AT3G08640/AT5G07330/AT5G48570/AT1G73260/AT3G11050/AT1G12480/AT3G09640/AT3G24500/AT4G26980/AT1G74310 12 0 0.0243407708 4h Pf0-1 AvrRpm1 RNL dependent Up FALSE
GO:0000302 response to reactive oxygen species 7/343 318/20876 0.2694581892 NA 0.998453689 AT1G17870/AT1G56160/AT1G62730/AT2G06050/AT5G55120/AT4G13820/AT4G21830 7 0 0.0204081633 8h Pf0-1 AvrRpm1 RNL dependent Up FALSE
GO:0000302 response to reactive oxygen species 15/239 318/20876 4.28164416120666e-06 0.0005319984 0.0004989487 AT1G14200/AT1G30070/AT1G62740/AT1G74310/AT1G78420/AT2G26300/AT3G24500/AT3G25230/AT3G48090/AT4G11660/AT4G13820/AT5G09590/AT5G12030/AT5G38895/AT5G51440 15 232 0.0627615063 8h Pf0-1 AvrRps4 ADR1 / NRG1 redundant Up TRUE
GO:0000302 response to reactive oxygen species 10/236 318/20876 0.0034639432 NA 0.0514279819 AT1G08830/AT1G73260/AT1G74310/AT2G26300/AT3G01420/AT3G08640/AT3G48090/AT3G55730/AT4G11660/AT5G49570 10 547 0.0423728814 4h Pf0-1 AvrRps4 ADR1 + NRG1 dependent Up FALSE
GO:0000302 response to reactive oxygen species 8/401 318/20876 0.2688544103 NA 0.6543584499 AT1G62730/AT1G73730/AT2G06050/AT2G28160/AT3G16050/AT3G18820/AT4G00860/AT4G26070 8 921 0.0199501247 8h Pf0-1 AvrRps4 ADR1 + NRG1 dependent Up FALSE
GO:0000302 response to reactive oxygen species 4/86 318/20876 0.0424410277 NA 0.2164704479 AT4G26400/AT4G33940/AT4G37610/AT5G38895 4 88 0.0465116279 4h Pf0-1 AvrRps4 ADR1 specific Up FALSE
GO:0000302 response to reactive oxygen species 12/315 318/20876 0.0034062026 NA 0.0499974772 AT1G11890/AT2G29500/AT3G55730/AT4G00940/AT4G26400/AT4G29340/AT4G29380/AT4G33940/AT5G15250/AT5G18420/AT5G48570/AT5G53400 12 540 0.0380952381 8h Pf0-1 AvrRps4 ADR1 specific Up FALSE
GO:0000302 response to reactive oxygen species 16/423 318/20876 0.0008297358 0.0189488495 0.0167165861 AT1G08830/AT1G73260/AT1G74310/AT2G26300/AT3G01420/AT3G08640/AT3G48090/AT3G55730/AT4G11660/AT4G13820/AT4G26400/AT4G29340/AT4G33940/AT4G37610/AT5G38895/AT5G49570 16 780 0.0378250591 4h Pf0-1 AvrRps4 Col 0 ETI Up TRUE
GO:0000302 response to reactive oxygen species 42/1112 318/20876 5.42781017676097e-08 7.834139355125e-06 6.91966443587071e-06 AT1G11890/AT1G14200/AT1G30070/AT1G32230/AT1G62730/AT1G62740/AT1G73730/AT1G74310/AT1G78420/AT2G06050/AT2G26300/AT2G28160/AT2G29500/AT2G46240/AT3G04710/AT3G16050/AT3G18820/AT3G24500/AT3G25230/AT3G48090/AT3G55730/AT4G00860/AT4G00940/AT4G11660/AT4G12400/AT4G13820/AT4G21830/AT4…
GO:0000302 response to reactive oxygen species 7/122 318/20876 0.0026824411 NA 0.2390483308 AT1G32230/AT2G46240/AT3G04710/AT4G12400/AT4G21830/AT4G25200/AT5G35320 7 0 0.0573770492 8h Pf0-1 AvrRps4 NRG1 specific Up FALSE
GO:0000302 response to reactive oxygen species 14/366 318/20876 0.0015560121 0.0351431016 0.0320390673 AT1G08830/AT1G73260/AT1G74310/AT2G26300/AT3G01420/AT3G08640/AT3G48090/AT3G55730/AT4G11660/AT5G49570/AT4G26400/AT4G33940/AT4G37610/AT5G38895 14 707 0.0382513661 4h Pf0-1 AvrRps4 RNL dependent Up TRUE
GO:0000302 response to reactive oxygen species 42/1077 318/20876 2.21765000895595e-08 3.18355979063454e-06 2.7908671457738e-06 AT1G62730/AT1G73730/AT2G06050/AT2G28160/AT3G16050/AT3G18820/AT4G00860/AT4G26070/AT1G11890/AT2G29500/AT3G55730/AT4G00940/AT4G26400/AT4G29340/AT4G29380/AT4G33940/AT5G15250/AT5G18420/AT5G48570/AT5G53400/AT1G14200/AT1G30070/AT1G62740/AT1G74310/AT1G78420/AT2G26300/AT3G24500/AT…
GO:0000302 response to reactive oxygen species 1/40 318/20876 0.4591315864 NA 0.4940922538 AT3G24500 1 0 0.025 4h Pf0-1 AvrRpt2 ADR1 / NRG1 redundant Up FALSE
GO:0000302 response to reactive oxygen species 5/101 318/20876 0.0192167815 NA 0.3901544394 AT1G30070/AT1G74310/AT3G24500/AT4G00940/AT5G12030 5 10 0.0495049505 8h Pf0-1 AvrRpt2 ADR1 / NRG1 redundant Up FALSE
GO:0000302 response to reactive oxygen species 5/140 318/20876 0.0633024378 NA 0.3991572943 AT1G08830/AT2G05710/AT3G08640/AT3G51550/AT5G49570 5 0 0.0357142857 4h Pf0-1 AvrRpt2 ADR1 + NRG1 dependent Up FALSE
GO:0000302 response to reactive oxygen species 5/123 318/20876 0.040197569 NA 0.7835932701 AT2G06050/AT2G28160/AT2G44660/AT3G18820/AT5G55120 5 0 0.0406504065 8h Pf0-1 AvrRpt2 ADR1 + NRG1 dependent Up FALSE
GO:0000302 response to reactive oxygen species 2/100 318/20876 0.4516775497 NA 0.745879153 AT1G73260/AT2G26300 2 14 0.02 4h Pf0-1 AvrRpt2 ADR1 specific Up FALSE
GO:0000302 response to reactive oxygen species 1/83 318/20876 0.7210100178 NA 0.823488599 AT2G29500 1 0 0.0120481928 8h Pf0-1 AvrRpt2 ADR1 specific Up FALSE
GO:0000302 response to reactive oxygen species 23/660 318/20876 0.0002138654 0.0237779472 0.0212842149 AT1G08830/AT1G66080/AT1G73260/AT1G74310/AT2G05710/AT2G26300/AT3G01420/AT3G02750/AT3G08640/AT3G24500/AT3G48090/AT3G51550/AT3G55730/AT4G11660/AT4G13820/AT4G20380/AT4G26400/AT4G33060/AT4G33940/AT4G37610/AT5G35320/AT5G38895/AT5G49570 23 1277 0.0348484848 4h Pf0-1 AvrRpt2 Col 0 ETI Up TRUE
GO:0000302 response to reactive oxygen species 42/1407 318/20876 2.26608590653674e-05 0.0018501925 0.0016950042 AT1G07410/AT1G11650/AT1G11890/AT1G14200/AT1G30070/AT1G32230/AT1G62730/AT1G62740/AT1G73730/AT1G74310/AT1G78420/AT2G06050/AT2G26300/AT2G28160/AT2G29500/AT2G44660/AT3G04710/AT3G18820/AT3G24500/AT3G25230/AT3G48090/AT3G55730/AT4G00860/AT4G00940/AT4G11660/AT4G12400/AT4G13820/AT4G20380/AT4G218…
GO:0000302 response to reactive oxygen species 1/29 318/20876 0.3594650039 NA 0.3003049322 AT1G74310 1 0 0.0344827586 4h Pf0-1 AvrRpt2 NRG1 specific Up FALSE
GO:0000302 response to reactive oxygen species 2/50 318/20876 0.1767189649 NA 0.5581054847 AT1G07410/AT4G21830 2 0 0.04 8h Pf0-1 AvrRpt2 NRG1 specific Up FALSE
GO:0000302 response to reactive oxygen species 9/309 318/20876 0.047962376 NA 0.2985954445 AT1G08830/AT2G05710/AT3G08640/AT3G51550/AT5G49570/AT1G73260/AT2G26300/AT3G24500/AT1G74310 9 14 0.0291262136 4h Pf0-1 AvrRpt2 RNL dependent Up FALSE
GO:0000302 response to reactive oxygen species 13/357 318/20876 0.0034481105 NA 0.5968907487 AT2G06050/AT2G28160/AT2G44660/AT3G18820/AT5G55120/AT2G29500/AT1G30070/AT1G74310/AT3G24500/AT4G00940/AT5G12030/AT1G07410/AT4G21830 13 0 0.0364145658 8h Pf0-1 AvrRpt2 RNL dependent Up FALSE
GO:0000303 response to superoxide 1/65 43/20876 0.1256110297 NA 0.6725127092 AT4G13820 1 0 0.0153846154 8h Pf0-1 AvrRpm1 ADR1 / NRG1 redundant Up FALSE
GO:0000303 response to superoxide 2/252 43/20876 0.0949711591 NA 0.99116379 AT1G08830/AT2G26300 2 0 0.0079365079 4h Pf0-1 AvrRpm1 ADR1 + NRG1 dependent Up FALSE
GO:0000303 response to superoxide 9/1290 43/20876 0.0010659436 NA 0.1237382882 AT1G08830/AT2G26300/AT3G20770/AT3G55730/AT4G13820/AT4G20380/AT4G26400/AT4G33940/AT5G38895 9 0 0.0069767442 4h Pf0-1 AvrRpm1 Col 0 ETI Up FALSE
GO:0000303 response to superoxide 11/2082 43/20876 0.002674607 NA 0.0909935483 AT1G27320/AT1G32230/AT1G73730/AT2G26300/AT3G55730/AT4G13820/AT4G20380/AT4G26400/AT4G29380/AT4G33940/AT5G38895 11 1406 0.0052833814 8h Pf0-1 AvrRpm1 Col 0 ETI Up FALSE
GO:0000303 response to superoxide 2/493 43/20876 0.2699807634 NA 0.999988928 AT1G08830/AT2G26300 2 0 0.0040567951 4h Pf0-1 AvrRpm1 RNL dependent Up FALSE
GO:0000303 response to superoxide 1/343 43/20876 0.5098761055 NA 0.998453689 AT4G13820 1 0 0.0029154519 8h Pf0-1 AvrRpm1 RNL dependent Up FALSE
GO:0000303 response to superoxide 3/239 43/20876 0.0130569104 NA 0.1935873385 AT2G26300/AT4G13820/AT5G38895 3 232 0.0125523013 8h Pf0-1 AvrRps4 ADR1 / NRG1 redundant Up FALSE
GO:0000303 response to superoxide 3/236 43/20876 0.012622901 NA 0.0997280608 AT1G08830/AT2G26300/AT3G55730 3 547 0.0127118644 4h Pf0-1 AvrRps4 ADR1 + NRG1 dependent Up FALSE
GO:0000303 response to superoxide 1/401 43/20876 0.5660633433 NA 0.8785884968 AT1G73730 1 921 0.0024937656 8h Pf0-1 AvrRps4 ADR1 + NRG1 dependent Up FALSE
GO:0000303 response to superoxide 3/86 43/20876 0.0007395156 0.0213960869 0.0181805684 AT4G26400/AT4G33940/AT5G38895 3 88 0.0348837209 4h Pf0-1 AvrRps4 ADR1 specific Up TRUE
GO:0000303 response to superoxide 4/315 43/20876 0.0039498202 NA 0.0539784865 AT3G55730/AT4G26400/AT4G29380/AT4G33940 4 540 0.0126984127 8h Pf0-1 AvrRps4 ADR1 specific Up FALSE
GO:0000303 response to superoxide 7/423 43/20876 2.29036304372558e-05 0.0013945896 0.0012303004 AT1G08830/AT2G26300/AT3G55730/AT4G13820/AT4G26400/AT4G33940/AT5G38895 7 780 0.0165484634 4h Pf0-1 AvrRps4 Col 0 ETI Up TRUE
GO:0000303 response to superoxide 9/1112 43/20876 0.0003651023 0.0076494826 0.0067565626 AT1G32230/AT1G73730/AT2G26300/AT3G55730/AT4G13820/AT4G26400/AT4G29380/AT4G33940/AT5G38895 9 2840 0.0080935252 8h Pf0-1 AvrRps4 Col 0 ETI Up TRUE
GO:0000303 response to superoxide 1/122 43/20876 0.2229768433 NA 0.6166133199 AT1G32230 1 0 0.0081967213 8h Pf0-1 AvrRps4 NRG1 specific Up FALSE
GO:0000303 response to superoxide 6/366 43/20876 9.82580787885666e-05 0.0030328994 0.0027650168 AT1G08830/AT2G26300/AT3G55730/AT4G26400/AT4G33940/AT5G38895 6 707 0.0163934426 4h Pf0-1 AvrRps4 RNL dependent Up TRUE
GO:0000303 response to superoxide 9/1077 43/20876 0.0002883386 0.0064229911 0.0056307141 AT1G73730/AT3G55730/AT4G26400/AT4G29380/AT4G33940/AT2G26300/AT4G13820/AT5G38895/AT1G32230 9 2919 0.008356546 8h Pf0-1 AvrRps4 RNL dependent Up TRUE
GO:0000303 response to superoxide 2/140 43/20876 0.0337079633 NA 0.3991572943 AT1G08830/AT2G05710 2 0 0.0142857143 4h Pf0-1 AvrRpt2 ADR1 + NRG1 dependent Up FALSE
GO:0000303 response to superoxide 1/100 43/20876 0.186721409 NA 0.4811352095 AT2G26300 1 14 0.01 4h Pf0-1 AvrRpt2 ADR1 specific Up FALSE
GO:0000303 response to superoxide 9/660 43/20876 6.43528754937533e-06 0.0026234522 0.0023483155 AT1G08830/AT2G05710/AT2G26300/AT3G55730/AT4G13820/AT4G20380/AT4G26400/AT4G33940/AT5G38895 9 1277 0.0136363636 4h Pf0-1 AvrRpt2 Col 0 ETI Up TRUE
GO:0000303 response to superoxide 9/1407 43/20876 0.0019540634 0.0448121914 0.0410534864 AT1G32230/AT1G73730/AT2G26300/AT3G55730/AT4G13820/AT4G20380/AT4G26400/AT4G33940/AT5G38895 9 1859 0.0063965885 8h Pf0-1 AvrRpt2 Col 0 ETI Up TRUE
GO:0000303 response to superoxide 3/309 43/20876 0.0256328917 NA 0.2100513942 AT1G08830/AT2G05710/AT2G26300 3 14 0.0097087379 4h Pf0-1 AvrRpt2 RNL dependent Up FALSE
GO:0000305 response to oxygen radical 1/65 43/20876 0.1256110297 NA 0.6725127092 AT4G13820 1 0 0.0153846154 8h Pf0-1 AvrRpm1 ADR1 / NRG1 redundant Up FALSE
GO:0000305 response to oxygen radical 2/252 43/20876 0.0949711591 NA 0.99116379 AT1G08830/AT2G26300 2 0 0.0079365079 4h Pf0-1 AvrRpm1 ADR1 + NRG1 dependent Up FALSE
GO:0000305 response to oxygen radical 9/1290 43/20876 0.0010659436 NA 0.1237382882 AT1G08830/AT2G26300/AT3G20770/AT3G55730/AT4G13820/AT4G20380/AT4G26400/AT4G33940/AT5G38895 9 0 0.0069767442 4h Pf0-1 AvrRpm1 Col 0 ETI Up FALSE
GO:0000305 response to oxygen radical 11/2082 43/20876 0.002674607 NA 0.0909935483 AT1G27320/AT1G32230/AT1G73730/AT2G26300/AT3G55730/AT4G13820/AT4G20380/AT4G26400/AT4G29380/AT4G33940/AT5G38895 11 1406 0.0052833814 8h Pf0-1 AvrRpm1 Col 0 ETI Up FALSE
GO:0000305 response to oxygen radical 2/493 43/20876 0.2699807634 NA 0.999988928 AT1G08830/AT2G26300 2 0 0.0040567951 4h Pf0-1 AvrRpm1 RNL dependent Up FALSE
GO:0000305 response to oxygen radical 1/343 43/20876 0.5098761055 NA 0.998453689 AT4G13820 1 0 0.0029154519 8h Pf0-1 AvrRpm1 RNL dependent Up FALSE
GO:0000305 response to oxygen radical 3/239 43/20876 0.0130569104 NA 0.1935873385 AT2G26300/AT4G13820/AT5G38895 3 232 0.0125523013 8h Pf0-1 AvrRps4 ADR1 / NRG1 redundant Up FALSE
GO:0000305 response to oxygen radical 3/236 43/20876 0.012622901 NA 0.0997280608 AT1G08830/AT2G26300/AT3G55730 3 547 0.0127118644 4h Pf0-1 AvrRps4 ADR1 + NRG1 dependent Up FALSE
GO:0000305 response to oxygen radical 1/401 43/20876 0.5660633433 NA 0.8785884968 AT1G73730 1 921 0.0024937656 8h Pf0-1 AvrRps4 ADR1 + NRG1 dependent Up FALSE
GO:0000305 response to oxygen radical 3/86 43/20876 0.0007395156 0.0213960869 0.0181805684 AT4G26400/AT4G33940/AT5G38895 3 88 0.0348837209 4h Pf0-1 AvrRps4 ADR1 specific Up TRUE
GO:0000305 response to oxygen radical 4/315 43/20876 0.0039498202 NA 0.0539784865 AT3G55730/AT4G26400/AT4G29380/AT4G33940 4 540 0.0126984127 8h Pf0-1 AvrRps4 ADR1 specific Up FALSE
GO:0000305 response to oxygen radical 7/423 43/20876 2.29036304372558e-05 0.0013945896 0.0012303004 AT1G08830/AT2G26300/AT3G55730/AT4G13820/AT4G26400/AT4G33940/AT5G38895 7 780 0.0165484634 4h Pf0-1 AvrRps4 Col 0 ETI Up TRUE
GO:0000305 response to oxygen radical 9/1112 43/20876 0.0003651023 0.0076494826 0.0067565626 AT1G32230/AT1G73730/AT2G26300/AT3G55730/AT4G13820/AT4G26400/AT4G29380/AT4G33940/AT5G38895 9 2840 0.0080935252 8h Pf0-1 AvrRps4 Col 0 ETI Up TRUE
GO:0000305 response to oxygen radical 1/122 43/20876 0.2229768433 NA 0.6166133199 AT1G32230 1 0 0.0081967213 8h Pf0-1 AvrRps4 NRG1 specific Up FALSE
GO:0000305 response to oxygen radical 6/366 43/20876 9.82580787885666e-05 0.0030328994 0.0027650168 AT1G08830/AT2G26300/AT3G55730/AT4G26400/AT4G33940/AT5G38895 6 707 0.0163934426 4h Pf0-1 AvrRps4 RNL dependent Up TRUE
GO:0000305 response to oxygen radical 9/1077 43/20876 0.0002883386 0.0064229911 0.0056307141 AT1G73730/AT3G55730/AT4G26400/AT4G29380/AT4G33940/AT2G26300/AT4G13820/AT5G38895/AT1G32230 9 2919 0.008356546 8h Pf0-1 AvrRps4 RNL dependent Up TRUE
GO:0000305 response to oxygen radical 2/140 43/20876 0.0337079633 NA 0.3991572943 AT1G08830/AT2G05710 2 0 0.0142857143 4h Pf0-1 AvrRpt2 ADR1 + NRG1 dependent Up FALSE
GO:0000305 response to oxygen radical 1/100 43/20876 0.186721409 NA 0.4811352095 AT2G26300 1 14 0.01 4h Pf0-1 AvrRpt2 ADR1 specific Up FALSE
GO:0000305 response to oxygen radical 9/660 43/20876 6.43528754937533e-06 0.0026234522 0.0023483155 AT1G08830/AT2G05710/AT2G26300/AT3G55730/AT4G13820/AT4G20380/AT4G26400/AT4G33940/AT5G38895 9 1277 0.0136363636 4h Pf0-1 AvrRpt2 Col 0 ETI Up TRUE
GO:0000305 response to oxygen radical 9/1407 43/20876 0.0019540634 0.0448121914 0.0410534864 AT1G32230/AT1G73730/AT2G26300/AT3G55730/AT4G13820/AT4G20380/AT4G26400/AT4G33940/AT5G38895 9 1859 0.0063965885 8h Pf0-1 AvrRpt2 Col 0 ETI Up TRUE
GO:0000305 response to oxygen radical 3/309 43/20876 0.0256328917 NA 0.2100513942 AT1G08830/AT2G05710/AT2G26300 3 14 0.0097087379 4h Pf0-1 AvrRpt2 RNL dependent Up FALSE
GO:0001666 response to hypoxia 1/76 100/20876 0.306211316 NA 0.708656296 AT3G10630 1 0 0.0131578947 4h Pf0-1 AvrRpm1 ADR1 / NRG1 redundant Up FALSE
GO:0001666 response to hypoxia 2/252 100/20876 0.3405688848 NA 0.99116379 AT1G04920/AT1G53910 2 0 0.0079365079 4h Pf0-1 AvrRpm1 ADR1 + NRG1 dependent Up FALSE
GO:0001666 response to hypoxia 3/153 100/20876 0.0372727228 NA 0.6764323822 AT1G53910/AT4G02280/AT5G09290 3 0 0.0196078431 8h Pf0-1 AvrRpm1 ADR1 + NRG1 dependent Up FALSE
GO:0001666 response to hypoxia 1/104 100/20876 0.3938426937 NA 0.7988120368 AT2G26400 1 0 0.0096153846 4h Pf0-1 AvrRpm1 ADR1 specific Up FALSE
GO:0001666 response to hypoxia 11/1290 100/20876 0.0445114098 NA 0.9287478609 AT1G04920/AT1G53910/AT1G73370/AT2G26400/AT3G05550/AT3G10630/AT3G28510/AT3G48090/AT3G56400/AT4G20380/AT4G36550 11 0 0.0085271318 4h Pf0-1 AvrRpm1 Col 0 ETI Up FALSE
GO:0001666 response to hypoxia 12/2082 100/20876 0.2934720567 NA 0.9466619569 AT1G04920/AT1G35140/AT1G53910/AT1G73370/AT1G77120/AT2G34390/AT3G05550/AT3G10630/AT4G02280/AT4G20380/AT5G09290/AT5G37180 12 1406 0.0057636888 8h Pf0-1 AvrRpm1 Col 0 ETI Up FALSE
GO:0001666 response to hypoxia 4/493 100/20876 0.2113509915 NA 0.999988928 AT1G04920/AT1G53910/AT2G26400/AT3G10630 4 0 0.0081135903 4h Pf0-1 AvrRpm1 RNL dependent Up FALSE
GO:0001666 response to hypoxia 3/343 100/20876 0.2268017648 NA 0.998453689 AT1G53910/AT4G02280/AT5G09290 3 0 0.0087463557 8h Pf0-1 AvrRpm1 RNL dependent Up FALSE
GO:0001666 response to hypoxia 1/239 100/20876 0.6846947683 NA 0.9301509709 AT3G48090 1 232 0.0041841004 8h Pf0-1 AvrRps4 ADR1 / NRG1 redundant Up FALSE
GO:0001666 response to hypoxia 2/236 100/20876 0.3124887162 NA 0.5154123018 AT3G48090/AT5G24530 2 547 0.0084745763 4h Pf0-1 AvrRps4 ADR1 + NRG1 dependent Up FALSE
GO:0001666 response to hypoxia 6/401 100/20876 0.0127103506 NA 0.1468500876 AT1G52420/AT1G53910/AT1G77120/AT3G45640/AT4G02280/AT5G09290 6 921 0.0149625935 8h Pf0-1 AvrRps4 ADR1 + NRG1 dependent Up FALSE
GO:0001666 response to hypoxia 4/86 100/20876 0.0007790797 0.0213960869 0.0181805684 AT2G26400/AT3G28510/AT3G56400/AT5G09290 4 88 0.0465116279 4h Pf0-1 AvrRps4 ADR1 specific Up TRUE
GO:0001666 response to hypoxia 1/315 100/20876 0.782172966 NA 0.8891735494 AT3G05550 1 540 0.0031746032 8h Pf0-1 AvrRps4 ADR1 specific Up FALSE
GO:0001666 response to hypoxia 6/423 100/20876 0.0161458249 NA 0.202738015 AT2G26400/AT3G28510/AT3G48090/AT3G56400/AT5G09290/AT5G24530 6 780 0.0141843972 4h Pf0-1 AvrRps4 Col 0 ETI Up FALSE
GO:0001666 response to hypoxia 8/1112 100/20876 0.1636992029 NA 0.5491909238 AT1G52420/AT1G53910/AT1G77120/AT3G05550/AT3G45640/AT3G48090/AT4G02280/AT5G09290 8 2840 0.0071942446 8h Pf0-1 AvrRps4 Col 0 ETI Up FALSE
GO:0001666 response to hypoxia 6/366 100/20876 0.0083599502 NA 0.1073629899 AT3G48090/AT5G24530/AT2G26400/AT3G28510/AT3G56400/AT5G09290 6 707 0.0163934426 4h Pf0-1 AvrRps4 RNL dependent Up FALSE
GO:0001666 response to hypoxia 8/1077 100/20876 0.1445221537 NA 0.5246485742 AT1G52420/AT1G53910/AT1G77120/AT3G45640/AT4G02280/AT5G09290/AT3G05550/AT3G48090 8 2919 0.0074280409 8h Pf0-1 AvrRps4 RNL dependent Up FALSE
GO:0001666 response to hypoxia 4/123 100/20876 0.0029108852 NA 0.3734681197 AT1G53910/AT4G02280/AT4G36550/AT5G09290 4 0 0.0325203252 8h Pf0-1 AvrRpt2 ADR1 + NRG1 dependent Up FALSE
GO:0001666 response to hypoxia 2/100 100/20876 0.0831612465 NA 0.3516489954 AT3G28510/AT4G36550 2 14 0.02 4h Pf0-1 AvrRpt2 ADR1 specific Up FALSE
GO:0001666 response to hypoxia 7/660 100/20876 0.0392707568 NA 0.2621411238 AT2G26400/AT3G28510/AT3G48090/AT3G56400/AT4G20380/AT4G36550/AT5G09290 7 1277 0.0106060606 4h Pf0-1 AvrRpt2 Col 0 ETI Up FALSE
GO:0001666 response to hypoxia 8/1407 100/20876 0.3610254869 NA 0.9161231609 AT1G53910/AT2G16060/AT3G45640/AT3G48090/AT4G02280/AT4G20380/AT4G36550/AT5G09290 8 1859 0.0056858564 8h Pf0-1 AvrRpt2 Col 0 ETI Up FALSE
GO:0001666 response to hypoxia 2/309 100/20876 0.4371001598 NA 0.7254336092 AT3G28510/AT4G36550 2 14 0.0064724919 4h Pf0-1 AvrRpt2 RNL dependent Up FALSE
GO:0001666 response to hypoxia 4/357 100/20876 0.0925497438 NA 0.9997349379 AT1G53910/AT4G02280/AT4G36550/AT5G09290 4 0 0.0112044818 8h Pf0-1 AvrRpt2 RNL dependent Up FALSE
GO:0002239 response to oomycetes 1/1290 14/20876 0.5906887091 NA 0.9999999996 AT4G20380 1 0 0.0007751938 4h Pf0-1 AvrRpm1 Col 0 ETI Up FALSE
GO:0002239 response to oomycetes 4/2082 14/20876 0.0437026777 NA 0.4280817849 AT4G20380/AT5G19380/AT5G24400/AT5G60300 4 1406 0.0019212296 8h Pf0-1 AvrRpm1 Col 0 ETI Up FALSE
GO:0002239 response to oomycetes 1/236 14/20876 0.147190536 NA 0.3635791889 AT1G18350 1 547 0.0042372881 4h Pf0-1 AvrRps4 ADR1 + NRG1 dependent Up FALSE
GO:0002239 response to oomycetes 1/423 14/20876 0.249247041 NA 0.569727301 AT1G18350 1 780 0.0023640662 4h Pf0-1 AvrRps4 Col 0 ETI Up FALSE
GO:0002239 response to oomycetes 1/366 14/20876 0.2194092273 NA 0.551801881 AT1G18350 1 707 0.0027322404 4h Pf0-1 AvrRps4 RNL dependent Up FALSE
GO:0002239 response to oomycetes 1/101 14/20876 0.065663721 NA 0.4323570829 AT5G60300 1 10 0.0099009901 8h Pf0-1 AvrRpt2 ADR1 / NRG1 redundant Up FALSE
GO:0002239 response to oomycetes 1/140 14/20876 0.0899296673 NA 0.4037066574 AT2G22330 1 0 0.0071428571 4h Pf0-1 AvrRpt2 ADR1 + NRG1 dependent Up FALSE
GO:0002239 response to oomycetes 1/100 14/20876 0.0650336898 NA 0.349580623 AT3G44480 1 14 0.01 4h Pf0-1 AvrRpt2 ADR1 specific Up FALSE
GO:0002239 response to oomycetes 4/660 14/20876 0.0007693539 0.0378081511 0.0338429893 AT1G18350/AT2G22330/AT3G44480/AT4G20380 4 1277 0.0060606061 4h Pf0-1 AvrRpt2 Col 0 ETI Up TRUE
GO:0002239 response to oomycetes 2/1407 14/20876 0.2425836054 NA 0.8592317705 AT4G20380/AT5G60300 2 1859 0.0014214641 8h Pf0-1 AvrRpt2 Col 0 ETI Up FALSE
GO:0002239 response to oomycetes 1/29 14/20876 0.0192794843 NA 0.1184362722 AT1G18350 1 0 0.0344827586 4h Pf0-1 AvrRpt2 NRG1 specific Up FALSE
GO:0002239 response to oomycetes 3/309 14/20876 0.0010357162 NA 0.055128683 AT2G22330/AT3G44480/AT1G18350 3 14 0.0097087379 4h Pf0-1 AvrRpt2 RNL dependent Up FALSE
GO:0002239 response to oomycetes 1/357 14/20876 0.214598558 NA 0.9997349379 AT5G60300 1 0 0.0028011204 8h Pf0-1 AvrRpt2 RNL dependent Up FALSE
GO:0002682 regulation of immune system process 1/76 424/20876 0.7903506532 NA 0.816397625 AT5G51450 1 0 0.0131578947 4h Pf0-1 AvrRpm1 ADR1 / NRG1 redundant Up FALSE
GO:0002682 regulation of immune system process 2/65 424/20876 0.3816289438 NA 0.6725127092 AT5G04080/AT5G58670 2 0 0.0307692308 8h Pf0-1 AvrRpm1 ADR1 / NRG1 redundant Up FALSE
GO:0002682 regulation of immune system process 4/252 424/20876 0.7557955617 NA 0.99116379 AT2G25620/AT3G60190/AT5G04720/AT5G63780 4 0 0.0158730159 4h Pf0-1 AvrRpm1 ADR1 + NRG1 dependent Up FALSE
GO:0002682 regulation of immune system process 5/153 424/20876 0.2009173694 NA 0.8161784433 AT1G56160/AT4G11260/AT4G18470/AT5G45250/AT5G55120 5 0 0.0326797386 8h Pf0-1 AvrRpm1 ADR1 + NRG1 dependent Up FALSE
GO:0002682 regulation of immune system process 1/62 424/20876 0.720314754 NA 0.7691627107 AT5G40170 1 0 0.0161290323 8h Pf0-1 AvrRpm1 ADR1 specific Up FALSE
GO:0002682 regulation of immune system process 21/1290 424/20876 0.8798250175 NA 0.9999999996 AT1G05010/AT1G09270/AT1G19300/AT1G19640/AT1G27100/AT1G32640/AT1G71390/AT2G24550/AT2G25620/AT3G19030/AT3G48090/AT3G56400/AT3G60190/AT4G01070/AT4G19660/AT4G32400/AT5G04720/AT5G40990/AT5G48930/AT5G51450/AT5G63780 21 0 0.0162790698 4h Pf0-1 AvrRpm1 Col 0 ETI Up FALSE
GO:0002682 regulation of immune system process 50/2082 424/20876 0.1201485909 NA 0.7112298045 AT1G03080/AT1G05010/AT1G09270/AT1G18740/AT1G19640/AT1G27100/AT1G32230/AT1G33600/AT1G44350/AT1G51780/AT1G56160/AT1G69260/AT1G73730/AT1G74950/AT1G78600/AT2G03760/AT2G24550/AT2G25620/AT2G26530/AT2G30770/AT2G46370/AT2G46510/AT3G15210/AT3G16340/AT3G18690/AT3G52800/AT3G55950/AT3G57530/AT4G01070/AT4G11260/AT4G1…
GO:0002682 regulation of immune system process 3/63 424/20876 0.1362478029 NA 0.613891271 AT1G03080/AT1G44350/AT1G51780 3 0 0.0476190476 8h Pf0-1 AvrRpm1 NRG1 specific Up FALSE
GO:0002682 regulation of immune system process 5/493 424/20876 0.9734275026 NA 0.999988928 AT2G25620/AT3G60190/AT5G04720/AT5G63780/AT5G51450 5 0 0.0101419878 4h Pf0-1 AvrRpm1 RNL dependent Up FALSE
GO:0002682 regulation of immune system process 11/343 424/20876 0.0922227431 NA 0.998453689 AT1G56160/AT4G11260/AT4G18470/AT5G45250/AT5G55120/AT5G40170/AT5G04080/AT5G58670/AT1G03080/AT1G44350/AT1G51780 11 0 0.0320699708 8h Pf0-1 AvrRpm1 RNL dependent Up FALSE
GO:0002682 regulation of immune system process 6/239 424/20876 0.3580310873 NA 0.8267203396 AT1G69260/AT3G16340/AT3G48090/AT3G55950/AT4G19660/AT4G35600 6 232 0.0251046025 8h Pf0-1 AvrRps4 ADR1 / NRG1 redundant Up FALSE
GO:0002682 regulation of immune system process 13/236 424/20876 0.0011345567 0.0234086856 0.0201123255 AT1G75040/AT2G14560/AT2G14610/AT2G32680/AT3G48090/AT3G57240/AT3G57260/AT3G60190/AT4G19660/AT5G04720/AT5G10380/AT5G24530/AT5G40990 13 547 0.0550847458 4h Pf0-1 AvrRps4 ADR1 + NRG1 dependent Up TRUE
GO:0002682 regulation of immune system process 25/401 424/20876 7.9871517169864e-07 0.0001661328 0.0001531852 AT1G17610/AT1G18740/AT1G19300/AT1G21250/AT1G61660/AT1G73730/AT1G77140/AT2G26530/AT2G32680/AT3G18690/AT3G45640/AT3G52800/AT3G57260/AT4G11260/AT4G18470/AT4G26070/AT4G31300/AT4G34460/AT4G36030/AT4G36500/AT5G10380/AT5G40170/AT5G46780/AT5G55450/AT5G60410 25 921 0.0623441397 8h Pf0-1 AvrRps4 AD…
GO:0002682 regulation of immune system process 3/86 424/20876 0.2542934828 NA 0.427213773 AT1G27100/AT1G71390/AT3G56400 3 88 0.0348837209 4h Pf0-1 AvrRps4 ADR1 specific Up FALSE
GO:0002682 regulation of immune system process 6/315 424/20876 0.6196354745 NA 0.8407194872 AT1G27100/AT1G76360/AT1G78600/AT3G25070/AT5G47220/AT5G59890 6 540 0.019047619 8h Pf0-1 AvrRps4 ADR1 specific Up FALSE
GO:0002682 regulation of immune system process 16/423 424/20876 0.0132798098 NA 0.179757952 AT1G27100/AT1G71390/AT1G75040/AT2G14560/AT2G14610/AT2G32680/AT3G48090/AT3G56400/AT3G57240/AT3G57260/AT3G60190/AT4G19660/AT5G04720/AT5G10380/AT5G24530/AT5G40990 16 780 0.0378250591 4h Pf0-1 AvrRps4 Col 0 ETI Up FALSE
GO:0002682 regulation of immune system process 44/1112 424/20876 1.91407161350537e-05 0.0006375331 0.0005631142 AT1G05010/AT1G07640/AT1G17610/AT1G18740/AT1G19300/AT1G21250/AT1G27100/AT1G32230/AT1G44350/AT1G61660/AT1G69260/AT1G73730/AT1G76360/AT1G77140/AT1G78600/AT2G03760/AT2G26530/AT2G30770/AT2G32680/AT3G16340/AT3G18690/AT3G25070/AT3G45640/AT3G48090/AT3G52800/AT3G55950/AT3G57260/AT4G11260/AT4G184…
GO:0002682 regulation of immune system process 6/122 424/20876 0.0384017866 NA 0.5191472802 AT1G05010/AT1G32230/AT1G44350/AT2G03760/AT2G30770/AT5G40990 6 0 0.0491803279 8h Pf0-1 AvrRps4 NRG1 specific Up FALSE
GO:0002682 regulation of immune system process 16/366 424/20876 0.0035299662 NA 0.0608170327 AT1G75040/AT2G14560/AT2G14610/AT2G32680/AT3G48090/AT3G57240/AT3G57260/AT3G60190/AT4G19660/AT5G04720/AT5G10380/AT5G24530/AT5G40990/AT1G27100/AT1G71390/AT3G56400 16 707 0.043715847 4h Pf0-1 AvrRps4 RNL dependent Up FALSE
GO:0002682 regulation of immune system process 43/1077 424/20876 1.93327340581033e-05 0.0006092169 0.0005340699 AT1G17610/AT1G18740/AT1G19300/AT1G21250/AT1G61660/AT1G73730/AT1G77140/AT2G26530/AT2G32680/AT3G18690/AT3G45640/AT3G52800/AT3G57260/AT4G11260/AT4G18470/AT4G26070/AT4G31300/AT4G34460/AT4G36030/AT4G36500/AT5G10380/AT5G40170/AT5G46780/AT5G55450/AT5G60410/AT1G27100/AT1G76360/AT1G78600/AT3G250…
GO:0002682 regulation of immune system process 1/40 424/20876 0.5602528828 NA 0.5448587502 AT4G29810 1 0 0.025 4h Pf0-1 AvrRpt2 ADR1 / NRG1 redundant Up FALSE
GO:0002682 regulation of immune system process 6/140 424/20876 0.0663170966 NA 0.3991572943 AT1G17610/AT2G22330/AT3G19030/AT3G60190/AT4G26090/AT5G48930 6 0 0.0428571429 4h Pf0-1 AvrRpt2 ADR1 + NRG1 dependent Up FALSE
GO:0002682 regulation of immune system process 4/123 424/20876 0.2405869824 NA 0.7835932701 AT1G21250/AT4G11260/AT4G18470/AT5G55120 4 0 0.0325203252 8h Pf0-1 AvrRpt2 ADR1 + NRG1 dependent Up FALSE
GO:0002682 regulation of immune system process 3/100 424/20876 0.3318084729 NA 0.6605533931 AT4G19660/AT5G04720/AT5G40990 3 14 0.03 4h Pf0-1 AvrRpt2 ADR1 specific Up FALSE
GO:0002682 regulation of immune system process 3/83 424/20876 0.2379818842 NA 0.7786288669 AT1G78600/AT2G24550/AT3G25070 3 0 0.0361445783 8h Pf0-1 AvrRpt2 ADR1 specific Up FALSE
GO:0002682 regulation of immune system process 19/660 424/20876 0.0816413432 NA 0.3835870656 AT1G17610/AT1G19300/AT1G19640/AT1G27100/AT1G71390/AT1G76360/AT2G22330/AT2G25620/AT3G19030/AT3G48090/AT3G56400/AT3G60190/AT4G19660/AT4G26090/AT4G29810/AT4G32400/AT5G04720/AT5G40990/AT5G48930 19 1277 0.0287878788 4h Pf0-1 AvrRpt2 Col 0 ETI Up FALSE
GO:0002682 regulation of immune system process 48/1407 424/20876 0.0002973037 0.0117902134 0.0108012876 AT1G03080/AT1G05010/AT1G07640/AT1G17610/AT1G18740/AT1G19300/AT1G21250/AT1G27100/AT1G32230/AT1G33600/AT1G44350/AT1G61660/AT1G73730/AT1G76360/AT1G77140/AT1G78600/AT2G03760/AT2G24550/AT2G25620/AT2G26530/AT2G30770/AT3G15210/AT3G16340/AT3G18690/AT3G25070/AT3G45640/AT3G48090/AT3G52800/AT3G55950/AT3G5…
GO:0002682 regulation of immune system process 2/50 424/20876 0.2699943188 NA 0.5581054847 AT1G03080/AT1G44350 2 0 0.04 8h Pf0-1 AvrRpt2 NRG1 specific Up FALSE
GO:0002682 regulation of immune system process 10/309 424/20876 0.1004402787 NA 0.4319839738 AT1G17610/AT2G22330/AT3G19030/AT3G60190/AT4G26090/AT5G48930/AT4G19660/AT5G04720/AT5G40990/AT4G29810 10 14 0.0323624595 4h Pf0-1 AvrRpt2 RNL dependent Up FALSE
GO:0002682 regulation of immune system process 9/357 424/20876 0.3021948815 NA 0.9997349379 AT1G21250/AT4G11260/AT4G18470/AT5G55120/AT1G78600/AT2G24550/AT3G25070/AT1G03080/AT1G44350 9 0 0.025210084 8h Pf0-1 AvrRpt2 RNL dependent Up FALSE
GO:0006457 protein folding 3/76 290/20876 0.0892118515 NA 0.5709077743 AT3G09640/AT3G24500/AT5G25530 3 0 0.0394736842 4h Pf0-1 AvrRpm1 ADR1 / NRG1 redundant Up FALSE
GO:0006457 protein folding 5/252 290/20876 0.2734203503 NA 0.99116379 AT1G01230/AT3G47940/AT3G57340/AT5G07330/AT5G48570 5 0 0.0198412698 4h Pf0-1 AvrRpm1 ADR1 + NRG1 dependent Up FALSE
GO:0006457 protein folding 3/153 290/20876 0.3575682079 NA 0.8161784433 AT1G17870/AT1G62730/AT4G19570 3 0 0.0196078431 8h Pf0-1 AvrRpm1 ADR1 + NRG1 dependent Up FALSE
GO:0006457 protein folding 23/1290 290/20876 0.1317050999 NA 0.9999999996 AT1G01230/AT1G66080/AT1G72660/AT1G74310/AT3G07150/AT3G09640/AT3G24500/AT3G47940/AT3G57340/AT3G63350/AT4G29340/AT4G29770/AT4G33060/AT5G02500/AT5G05750/AT5G06110/AT5G07330/AT5G12430/AT5G25530/AT5G35320/AT5G37760/AT5G48570/AT5G56000 23 0 0.0178294574 4h Pf0-1 AvrRpm1 Col 0 ETI Up FALSE
GO:0006457 protein folding 50/2082 290/20876 8.62823361432044e-05 0.0058436673 0.0055319775 AT1G03070/AT1G07410/AT1G11040/AT1G11890/AT1G14200/AT1G16030/AT1G17870/AT1G30070/AT1G53540/AT1G59860/AT1G62730/AT1G68370/AT1G72660/AT1G74250/AT1G74310/AT1G80920/AT2G29500/AT2G30480/AT2G46240/AT3G04710/AT3G07150/AT3G09640/AT3G12050/AT3G14200/AT3G24500/AT3G25230/AT3G44110/AT3G62570/AT3G63350/AT4G00940/AT4G124…
GO:0006457 protein folding 1/61 290/20876 0.574530785 NA 0.5650329056 AT1G74310 1 0 0.0163934426 4h Pf0-1 AvrRpm1 NRG1 specific Up FALSE
GO:0006457 protein folding 1/63 290/20876 0.5863039746 NA 0.7022040973 AT5G37750 1 0 0.0158730159 8h Pf0-1 AvrRpm1 NRG1 specific Up FALSE
GO:0006457 protein folding 9/493 290/20876 0.2485570298 NA 0.999988928 AT1G01230/AT3G47940/AT3G57340/AT5G07330/AT5G48570/AT3G09640/AT3G24500/AT5G25530/AT1G74310 9 0 0.0182555781 4h Pf0-1 AvrRpm1 RNL dependent Up FALSE
GO:0006457 protein folding 4/343 290/20876 0.704532794 NA 0.998453689 AT1G17870/AT1G62730/AT4G19570/AT5G37750 4 0 0.0116618076 8h Pf0-1 AvrRpm1 RNL dependent Up FALSE
GO:0006457 protein folding 1/14 290/20876 0.1779109886 NA 0.1878632314 AT4G04330 1 0 0.0714285714 4h Pf0-1 AvrRps4 ADR1 / NRG1 redundant Up FALSE
GO:0006457 protein folding 11/239 290/20876 0.0005425124 0.0201543361 0.0189022745 AT1G14200/AT1G30070/AT1G59860/AT1G68370/AT1G74310/AT3G24500/AT3G25230/AT3G44110/AT5G09590/AT5G12030/AT5G51440 11 232 0.0460251046 8h Pf0-1 AvrRps4 ADR1 / NRG1 redundant Up TRUE
GO:0006457 protein folding 1/236 290/20876 0.9638560354 NA 0.8559763874 AT1G74310 1 547 0.0042372881 4h Pf0-1 AvrRps4 ADR1 + NRG1 dependent Up FALSE
GO:0006457 protein folding 5/401 290/20876 0.6573643565 NA 0.9162468311 AT1G01940/AT1G62730/AT2G35720/AT3G16050/AT3G18820 5 921 0.0124688279 8h Pf0-1 AvrRps4 ADR1 + NRG1 dependent Up FALSE
GO:0006457 protein folding 1/86 290/20876 0.7004644336 NA 0.6970504002 AT5G06110 1 88 0.011627907 4h Pf0-1 AvrRps4 ADR1 specific Up FALSE
GO:0006457 protein folding 11/315 290/20876 0.0047704129 NA 0.0587543511 AT1G03760/AT1G11660/AT1G11890/AT2G29500/AT4G00940/AT4G28480/AT4G29340/AT5G15250/AT5G48570/AT5G53400/AT5G56000 11 540 0.0349206349 8h Pf0-1 AvrRps4 ADR1 specific Up FALSE
GO:0006457 protein folding 4/423 290/20876 0.8420701618 NA 0.8819827481 AT1G74310/AT4G04330/AT4G29340/AT5G06110 4 780 0.0094562648 4h Pf0-1 AvrRps4 Col 0 ETI Up FALSE
GO:0006457 protein folding 33/1112 290/20876 3.40440512821854e-05 0.0009648692 0.0008522406 AT1G01940/AT1G03760/AT1G11040/AT1G11660/AT1G11890/AT1G14200/AT1G30070/AT1G59860/AT1G62730/AT1G68370/AT1G74310/AT2G29500/AT2G35720/AT2G46240/AT3G04710/AT3G16050/AT3G18820/AT3G24500/AT3G25230/AT3G44110/AT4G00940/AT4G12400/AT4G25200/AT4G28480/AT4G29340/AT5G09590/AT5G12030/AT5G15250/AT5G35320/AT5G48570/AT5G514…
GO:0006457 protein folding 5/122 290/20876 0.0278514802 NA 0.4806697161 AT2G46240/AT3G04710/AT4G12400/AT4G25200/AT5G35320 5 0 0.0409836066 8h Pf0-1 AvrRps4 NRG1 specific Up FALSE
GO:0006457 protein folding 3/366 290/20876 0.8861496161 NA 0.9115195579 AT1G74310/AT5G06110/AT4G04330 3 707 0.0081967213 4h Pf0-1 AvrRps4 RNL dependent Up FALSE
GO:0006457 protein folding 32/1077 290/20876 4.40780488289692e-05 0.0011166439 0.0009789057 AT1G01940/AT1G62730/AT2G35720/AT3G16050/AT3G18820/AT1G03760/AT1G11660/AT1G11890/AT2G29500/AT4G00940/AT4G28480/AT4G29340/AT5G15250/AT5G48570/AT5G53400/AT5G56000/AT1G14200/AT1G30070/AT1G59860/AT1G68370/AT1G74310/AT3G24500/AT3G25230/AT3G44110/AT5G09590/AT5G12030/AT5G51440/AT2G46240/AT3G04710/AT4G12400/AT4G252…
GO:0006457 protein folding 1/40 290/20876 0.4288392842 NA 0.4778365905 AT3G24500 1 0 0.025 4h Pf0-1 AvrRpt2 ADR1 / NRG1 redundant Up FALSE
GO:0006457 protein folding 7/101 290/20876 0.0005247112 NA 0.141395869 AT1G30070/AT1G59860/AT1G74310/AT3G24500/AT3G57340/AT4G00940/AT5G12030 7 10 0.0693069307 8h Pf0-1 AvrRpt2 ADR1 / NRG1 redundant Up FALSE
GO:0006457 protein folding 1/140 290/20876 0.859850723 NA 0.8781247985 AT1G01230 1 0 0.0071428571 4h Pf0-1 AvrRpt2 ADR1 + NRG1 dependent Up FALSE
GO:0006457 protein folding 5/123 290/20876 0.0287143826 NA 0.7835932701 AT1G03760/AT2G35720/AT2G44660/AT3G18820/AT5G37750 5 0 0.0406504065 8h Pf0-1 AvrRpt2 ADR1 + NRG1 dependent Up FALSE
GO:0006457 protein folding 1/83 290/20876 0.6875730355 NA 0.807853436 AT2G29500 1 0 0.0120481928 8h Pf0-1 AvrRpt2 ADR1 specific Up FALSE
GO:0006457 protein folding 12/660 290/20876 0.2093224483 NA 0.6326197344 AT1G01230/AT1G66080/AT1G74310/AT3G24500/AT3G57340/AT4G33060/AT5G02500/AT5G05750/AT5G06110/AT5G12430/AT5G35320/AT5G56000 12 1277 0.0181818182 4h Pf0-1 AvrRpt2 Col 0 ETI Up FALSE
GO:0006457 protein folding 35/1407 290/20876 0.0005959148 0.0196935638 0.0180417299 AT1G03760/AT1G07410/AT1G11040/AT1G11660/AT1G11890/AT1G14200/AT1G30070/AT1G59860/AT1G62730/AT1G68370/AT1G74250/AT1G74310/AT2G29500/AT2G35720/AT2G44660/AT3G04710/AT3G18820/AT3G24500/AT3G25230/AT3G44110/AT3G57340/AT3G62570/AT4G00940/AT4G12400/AT4G28480/AT4G29340/AT5G06110/AT5G12030/AT5G12430/AT5G35320/AT5G37750/AT5G4…
GO:0006457 protein folding 2/29 290/20876 0.0610676896 NA 0.1483425657 AT1G74310/AT3G57340 2 0 0.0689655172 4h Pf0-1 AvrRpt2 NRG1 specific Up FALSE
GO:0006457 protein folding 1/50 290/20876 0.503551233 NA 0.6112333601 AT1G07410 1 0 0.02 8h Pf0-1 AvrRpt2 NRG1 specific Up FALSE
GO:0006457 protein folding 4/309 290/20876 0.6248540227 NA 0.8199810768 AT1G01230/AT3G24500/AT1G74310/AT3G57340 4 14 0.0129449838 4h Pf0-1 AvrRpt2 RNL dependent Up FALSE
GO:0006457 protein folding 14/357 290/20876 0.0005048806 NA 0.1654325569 AT1G03760/AT2G35720/AT2G44660/AT3G18820/AT5G37750/AT2G29500/AT1G30070/AT1G59860/AT1G74310/AT3G24500/AT3G57340/AT4G00940/AT5G12030/AT1G07410 14 0 0.0392156863 8h Pf0-1 AvrRpt2 RNL dependent Up FALSE
GO:0006486 protein glycosylation 1/65 183/20876 0.4362746626 NA 0.6725127092 AT2G44100 1 0 0.0153846154 8h Pf0-1 AvrRpm1 ADR1 / NRG1 redundant Up FALSE
GO:0006486 protein glycosylation 1/252 183/20876 0.8927174985 NA 0.99116379 AT1G20575 1 0 0.003968254 4h Pf0-1 AvrRpm1 ADR1 + NRG1 dependent Up FALSE
GO:0006486 protein glycosylation 1/153 183/20876 0.7412954116 NA 0.9183245371 AT3G13235 1 0 0.0065359477 8h Pf0-1 AvrRpm1 ADR1 + NRG1 dependent Up FALSE
GO:0006486 protein glycosylation 3/104 183/20876 0.0635341171 NA 0.7074208126 AT1G32530/AT2G23980/AT2G43080 3 0 0.0288461538 4h Pf0-1 AvrRpm1 ADR1 specific Up FALSE
GO:0006486 protein glycosylation 1/62 183/20876 0.4211394886 NA 0.7170169755 AT3G53390 1 0 0.0161290323 8h Pf0-1 AvrRpm1 ADR1 specific Up FALSE
GO:0006486 protein glycosylation 17/1290 183/20876 0.0609878802 NA 0.9287478609 AT1G08620/AT1G20575/AT1G32530/AT1G53165/AT2G23980/AT2G30110/AT2G43080/AT3G04740/AT3G15430/AT3G20770/AT3G55270/AT5G10190/AT5G16680/AT5G22450/AT5G23450/AT5G43930/AT5G57580 17 0 0.0131782946 4h Pf0-1 AvrRpm1 Col 0 ETI Up FALSE
GO:0006486 protein glycosylation 26/2082 183/20876 0.0412319745 NA 0.421440472 AT1G08620/AT1G20575/AT1G24560/AT1G32130/AT1G32230/AT1G32340/AT1G53165/AT1G61690/AT2G23980/AT2G30110/AT2G39480/AT2G44100/AT3G04240/AT3G04740/AT3G07100/AT3G13235/AT3G25840/AT3G53390/AT4G00450/AT4G02570/AT4G32760/AT4G32920/AT5G16680/AT5G22450/AT5G23450/AT5G57580 26 1406 0.0124879923 8h Pf0-1 AvrRpm1 Col 0 ETI Up FALSE
GO:0006486 protein glycosylation 4/493 183/20876 0.6305834428 NA 0.999988928 AT1G20575/AT1G32530/AT2G23980/AT2G43080 4 0 0.0081135903 4h Pf0-1 AvrRpm1 RNL dependent Up FALSE
GO:0006486 protein glycosylation 3/343 183/20876 0.5811693486 NA 0.998453689 AT3G13235/AT3G53390/AT2G44100 3 0 0.0087463557 8h Pf0-1 AvrRpm1 RNL dependent Up FALSE
GO:0006486 protein glycosylation 4/239 183/20876 0.1586768665 NA 0.6978217835 AT1G32340/AT1G52320/AT3G55270/AT5G22450 4 232 0.0167364017 8h Pf0-1 AvrRps4 ADR1 / NRG1 redundant Up FALSE
GO:0006486 protein glycosylation 2/236 183/20876 0.6151040026 NA 0.7442702369 AT3G55270/AT5G22450 2 547 0.0084745763 4h Pf0-1 AvrRps4 ADR1 + NRG1 dependent Up FALSE
GO:0006486 protein glycosylation 11/401 183/20876 0.0008552208 0.0189240347 0.0174491858 AT1G04850/AT1G20575/AT1G32130/AT1G33050/AT1G53165/AT2G33730/AT2G36360/AT3G53390/AT4G02570/AT5G57580/AT5G58510 11 921 0.0274314214 8h Pf0-1 AvrRps4 ADR1 + NRG1 dependent Up TRUE
GO:0006486 protein glycosylation 12/315 183/20876 2.31158694523023e-05 0.0018723854 0.0016656698 AT1G60490/AT1G61690/AT2G30110/AT2G38020/AT2G39480/AT2G44100/AT3G04240/AT3G05090/AT3G46510/AT3G52850/AT5G16680/AT5G51340 12 540 0.0380952381 8h Pf0-1 AvrRps4 ADR1 specific Up TRUE
GO:0006486 protein glycosylation 2/423 183/20876 0.8881068031 NA 0.8819827481 AT3G55270/AT5G22450 2 780 0.0047281324 4h Pf0-1 AvrRps4 Col 0 ETI Up FALSE
GO:0006486 protein glycosylation 29/1112 183/20876 1.32815099597686e-07 1.01486361398467e-05 8.96399124219678e-06 AT1G04850/AT1G20575/AT1G32130/AT1G32230/AT1G32340/AT1G33050/AT1G52320/AT1G53165/AT1G60490/AT1G61690/AT2G30110/AT2G33730/AT2G36360/AT2G38020/AT2G39480/AT2G44100/AT3G04240/AT3G05090/AT3G13235/AT3G46510/AT3G52850/AT3G53390/AT3G55270/AT4G02570/AT5G16680/AT5G22450/AT5G51340/AT5G57580/AT5G5…
GO:0006486 protein glycosylation 2/122 183/20876 0.2899483135 NA 0.6890674496 AT1G32230/AT3G13235 2 0 0.0163934426 8h Pf0-1 AvrRps4 NRG1 specific Up FALSE
GO:0006486 protein glycosylation 2/366 183/20876 0.8336615202 NA 0.9115195579 AT3G55270/AT5G22450 2 707 0.0054644809 4h Pf0-1 AvrRps4 RNL dependent Up FALSE
GO:0006486 protein glycosylation 29/1077 183/20876 6.73636588007286e-08 5.01045064613675e-06 4.39241070168091e-06 AT1G04850/AT1G20575/AT1G32130/AT1G33050/AT1G53165/AT2G33730/AT2G36360/AT3G53390/AT4G02570/AT5G57580/AT5G58510/AT1G60490/AT1G61690/AT2G30110/AT2G38020/AT2G39480/AT2G44100/AT3G04240/AT3G05090/AT3G46510/AT3G52850/AT5G16680/AT5G51340/AT1G32340/AT1G52320/AT3G55270/AT5G22450/AT1G32230/AT3G1…
GO:0006486 protein glycosylation 2/40 183/20876 0.0479637258 NA 0.2846560495 AT2G30110/AT5G23450 2 0 0.05 4h Pf0-1 AvrRpt2 ADR1 / NRG1 redundant Up FALSE
GO:0006486 protein glycosylation 4/101 183/20876 0.0120681852 NA 0.3613398136 AT1G08620/AT3G04240/AT3G07100/AT4G32760 4 10 0.0396039604 8h Pf0-1 AvrRpt2 ADR1 / NRG1 redundant Up FALSE
GO:0006486 protein glycosylation 2/140 183/20876 0.347821114 NA 0.5674507877 AT2G05710/AT5G57580 2 0 0.0142857143 4h Pf0-1 AvrRpt2 ADR1 + NRG1 dependent Up FALSE
GO:0006486 protein glycosylation 2/123 183/20876 0.2931889731 NA 0.7835932701 AT1G04850/AT2G33170 2 0 0.0162601626 8h Pf0-1 AvrRpt2 ADR1 + NRG1 dependent Up FALSE
GO:0006486 protein glycosylation 2/100 183/20876 0.2186506544 NA 0.5113706648 AT1G08620/AT1G32530 2 14 0.02 4h Pf0-1 AvrRpt2 ADR1 specific Up FALSE
GO:0006486 protein glycosylation 1/83 183/20876 0.5191669214 NA 0.7786288669 AT1G07990 1 0 0.0120481928 8h Pf0-1 AvrRpt2 ADR1 specific Up FALSE
GO:0006486 protein glycosylation 13/660 183/20876 0.0055762256 NA 0.0630900461 AT1G08620/AT1G32530/AT1G53165/AT1G61790/AT2G05710/AT2G30110/AT3G15430/AT3G55270/AT5G10190/AT5G16680/AT5G22450/AT5G23450/AT5G57580 13 1277 0.0196969697 4h Pf0-1 AvrRpt2 Col 0 ETI Up FALSE
GO:0006486 protein glycosylation 34/1407 183/20876 5.90277394055905e-08 8.19305022949596e-06 7.50584307388982e-06 AT1G04850/AT1G07990/AT1G08620/AT1G20575/AT1G32130/AT1G32230/AT1G32340/AT1G52320/AT1G53165/AT1G61690/AT1G79380/AT2G15900/AT2G16950/AT2G30110/AT2G33170/AT2G38020/AT2G39480/AT2G44100/AT3G04240/AT3G05090/AT3G07100/AT3G13235/AT3G19770/AT3G46510/AT3G51050/AT3G53390/AT3G55270/AT4G02570/AT4G3…
GO:0006486 protein glycosylation 1/50 183/20876 0.3564493289 NA 0.5581054847 AT3G13235 1 0 0.02 8h Pf0-1 AvrRpt2 NRG1 specific Up FALSE
GO:0006486 protein glycosylation 6/309 183/20876 0.0552412592 NA 0.3178533335 AT2G05710/AT5G57580/AT1G08620/AT1G32530/AT2G30110/AT5G23450 6 14 0.0194174757 4h Pf0-1 AvrRpt2 RNL dependent Up FALSE
GO:0006486 protein glycosylation 8/357 183/20876 0.0136955312 NA 0.894760731 AT1G04850/AT2G33170/AT1G07990/AT1G08620/AT3G04240/AT3G07100/AT4G32760/AT3G13235 8 0 0.0224089636 8h Pf0-1 AvrRpt2 RNL dependent Up FALSE
GO:0006487 protein N-linked glycosylation 1/65 94/20876 0.2545693047 NA 0.6725127092 AT2G44100 1 0 0.0153846154 8h Pf0-1 AvrRpm1 ADR1 / NRG1 redundant Up FALSE
GO:0006487 protein N-linked glycosylation 2/104 94/20876 0.0799978363 NA 0.7988120368 AT2G23980/AT2G43080 2 0 0.0192307692 4h Pf0-1 AvrRpm1 ADR1 specific Up FALSE
GO:0006487 protein N-linked glycosylation 1/62 94/20876 0.2443773743 NA 0.7170169755 AT3G53390 1 0 0.0161290323 8h Pf0-1 AvrRpm1 ADR1 specific Up FALSE
GO:0006487 protein N-linked glycosylation 8/1290 94/20876 0.2245612861 NA 0.9999999996 AT2G23980/AT2G30110/AT2G43080/AT3G20770/AT3G55270/AT5G10190/AT5G43930/AT5G57580 8 0 0.0062015504 4h Pf0-1 AvrRpm1 Col 0 ETI Up FALSE
GO:0006487 protein N-linked glycosylation 11/2082 94/20876 0.3347999798 NA 0.9466619569 AT1G32130/AT1G32340/AT2G23980/AT2G30110/AT2G39480/AT2G44100/AT3G07100/AT3G53390/AT4G00450/AT4G32760/AT5G57580 11 1406 0.0052833814 8h Pf0-1 AvrRpm1 Col 0 ETI Up FALSE
GO:0006487 protein N-linked glycosylation 2/493 94/20876 0.6544176903 NA 0.999988928 AT2G23980/AT2G43080 2 0 0.0040567951 4h Pf0-1 AvrRpm1 RNL dependent Up FALSE
GO:0006487 protein N-linked glycosylation 2/343 94/20876 0.458823474 NA 0.998453689 AT3G53390/AT2G44100 2 0 0.0058309038 8h Pf0-1 AvrRpm1 RNL dependent Up FALSE
GO:0006487 protein N-linked glycosylation 3/239 94/20876 0.0933594059 NA 0.5860969814 AT1G32340/AT1G52320/AT3G55270 3 232 0.0125523013 8h Pf0-1 AvrRps4 ADR1 / NRG1 redundant Up FALSE
GO:0006487 protein N-linked glycosylation 1/236 94/20876 0.6573717353 NA 0.7635194885 AT3G55270 1 547 0.0042372881 4h Pf0-1 AvrRps4 ADR1 + NRG1 dependent Up FALSE
GO:0006487 protein N-linked glycosylation 4/401 94/20876 0.107291646 NA 0.5170203096 AT1G32130/AT1G33050/AT3G53390/AT5G57580 4 921 0.0099750623 8h Pf0-1 AvrRps4 ADR1 + NRG1 dependent Up FALSE
GO:0006487 protein N-linked glycosylation 9/315 94/20876 1.25047991240118e-05 0.0018723854 0.0016656698 AT1G60490/AT2G30110/AT2G38020/AT2G39480/AT2G44100/AT3G05090/AT3G46510/AT3G52850/AT5G51340 9 540 0.0285714286 8h Pf0-1 AvrRps4 ADR1 specific Up TRUE
GO:0006487 protein N-linked glycosylation 1/423 94/20876 0.8546455532 NA 0.8819827481 AT3G55270 1 780 0.0023640662 4h Pf0-1 AvrRps4 Col 0 ETI Up FALSE
GO:0006487 protein N-linked glycosylation 16/1112 94/20876 3.41678093614646e-05 0.0009648692 0.0008522406 AT1G32130/AT1G32340/AT1G33050/AT1G52320/AT1G60490/AT2G30110/AT2G38020/AT2G39480/AT2G44100/AT3G05090/AT3G46510/AT3G52850/AT3G53390/AT3G55270/AT5G51340/AT5G57580 16 2840 0.0143884892 8h Pf0-1 AvrRps4 Col 0 ETI Up TRUE
GO:0006487 protein N-linked glycosylation 1/366 94/20876 0.8110706637 NA 0.9115195579 AT3G55270 1 707 0.0027322404 4h Pf0-1 AvrRps4 RNL dependent Up FALSE
GO:0006487 protein N-linked glycosylation 16/1077 94/20876 2.31839786702505e-05 0.0006511674 0.0005708458 AT1G32130/AT1G33050/AT3G53390/AT5G57580/AT1G60490/AT2G30110/AT2G38020/AT2G39480/AT2G44100/AT3G05090/AT3G46510/AT3G52850/AT5G51340/AT1G32340/AT1G52320/AT3G55270 16 2919 0.0148560817 8h Pf0-1 AvrRps4 RNL dependent Up TRUE
GO:0006487 protein N-linked glycosylation 1/40 94/20876 0.1653034793 NA 0.3738427684 AT2G30110 1 0 0.025 4h Pf0-1 AvrRpt2 ADR1 / NRG1 redundant Up FALSE
GO:0006487 protein N-linked glycosylation 2/101 94/20876 0.076072925 NA 0.4394671697 AT3G07100/AT4G32760 2 10 0.0198019802 8h Pf0-1 AvrRpt2 ADR1 / NRG1 redundant Up FALSE
GO:0006487 protein N-linked glycosylation 2/140 94/20876 0.1312994847 NA 0.4097717179 AT2G05710/AT5G57580 2 0 0.0142857143 4h Pf0-1 AvrRpt2 ADR1 + NRG1 dependent Up FALSE
GO:0006487 protein N-linked glycosylation 1/83 94/20876 0.3129263714 NA 0.7786288669 AT1G07990 1 0 0.0120481928 8h Pf0-1 AvrRpt2 ADR1 specific Up FALSE
GO:0006487 protein N-linked glycosylation 6/660 94/20876 0.0774208618 NA 0.3800693712 AT1G61790/AT2G05710/AT2G30110/AT3G55270/AT5G10190/AT5G57580 6 1277 0.0090909091 4h Pf0-1 AvrRpt2 Col 0 ETI Up FALSE
GO:0006487 protein N-linked glycosylation 19/1407 94/20876 1.36991841534681e-05 0.0011884042 0.0010887246 AT1G07990/AT1G32130/AT1G32340/AT1G52320/AT1G79380/AT2G15900/AT2G16950/AT2G30110/AT2G38020/AT2G39480/AT2G44100/AT3G05090/AT3G07100/AT3G46510/AT3G53390/AT3G55270/AT4G32760/AT5G51340/AT5G57580 19 1859 0.013503909 8h Pf0-1 AvrRpt2 Col 0 ETI Up TRUE
GO:0006487 protein N-linked glycosylation 3/309 94/20876 0.1629748575 NA 0.5038465541 AT2G05710/AT5G57580/AT2G30110 3 14 0.0097087379 4h Pf0-1 AvrRpt2 RNL dependent Up FALSE
GO:0006487 protein N-linked glycosylation 3/357 94/20876 0.2174497921 NA 0.9997349379 AT1G07990/AT3G07100/AT4G32760 3 0 0.0084033613 8h Pf0-1 AvrRpt2 RNL dependent Up FALSE
GO:0006497 protein lipidation 7/252 159/20876 0.0032434953 NA 0.2782919006 AT2G26300/AT3G19240/AT3G54840/AT3G60600/AT3G63460/AT5G04720/AT5G48570 7 0 0.0277777778 4h Pf0-1 AvrRpm1 ADR1 + NRG1 dependent Up FALSE
GO:0006497 protein lipidation 1/104 159/20876 0.5493720878 NA 0.7988120368 AT4G17530 1 0 0.0096153846 4h Pf0-1 AvrRpm1 ADR1 specific Up FALSE
GO:0006497 protein lipidation 15/1290 159/20876 0.067513369 NA 0.977518118 AT1G09270/AT1G12290/AT2G26300/AT3G07960/AT3G19240/AT3G54840/AT3G55270/AT3G60600/AT3G63460/AT4G17530/AT4G35230/AT4G39910/AT5G04720/AT5G38895/AT5G48570 15 0 0.011627907 4h Pf0-1 AvrRpm1 Col 0 ETI Up FALSE
GO:0006497 protein lipidation 20/2082 159/20876 0.1656402142 NA 0.8509487533 AT1G09270/AT1G12210/AT1G32340/AT1G69250/AT2G26300/AT3G22950/AT3G25230/AT3G44110/AT3G54840/AT3G60600/AT4G00170/AT4G02570/AT4G17530/AT4G21450/AT4G39910/AT5G23520/AT5G24270/AT5G38895/AT5G48570/AT5G54310 20 1406 0.0096061479 8h Pf0-1 AvrRpm1 Col 0 ETI Up FALSE
GO:0006497 protein lipidation 8/493 159/20876 0.0353883192 NA 0.999988928 AT2G26300/AT3G19240/AT3G54840/AT3G60600/AT3G63460/AT5G04720/AT5G48570/AT4G17530 8 0 0.0162271805 4h Pf0-1 AvrRpm1 RNL dependent Up FALSE
GO:0006497 protein lipidation 9/239 159/20876 9.32756346487364e-05 0.0040766939 0.0038234347 AT1G32340/AT1G52320/AT2G26300/AT3G22950/AT3G25230/AT3G44110/AT3G55270/AT5G23520/AT5G38895 9 232 0.0376569038 8h Pf0-1 AvrRps4 ADR1 / NRG1 redundant Up TRUE
GO:0006497 protein lipidation 5/236 159/20876 0.0347242786 NA 0.1796901197 AT2G26300/AT3G07960/AT3G55270/AT5G04720/AT5G49570 5 547 0.0211864407 4h Pf0-1 AvrRps4 ADR1 + NRG1 dependent Up FALSE
GO:0006497 protein lipidation 9/401 159/20876 0.0036975363 NA 0.0562816299 AT1G12210/AT2G20140/AT2G22310/AT2G36670/AT4G00170/AT4G02570/AT4G21450/AT4G31170/AT5G58220 9 921 0.0224438903 8h Pf0-1 AvrRps4 ADR1 + NRG1 dependent Up FALSE
GO:0006497 protein lipidation 2/86 159/20876 0.1396260084 NA 0.3385200325 AT4G35230/AT5G38895 2 88 0.023255814 4h Pf0-1 AvrRps4 ADR1 specific Up FALSE
GO:0006497 protein lipidation 8/315 159/20876 0.0029177908 0.0499952225 0.0444756365 AT1G12290/AT1G69250/AT2G26590/AT3G46510/AT3G54840/AT5G10840/AT5G48570/AT5G54310 8 540 0.0253968254 8h Pf0-1 AvrRps4 ADR1 specific Up TRUE
GO:0006497 protein lipidation 7/423 159/20876 0.0435514866 NA 0.265699581 AT2G26300/AT3G07960/AT3G55270/AT4G35230/AT5G04720/AT5G38895/AT5G49570 7 780 0.0165484634 4h Pf0-1 AvrRps4 Col 0 ETI Up FALSE
GO:0006497 protein lipidation 26/1112 159/20876 3.11812725757378e-07 1.84111241254015e-05 1.62620034007436e-05 AT1G12210/AT1G12290/AT1G32340/AT1G52320/AT1G69250/AT2G20140/AT2G22310/AT2G26300/AT2G26590/AT2G36670/AT3G22950/AT3G25230/AT3G44110/AT3G46510/AT3G54840/AT3G55270/AT4G00170/AT4G02570/AT4G21450/AT4G31170/AT5G10840/AT5G23520/AT5G38895/AT5G48570/AT5G54310/AT5G58220 26 2840 0.023381295 8h Pf0-1…
GO:0006497 protein lipidation 7/366 159/20876 0.0223026258 NA 0.1961261612 AT2G26300/AT3G07960/AT3G55270/AT5G04720/AT5G49570/AT4G35230/AT5G38895 7 707 0.0191256831 4h Pf0-1 AvrRps4 RNL dependent Up FALSE
GO:0006497 protein lipidation 26/1077 159/20876 1.68211878256085e-07 1.03490355574696e-05 9.07248025080439e-06 AT1G12210/AT2G20140/AT2G22310/AT2G36670/AT4G00170/AT4G02570/AT4G21450/AT4G31170/AT5G58220/AT1G12290/AT1G69250/AT2G26590/AT3G46510/AT3G54840/AT5G10840/AT5G48570/AT5G54310/AT1G32340/AT1G52320/AT2G26300/AT3G22950/AT3G25230/AT3G44110/AT3G55270/AT5G23520/AT5G38895 26 2919 0.0241411328 8h Pf0-…
GO:0006497 protein lipidation 2/140 159/20876 0.2887759889 NA 0.5339382129 AT3G63460/AT5G49570 2 0 0.0142857143 4h Pf0-1 AvrRpt2 ADR1 + NRG1 dependent Up FALSE
GO:0006497 protein lipidation 3/100 159/20876 0.0410232165 NA 0.349580623 AT2G26300/AT3G44480/AT5G04720 3 14 0.03 4h Pf0-1 AvrRpt2 ADR1 specific Up FALSE
GO:0006497 protein lipidation 11/660 159/20876 0.0124144059 NA 0.1142059454 AT1G12290/AT2G26300/AT3G07960/AT3G44480/AT3G55270/AT3G63460/AT4G35230/AT4G39910/AT5G04720/AT5G38895/AT5G49570 11 1277 0.0166666667 4h Pf0-1 AvrRpt2 Col 0 ETI Up FALSE
GO:0006497 protein lipidation 24/1407 159/20876 0.000166878 0.0070515785 0.0064601143 AT1G10430/AT1G12210/AT1G12290/AT1G23490/AT1G32340/AT1G52320/AT1G69250/AT2G20140/AT2G22310/AT2G26300/AT2G26590/AT3G22950/AT3G25230/AT3G44110/AT3G46510/AT3G54840/AT3G55270/AT4G00170/AT4G02570/AT4G31170/AT5G10840/AT5G23520/AT5G38895/AT5G54310 24 1859 0.0170575693 8h Pf0-1 AvrRpt2 Col 0 ETI Up TRUE
GO:0006497 protein lipidation 5/309 159/20876 0.0878608971 NA 0.4203398331 AT3G63460/AT5G49570/AT2G26300/AT3G44480/AT5G04720 5 14 0.0161812298 4h Pf0-1 AvrRpt2 RNL dependent Up FALSE
GO:0006498 N-terminal protein lipidation 7/252 149/20876 0.0022565152 NA 0.2782919006 AT2G26300/AT3G19240/AT3G54840/AT3G60600/AT3G63460/AT5G04720/AT5G48570 7 0 0.0277777778 4h Pf0-1 AvrRpm1 ADR1 + NRG1 dependent Up FALSE
GO:0006498 N-terminal protein lipidation 1/104 149/20876 0.5261194309 NA 0.7988120368 AT4G17530 1 0 0.0096153846 4h Pf0-1 AvrRpm1 ADR1 specific Up FALSE
GO:0006498 N-terminal protein lipidation 15/1290 149/20876 0.0425526793 NA 0.9287478609 AT1G09270/AT1G12290/AT2G26300/AT3G07960/AT3G19240/AT3G54840/AT3G55270/AT3G60600/AT3G63460/AT4G17530/AT4G35230/AT4G39910/AT5G04720/AT5G38895/AT5G48570 15 0 0.011627907 4h Pf0-1 AvrRpm1 Col 0 ETI Up FALSE
GO:0006498 N-terminal protein lipidation 20/2082 149/20876 0.1046332368 NA 0.6635682975 AT1G09270/AT1G12210/AT1G32340/AT1G69250/AT2G26300/AT3G22950/AT3G25230/AT3G44110/AT3G54840/AT3G60600/AT4G00170/AT4G02570/AT4G17530/AT4G21450/AT4G39910/AT5G23520/AT5G24270/AT5G38895/AT5G48570/AT5G54310 20 1406 0.0096061479 8h Pf0-1 AvrRpm1 Col 0 ETI Up FALSE
GO:0006498 N-terminal protein lipidation 8/493 149/20876 0.0253801348 NA 0.999988928 AT2G26300/AT3G19240/AT3G54840/AT3G60600/AT3G63460/AT5G04720/AT5G48570/AT4G17530 8 0 0.0162271805 4h Pf0-1 AvrRpm1 RNL dependent Up FALSE
GO:0006498 N-terminal protein lipidation 9/239 149/20876 5.64764334571801e-05 0.0034968325 0.0032795964 AT1G32340/AT1G52320/AT2G26300/AT3G22950/AT3G25230/AT3G44110/AT3G55270/AT5G23520/AT5G38895 9 232 0.0376569038 8h Pf0-1 AvrRps4 ADR1 / NRG1 redundant Up TRUE
GO:0006498 N-terminal protein lipidation 5/236 149/20876 0.0273110147 NA 0.1595940218 AT2G26300/AT3G07960/AT3G55270/AT5G04720/AT5G49570 5 547 0.0211864407 4h Pf0-1 AvrRps4 ADR1 + NRG1 dependent Up FALSE
GO:0006498 N-terminal protein lipidation 9/401 149/20876 0.0023953988 0.0452948137 0.0417647523 AT1G12210/AT2G20140/AT2G22310/AT2G36670/AT4G00170/AT4G02570/AT4G21450/AT4G31170/AT5G58220 9 921 0.0224438903 8h Pf0-1 AvrRps4 ADR1 + NRG1 dependent Up TRUE
GO:0006498 N-terminal protein lipidation 2/86 149/20876 0.1257375483 NA 0.3385200325 AT4G35230/AT5G38895 2 88 0.023255814 4h Pf0-1 AvrRps4 ADR1 specific Up FALSE
GO:0006498 N-terminal protein lipidation 8/315 149/20876 0.0019495721 0.0423675313 0.0376900597 AT1G12290/AT1G69250/AT2G26590/AT3G46510/AT3G54840/AT5G10840/AT5G48570/AT5G54310 8 540 0.0253968254 8h Pf0-1 AvrRps4 ADR1 specific Up TRUE
GO:0006498 N-terminal protein lipidation 7/423 149/20876 0.0323890921 NA 0.2318940655 AT2G26300/AT3G07960/AT3G55270/AT4G35230/AT5G04720/AT5G38895/AT5G49570 7 780 0.0165484634 4h Pf0-1 AvrRps4 Col 0 ETI Up FALSE
GO:0006498 N-terminal protein lipidation 26/1112 149/20876 8.22979351657383e-08 8.90875148169117e-06 7.86883766058375e-06 AT1G12210/AT1G12290/AT1G32340/AT1G52320/AT1G69250/AT2G20140/AT2G22310/AT2G26300/AT2G26590/AT2G36670/AT3G22950/AT3G25230/AT3G44110/AT3G46510/AT3G54840/AT3G55270/AT4G00170/AT4G02570/AT4G21450/AT4G31170/AT5G10840/AT5G23520/AT5G38895/AT5G48570/AT5G54310/AT5G58220 26 2840 0.0233812…
GO:0006498 N-terminal protein lipidation 7/366 149/20876 0.0162286661 NA 0.1671601932 AT2G26300/AT3G07960/AT3G55270/AT5G04720/AT5G49570/AT4G35230/AT5G38895 7 707 0.0191256831 4h Pf0-1 AvrRps4 RNL dependent Up FALSE
GO:0006498 N-terminal protein lipidation 26/1077 149/20876 4.36644499052635e-08 4.70120577313338e-06 4.12131123667224e-06 AT1G12210/AT2G20140/AT2G22310/AT2G36670/AT4G00170/AT4G02570/AT4G21450/AT4G31170/AT5G58220/AT1G12290/AT1G69250/AT2G26590/AT3G46510/AT3G54840/AT5G10840/AT5G48570/AT5G54310/AT1G32340/AT1G52320/AT2G26300/AT3G22950/AT3G25230/AT3G44110/AT3G55270/AT5G23520/AT5G38895 26 2919 0.0241411…
GO:0006498 N-terminal protein lipidation 2/140 149/20876 0.2639453698 NA 0.5213314914 AT3G63460/AT5G49570 2 0 0.0142857143 4h Pf0-1 AvrRpt2 ADR1 + NRG1 dependent Up FALSE
GO:0006498 N-terminal protein lipidation 3/100 149/20876 0.0348754881 NA 0.349580623 AT2G26300/AT3G44480/AT5G04720 3 14 0.03 4h Pf0-1 AvrRpt2 ADR1 specific Up FALSE
GO:0006498 N-terminal protein lipidation 11/660 149/20876 0.0078414338 NA 0.0793299277 AT1G12290/AT2G26300/AT3G07960/AT3G44480/AT3G55270/AT3G63460/AT4G35230/AT4G39910/AT5G04720/AT5G38895/AT5G49570 11 1277 0.0166666667 4h Pf0-1 AvrRpt2 Col 0 ETI Up FALSE
GO:0006498 N-terminal protein lipidation 24/1407 149/20876 5.89322140024576e-05 0.0032719165 0.0029974785 AT1G10430/AT1G12210/AT1G12290/AT1G23490/AT1G32340/AT1G52320/AT1G69250/AT2G20140/AT2G22310/AT2G26300/AT2G26590/AT3G22950/AT3G25230/AT3G44110/AT3G46510/AT3G54840/AT3G55270/AT4G00170/AT4G02570/AT4G31170/AT5G10840/AT5G23520/AT5G38895/AT5G54310 24 1859 0.0170575693 8h Pf0-1 AvrRpt2 Col 0 ETI Up TR…
GO:0006498 N-terminal protein lipidation 5/309 149/20876 0.0709334028 NA 0.3595559079 AT3G63460/AT5G49570/AT2G26300/AT3G44480/AT5G04720 5 14 0.0161812298 4h Pf0-1 AvrRpt2 RNL dependent Up FALSE
GO:0006499 N-terminal protein myristoylation 7/252 149/20876 0.0022565152 NA 0.2782919006 AT2G26300/AT3G19240/AT3G54840/AT3G60600/AT3G63460/AT5G04720/AT5G48570 7 0 0.0277777778 4h Pf0-1 AvrRpm1 ADR1 + NRG1 dependent Up FALSE
GO:0006499 N-terminal protein myristoylation 1/104 149/20876 0.5261194309 NA 0.7988120368 AT4G17530 1 0 0.0096153846 4h Pf0-1 AvrRpm1 ADR1 specific Up FALSE
GO:0006499 N-terminal protein myristoylation 15/1290 149/20876 0.0425526793 NA 0.9287478609 AT1G09270/AT1G12290/AT2G26300/AT3G07960/AT3G19240/AT3G54840/AT3G55270/AT3G60600/AT3G63460/AT4G17530/AT4G35230/AT4G39910/AT5G04720/AT5G38895/AT5G48570 15 0 0.011627907 4h Pf0-1 AvrRpm1 Col 0 ETI Up FALSE
GO:0006499 N-terminal protein myristoylation 20/2082 149/20876 0.1046332368 NA 0.6635682975 AT1G09270/AT1G12210/AT1G32340/AT1G69250/AT2G26300/AT3G22950/AT3G25230/AT3G44110/AT3G54840/AT3G60600/AT4G00170/AT4G02570/AT4G17530/AT4G21450/AT4G39910/AT5G23520/AT5G24270/AT5G38895/AT5G48570/AT5G54310 20 1406 0.0096061479 8h Pf0-1 AvrRpm1 Col 0 ETI Up FALSE
GO:0006499 N-terminal protein myristoylation 8/493 149/20876 0.0253801348 NA 0.999988928 AT2G26300/AT3G19240/AT3G54840/AT3G60600/AT3G63460/AT5G04720/AT5G48570/AT4G17530 8 0 0.0162271805 4h Pf0-1 AvrRpm1 RNL dependent Up FALSE
GO:0006499 N-terminal protein myristoylation 9/239 149/20876 5.64764334571801e-05 0.0034968325 0.0032795964 AT1G32340/AT1G52320/AT2G26300/AT3G22950/AT3G25230/AT3G44110/AT3G55270/AT5G23520/AT5G38895 9 232 0.0376569038 8h Pf0-1 AvrRps4 ADR1 / NRG1 redundant Up TRUE
GO:0006499 N-terminal protein myristoylation 5/236 149/20876 0.0273110147 NA 0.1595940218 AT2G26300/AT3G07960/AT3G55270/AT5G04720/AT5G49570 5 547 0.0211864407 4h Pf0-1 AvrRps4 ADR1 + NRG1 dependent Up FALSE
GO:0006499 N-terminal protein myristoylation 9/401 149/20876 0.0023953988 0.0452948137 0.0417647523 AT1G12210/AT2G20140/AT2G22310/AT2G36670/AT4G00170/AT4G02570/AT4G21450/AT4G31170/AT5G58220 9 921 0.0224438903 8h Pf0-1 AvrRps4 ADR1 + NRG1 dependent Up TRUE
GO:0006499 N-terminal protein myristoylation 2/86 149/20876 0.1257375483 NA 0.3385200325 AT4G35230/AT5G38895 2 88 0.023255814 4h Pf0-1 AvrRps4 ADR1 specific Up FALSE
GO:0006499 N-terminal protein myristoylation 8/315 149/20876 0.0019495721 0.0423675313 0.0376900597 AT1G12290/AT1G69250/AT2G26590/AT3G46510/AT3G54840/AT5G10840/AT5G48570/AT5G54310 8 540 0.0253968254 8h Pf0-1 AvrRps4 ADR1 specific Up TRUE
GO:0006499 N-terminal protein myristoylation 7/423 149/20876 0.0323890921 NA 0.2318940655 AT2G26300/AT3G07960/AT3G55270/AT4G35230/AT5G04720/AT5G38895/AT5G49570 7 780 0.0165484634 4h Pf0-1 AvrRps4 Col 0 ETI Up FALSE
GO:0006499 N-terminal protein myristoylation 26/1112 149/20876 8.22979351657383e-08 8.90875148169117e-06 7.86883766058375e-06 AT1G12210/AT1G12290/AT1G32340/AT1G52320/AT1G69250/AT2G20140/AT2G22310/AT2G26300/AT2G26590/AT2G36670/AT3G22950/AT3G25230/AT3G44110/AT3G46510/AT3G54840/AT3G55270/AT4G00170/AT4G02570/AT4G21450/AT4G31170/AT5G10840/AT5G23520/AT5G38895/AT5G48570/AT5G54310/AT5G58220 26 2840 0.023…
GO:0006499 N-terminal protein myristoylation 7/366 149/20876 0.0162286661 NA 0.1671601932 AT2G26300/AT3G07960/AT3G55270/AT5G04720/AT5G49570/AT4G35230/AT5G38895 7 707 0.0191256831 4h Pf0-1 AvrRps4 RNL dependent Up FALSE
GO:0006499 N-terminal protein myristoylation 26/1077 149/20876 4.36644499052635e-08 4.70120577313338e-06 4.12131123667224e-06 AT1G12210/AT2G20140/AT2G22310/AT2G36670/AT4G00170/AT4G02570/AT4G21450/AT4G31170/AT5G58220/AT1G12290/AT1G69250/AT2G26590/AT3G46510/AT3G54840/AT5G10840/AT5G48570/AT5G54310/AT1G32340/AT1G52320/AT2G26300/AT3G22950/AT3G25230/AT3G44110/AT3G55270/AT5G23520/AT5G38895 26 2919 0.024…
GO:0006499 N-terminal protein myristoylation 2/140 149/20876 0.2639453698 NA 0.5213314914 AT3G63460/AT5G49570 2 0 0.0142857143 4h Pf0-1 AvrRpt2 ADR1 + NRG1 dependent Up FALSE
GO:0006499 N-terminal protein myristoylation 3/100 149/20876 0.0348754881 NA 0.349580623 AT2G26300/AT3G44480/AT5G04720 3 14 0.03 4h Pf0-1 AvrRpt2 ADR1 specific Up FALSE
GO:0006499 N-terminal protein myristoylation 11/660 149/20876 0.0078414338 NA 0.0793299277 AT1G12290/AT2G26300/AT3G07960/AT3G44480/AT3G55270/AT3G63460/AT4G35230/AT4G39910/AT5G04720/AT5G38895/AT5G49570 11 1277 0.0166666667 4h Pf0-1 AvrRpt2 Col 0 ETI Up FALSE
GO:0006499 N-terminal protein myristoylation 24/1407 149/20876 5.89322140024576e-05 0.0032719165 0.0029974785 AT1G10430/AT1G12210/AT1G12290/AT1G23490/AT1G32340/AT1G52320/AT1G69250/AT2G20140/AT2G22310/AT2G26300/AT2G26590/AT3G22950/AT3G25230/AT3G44110/AT3G46510/AT3G54840/AT3G55270/AT4G00170/AT4G02570/AT4G31170/AT5G10840/AT5G23520/AT5G38895/AT5G54310 24 1859 0.0170575693 8h Pf0-1 AvrRpt2 Col 0 ETI U…
GO:0006499 N-terminal protein myristoylation 5/309 149/20876 0.0709334028 NA 0.3595559079 AT3G63460/AT5G49570/AT2G26300/AT3G44480/AT5G04720 5 14 0.0161812298 4h Pf0-1 AvrRpt2 RNL dependent Up FALSE
GO:0006511 ubiquitin-dependent protein catabolic process 2/76 344/20876 0.3571065122 NA 0.7116041631 AT1G76920/AT5G03240 2 0 0.0263157895 4h Pf0-1 AvrRpm1 ADR1 / NRG1 redundant Up FALSE
GO:0006511 ubiquitin-dependent protein catabolic process 2/65 344/20876 0.2906121021 NA 0.6725127092 AT1G20140/AT1G76920 2 0 0.0307692308 8h Pf0-1 AvrRpm1 ADR1 / NRG1 redundant Up FALSE
GO:0006511 ubiquitin-dependent protein catabolic process 2/252 344/20876 0.9219064725 NA 0.99116379 AT3G13672/AT4G02890 2 0 0.0079365079 4h Pf0-1 AvrRpm1 ADR1 + NRG1 dependent Up FALSE
GO:0006511 ubiquitin-dependent protein catabolic process 2/153 344/20876 0.7207043746 NA 0.9183245371 AT3G22630/AT4G11260 2 0 0.0130718954 8h Pf0-1 AvrRpm1 ADR1 + NRG1 dependent Up FALSE
GO:0006511 ubiquitin-dependent protein catabolic process 1/104 344/20876 0.8231278175 NA 0.8839961301 AT3G47810 1 0 0.0096153846 4h Pf0-1 AvrRpm1 ADR1 specific Up FALSE
GO:0006511 ubiquitin-dependent protein catabolic process 1/62 344/20876 0.6435935425 NA 0.7648246241 AT1G21720 1 0 0.0161290323 8h Pf0-1 AvrRpm1 ADR1 specific Up FALSE
GO:0006511 ubiquitin-dependent protein catabolic process 16/1290 344/20876 0.9077469198 NA 0.9999999996 AT1G48790/AT1G76920/AT1G78870/AT1G80570/AT2G21390/AT2G30110/AT3G13672/AT3G47810/AT4G02890/AT4G05490/AT4G24390/AT4G34470/AT4G36410/AT5G03240/AT5G62540/AT5G64760 16 0 0.0124031008 4h Pf0-1 AvrRpm1 Col 0 ETI Up FALSE
GO:0006511 ubiquitin-dependent protein catabolic process 39/2082 344/20876 0.2204534698 NA 0.9466619569 AT1G16890/AT1G17170/AT1G20140/AT1G21410/AT1G21720/AT1G48790/AT1G66610/AT1G70320/AT1G75950/AT1G76920/AT1G78870/AT1G80570/AT2G20420/AT2G24640/AT2G30110/AT2G31260/AT3G07550/AT3G08580/AT3G13672/AT3G16320/AT3G20060/AT3G22630/AT3G50080/AT3G55380/AT4G02570/AT4G02890/AT4G05490/AT4G10590/AT4G11260/AT4G2…
GO:0006511 ubiquitin-dependent protein catabolic process 3/61 344/20876 0.0794451478 NA 0.3290306739 AT1G78870/AT4G36410/AT5G64760 3 0 0.0491803279 4h Pf0-1 AvrRpm1 NRG1 specific Up FALSE
GO:0006511 ubiquitin-dependent protein catabolic process 8/493 344/20876 0.5672982169 NA 0.999988928 AT3G13672/AT4G02890/AT3G47810/AT1G76920/AT5G03240/AT1G78870/AT4G36410/AT5G64760 8 0 0.0162271805 4h Pf0-1 AvrRpm1 RNL dependent Up FALSE
GO:0006511 ubiquitin-dependent protein catabolic process 5/343 344/20876 0.6697636072 NA 0.998453689 AT3G22630/AT4G11260/AT1G21720/AT1G20140/AT1G76920 5 0 0.0145772595 8h Pf0-1 AvrRpm1 RNL dependent Up FALSE
GO:0006511 ubiquitin-dependent protein catabolic process 1/14 344/20876 0.207601195 NA 0.2000076548 AT5G03240 1 0 0.0714285714 4h Pf0-1 AvrRps4 ADR1 / NRG1 redundant Up FALSE
GO:0006511 ubiquitin-dependent protein catabolic process 8/239 344/20876 0.0451185593 NA 0.3979811628 AT1G17170/AT1G20140/AT1G66610/AT2G24640/AT2G31260/AT3G15180/AT3G55380/AT5G62540 8 232 0.0334728033 8h Pf0-1 AvrRps4 ADR1 / NRG1 redundant Up FALSE
GO:0006511 ubiquitin-dependent protein catabolic process 14/401 344/20876 0.0070265639 NA 0.0945990032 AT1G13060/AT1G18260/AT2G20140/AT2G21390/AT3G13672/AT3G22630/AT3G27430/AT4G02570/AT4G05050/AT4G11260/AT4G17270/AT4G31300/AT5G09900/AT5G35590 14 921 0.0349127182 8h Pf0-1 AvrRps4 ADR1 + NRG1 dependent Up FALSE
GO:0006511 ubiquitin-dependent protein catabolic process 1/86 344/20876 0.7611398335 NA 0.7351058749 AT5G62540 1 88 0.011627907 4h Pf0-1 AvrRps4 ADR1 specific Up FALSE
GO:0006511 ubiquitin-dependent protein catabolic process 16/315 344/20876 7.45223814450891e-05 0.0039293435 0.003495535 AT1G21720/AT1G77440/AT1G78870/AT1G79210/AT2G03430/AT2G20420/AT2G20580/AT2G30110/AT3G05530/AT3G60820/AT4G10590/AT5G05780/AT5G11300/AT5G57740/AT5G64760/AT5G66140 16 540 0.0507936508 8h Pf0-1 AvrRps4 ADR1 specific Up TRUE
GO:0006511 ubiquitin-dependent protein catabolic process 2/423 344/20876 0.9932113212 NA 0.8819827481 AT5G03240/AT5G62540 2 780 0.0047281324 4h Pf0-1 AvrRps4 Col 0 ETI Up FALSE
GO:0006511 ubiquitin-dependent protein catabolic process 39/1112 344/20876 7.46898686938643e-06 0.0002996461 0.0002646686 AT1G13060/AT1G17170/AT1G18260/AT1G20140/AT1G21720/AT1G66610/AT1G77440/AT1G78870/AT1G79210/AT2G03430/AT2G20140/AT2G20420/AT2G20580/AT2G21390/AT2G24640/AT2G30110/AT2G31260/AT3G05530/AT3G13672/AT3G15180/AT3G22630/AT3G27430/AT3G55380/AT3G60820/AT4G02570/AT4G05050/AT4G10590/AT4G112…
GO:0006511 ubiquitin-dependent protein catabolic process 1/122 344/20876 0.8690633362 NA 0.8699438091 AT4G24820 1 0 0.0081967213 8h Pf0-1 AvrRps4 NRG1 specific Up FALSE
GO:0006511 ubiquitin-dependent protein catabolic process 2/366 344/20876 0.9843218171 NA 0.9115195579 AT5G62540/AT5G03240 2 707 0.0054644809 4h Pf0-1 AvrRps4 RNL dependent Up FALSE
GO:0006511 ubiquitin-dependent protein catabolic process 39/1077 344/20876 3.53242084306283e-06 0.0001521296 0.0001333644 AT1G13060/AT1G18260/AT2G20140/AT2G21390/AT3G13672/AT3G22630/AT3G27430/AT4G02570/AT4G05050/AT4G11260/AT4G17270/AT4G31300/AT5G09900/AT5G35590/AT1G21720/AT1G77440/AT1G78870/AT1G79210/AT2G03430/AT2G20420/AT2G20580/AT2G30110/AT3G05530/AT3G60820/AT4G10590/AT5G05780/AT5G11300/AT5G577…
GO:0006511 ubiquitin-dependent protein catabolic process 4/40 344/20876 0.0041485235 NA 0.2734567041 AT2G21390/AT2G30110/AT4G19006/AT5G03240 4 0 0.1 4h Pf0-1 AvrRpt2 ADR1 / NRG1 redundant Up FALSE
GO:0006511 ubiquitin-dependent protein catabolic process 1/101 344/20876 0.8140420214 NA 0.8398609296 AT2G03430 1 10 0.0099009901 8h Pf0-1 AvrRpt2 ADR1 / NRG1 redundant Up FALSE
GO:0006511 ubiquitin-dependent protein catabolic process 3/140 344/20876 0.4067385511 NA 0.601986963 AT1G20200/AT1G66660/AT2G05710 3 0 0.0214285714 4h Pf0-1 AvrRpt2 ADR1 + NRG1 dependent Up FALSE
GO:0006511 ubiquitin-dependent protein catabolic process 5/123 344/20876 0.0530508228 NA 0.7835932701 AT1G13060/AT1G18260/AT3G50080/AT4G11260/AT4G17270 5 0 0.0406504065 8h Pf0-1 AvrRpt2 ADR1 + NRG1 dependent Up FALSE
GO:0006511 ubiquitin-dependent protein catabolic process 5/100 344/20876 0.0249395441 NA 0.349580623 AT1G64520/AT2G20420/AT4G24820/AT5G42790/AT5G62540 5 14 0.05 4h Pf0-1 AvrRpt2 ADR1 specific Up FALSE
GO:0006511 ubiquitin-dependent protein catabolic process 3/83 344/20876 0.1571774438 NA 0.7786288669 AT1G21720/AT1G79210/AT5G66140 3 0 0.0361445783 8h Pf0-1 AvrRpt2 ADR1 specific Up FALSE
GO:0006511 ubiquitin-dependent protein catabolic process 17/660 344/20876 0.0472355447 NA 0.2872805058 AT1G20200/AT1G48790/AT1G64520/AT1G66660/AT1G78870/AT2G05710/AT2G20420/AT2G21390/AT2G30110/AT3G47810/AT4G19006/AT4G24820/AT4G34470/AT4G36410/AT5G03240/AT5G42790/AT5G62540 17 1277 0.0257575758 4h Pf0-1 AvrRpt2 Col 0 ETI Up FALSE
GO:0006511 ubiquitin-dependent protein catabolic process 44/1407 344/20876 3.23293421081692e-05 0.0023835775 0.0021836505 AT1G13060/AT1G17170/AT1G18260/AT1G20140/AT1G21720/AT1G48790/AT1G66610/AT1G70320/AT1G75950/AT1G77440/AT1G78870/AT1G79210/AT2G03430/AT2G20140/AT2G20420/AT2G20580/AT2G21390/AT2G24640/AT2G30110/AT2G31260/AT3G05530/AT3G08580/AT3G13672/AT3G15180/AT3G22630/AT3G50080/AT3G55380/AT3G608…
GO:0006511 ubiquitin-dependent protein catabolic process 2/29 344/20876 0.0821540769 NA 0.1771081323 AT1G78870/AT4G36410 2 0 0.0689655172 4h Pf0-1 AvrRpt2 NRG1 specific Up FALSE
GO:0006511 ubiquitin-dependent protein catabolic process 2/50 344/20876 0.1992026618 NA 0.5581054847 AT3G22630/AT4G36410 2 0 0.04 8h Pf0-1 AvrRpt2 NRG1 specific Up FALSE
GO:0006511 ubiquitin-dependent protein catabolic process 14/309 344/20876 0.0006548133 NA 0.055128683 AT1G20200/AT1G66660/AT2G05710/AT1G64520/AT2G20420/AT4G24820/AT5G42790/AT5G62540/AT2G21390/AT2G30110/AT4G19006/AT5G03240/AT1G78870/AT4G36410 14 14 0.0453074434 4h Pf0-1 AvrRpt2 RNL dependent Up FALSE
GO:0006511 ubiquitin-dependent protein catabolic process 11/357 344/20876 0.0353471835 NA 0.9997349379 AT1G13060/AT1G18260/AT3G50080/AT4G11260/AT4G17270/AT1G21720/AT1G79210/AT5G66140/AT2G03430/AT3G22630/AT4G36410 11 0 0.0308123249 8h Pf0-1 AvrRpt2 RNL dependent Up FALSE
GO:0006612 protein targeting to membrane 2/65 374/20876 0.3251218092 NA 0.6725127092 AT5G04080/AT5G58670 2 0 0.0307692308 8h Pf0-1 AvrRpm1 ADR1 / NRG1 redundant Up FALSE
GO:0006612 protein targeting to membrane 3/252 374/20876 0.8322817712 NA 0.99116379 AT3G60190/AT5G04720/AT5G63780 3 0 0.0119047619 4h Pf0-1 AvrRpm1 ADR1 + NRG1 dependent Up FALSE
GO:0006612 protein targeting to membrane 2/153 374/20876 0.7625927876 NA 0.9183245371 AT4G11260/AT5G55120 2 0 0.0130718954 8h Pf0-1 AvrRpm1 ADR1 + NRG1 dependent Up FALSE
GO:0006612 protein targeting to membrane 1/62 374/20876 0.6745267647 NA 0.7648246241 AT5G40170 1 0 0.0161290323 8h Pf0-1 AvrRpm1 ADR1 specific Up FALSE
GO:0006612 protein targeting to membrane 17/1290 374/20876 0.929435037 NA 0.9999999996 AT1G05010/AT1G09270/AT1G19300/AT1G19640/AT1G27100/AT1G32640/AT1G71390/AT2G24550/AT3G19030/AT3G48090/AT3G56400/AT3G60190/AT4G01070/AT4G32400/AT5G04720/AT5G48930/AT5G63780 17 0 0.0131782946 4h Pf0-1 AvrRpm1 Col 0 ETI Up FALSE
GO:0006612 protein targeting to membrane 35/2082 374/20876 0.6808812786 NA 0.9466619569 AT1G03080/AT1G05010/AT1G09270/AT1G18740/AT1G19640/AT1G27100/AT1G32230/AT1G33600/AT1G69260/AT1G73730/AT1G74950/AT1G78600/AT2G03760/AT2G24550/AT2G26530/AT2G30770/AT2G46510/AT3G16340/AT3G52800/AT3G55950/AT3G57530/AT4G01070/AT4G11260/AT4G32150/AT4G34460/AT4G35600/AT4G36030/AT4G36500/AT5G04080/AT5G20900/AT5G40170/A…
GO:0006612 protein targeting to membrane 1/63 374/20876 0.6803750875 NA 0.724288889 AT1G03080 1 0 0.0158730159 8h Pf0-1 AvrRpm1 NRG1 specific Up FALSE
GO:0006612 protein targeting to membrane 3/493 374/20876 0.9936534084 NA 0.999988928 AT3G60190/AT5G04720/AT5G63780 3 0 0.0060851927 4h Pf0-1 AvrRpm1 RNL dependent Up FALSE
GO:0006612 protein targeting to membrane 6/343 374/20876 0.5804111772 NA 0.998453689 AT4G11260/AT5G55120/AT5G40170/AT5G04080/AT5G58670/AT1G03080 6 0 0.0174927114 8h Pf0-1 AvrRpm1 RNL dependent Up FALSE
GO:0006612 protein targeting to membrane 5/239 374/20876 0.4268197075 NA 0.8392299825 AT1G69260/AT3G16340/AT3G48090/AT3G55950/AT4G35600 5 232 0.0209205021 8h Pf0-1 AvrRps4 ADR1 / NRG1 redundant Up FALSE
GO:0006612 protein targeting to membrane 11/236 374/20876 0.0036785918 NA 0.0530574043 AT1G75040/AT2G14560/AT2G14610/AT2G32680/AT3G48090/AT3G57240/AT3G57260/AT3G60190/AT5G04720/AT5G10380/AT5G24530 11 547 0.0466101695 4h Pf0-1 AvrRps4 ADR1 + NRG1 dependent Up FALSE
GO:0006612 protein targeting to membrane 20/401 374/20876 4.1212258171447e-05 0.0021780388 0.0020082929 AT1G18740/AT1G19300/AT1G21250/AT1G61660/AT1G73730/AT1G77140/AT2G26530/AT2G32680/AT3G45640/AT3G52800/AT3G57260/AT4G11260/AT4G26070/AT4G34460/AT4G36030/AT4G36500/AT5G10380/AT5G40170/AT5G46780/AT5G55450 20 921 0.0498753117 8h Pf0-1 AvrRps4 ADR1 + NRG1 dependent Up TRUE
GO:0006612 protein targeting to membrane 3/86 374/20876 0.2001195052 NA 0.3902439023 AT1G27100/AT1G71390/AT3G56400 3 88 0.0348837209 4h Pf0-1 AvrRps4 ADR1 specific Up FALSE
GO:0006612 protein targeting to membrane 3/315 374/20876 0.9234663558 NA 0.8891735494 AT1G27100/AT1G76360/AT1G78600 3 540 0.0095238095 8h Pf0-1 AvrRps4 ADR1 specific Up FALSE
GO:0006612 protein targeting to membrane 14/423 374/20876 0.0209926724 NA 0.202738015 AT1G27100/AT1G71390/AT1G75040/AT2G14560/AT2G14610/AT2G32680/AT3G48090/AT3G56400/AT3G57240/AT3G57260/AT3G60190/AT5G04720/AT5G10380/AT5G24530 14 780 0.0330969267 4h Pf0-1 AvrRps4 Col 0 ETI Up FALSE
GO:0006612 protein targeting to membrane 33/1112 374/20876 0.003214797 0.0426124622 0.0376383322 AT1G05010/AT1G07640/AT1G18740/AT1G19300/AT1G21250/AT1G27100/AT1G32230/AT1G61660/AT1G69260/AT1G73730/AT1G76360/AT1G77140/AT1G78600/AT2G03760/AT2G26530/AT2G30770/AT2G32680/AT3G16340/AT3G45640/AT3G48090/AT3G52800/AT3G55950/AT3G57260/AT4G11260/AT4G26070/AT4G34460/AT4G35600/AT4G36030/AT4G36500/AT5G10380/AT…
GO:0006612 protein targeting to membrane 4/122 374/20876 0.1759045316 NA 0.5784081871 AT1G05010/AT1G32230/AT2G03760/AT2G30770 4 0 0.0327868852 8h Pf0-1 AvrRps4 NRG1 specific Up FALSE
GO:0006612 protein targeting to membrane 14/366 374/20876 0.0065874676 NA 0.0958829218 AT1G75040/AT2G14560/AT2G14610/AT2G32680/AT3G48090/AT3G57240/AT3G57260/AT3G60190/AT5G04720/AT5G10380/AT5G24530/AT1G27100/AT1G71390/AT3G56400 14 707 0.0382513661 4h Pf0-1 AvrRps4 RNL dependent Up FALSE
GO:0006612 protein targeting to membrane 32/1077 374/20876 0.0036298854 0.0459785482 0.0403070864 AT1G18740/AT1G19300/AT1G21250/AT1G61660/AT1G73730/AT1G77140/AT2G26530/AT2G32680/AT3G45640/AT3G52800/AT3G57260/AT4G11260/AT4G26070/AT4G34460/AT4G36030/AT4G36500/AT5G10380/AT5G40170/AT5G46780/AT5G55450/AT1G27100/AT1G76360/AT1G78600/AT1G69260/AT3G16340/AT3G48090/AT3G55950/AT4G35600/AT1G05010/AT1G32230/A…
GO:0006612 protein targeting to membrane 1/40 374/20876 0.5150898752 NA 0.5288670849 AT4G29810 1 0 0.025 4h Pf0-1 AvrRpt2 ADR1 / NRG1 redundant Up FALSE
GO:0006612 protein targeting to membrane 5/140 374/20876 0.1074139938 NA 0.4037066574 AT1G15310/AT3G19030/AT3G60190/AT4G26090/AT5G48930 5 0 0.0357142857 4h Pf0-1 AvrRpt2 ADR1 + NRG1 dependent Up FALSE
GO:0006612 protein targeting to membrane 3/123 374/20876 0.3788836413 NA 0.7941866861 AT1G21250/AT4G11260/AT5G55120 3 0 0.0243902439 8h Pf0-1 AvrRpt2 ADR1 + NRG1 dependent Up FALSE
GO:0006612 protein targeting to membrane 1/100 374/20876 0.8366912228 NA 0.8091978986 AT5G04720 1 14 0.01 4h Pf0-1 AvrRpt2 ADR1 specific Up FALSE
GO:0006612 protein targeting to membrane 2/83 374/20876 0.4395999808 NA 0.7786288669 AT1G78600/AT2G24550 2 0 0.0240963855 8h Pf0-1 AvrRpt2 ADR1 specific Up FALSE
GO:0006612 protein targeting to membrane 15/660 374/20876 0.2074361243 NA 0.6307999102 AT1G15310/AT1G19300/AT1G19640/AT1G27100/AT1G71390/AT1G76360/AT3G19030/AT3G48090/AT3G56400/AT3G60190/AT4G26090/AT4G29810/AT4G32400/AT5G04720/AT5G48930 15 1277 0.0227272727 4h Pf0-1 AvrRpt2 Col 0 ETI Up FALSE
GO:0006612 protein targeting to membrane 35/1407 374/20876 0.0309325106 NA 0.2486948205 AT1G03080/AT1G05010/AT1G07640/AT1G18740/AT1G19300/AT1G21250/AT1G27100/AT1G32230/AT1G33600/AT1G48900/AT1G61660/AT1G73730/AT1G76360/AT1G77140/AT1G78600/AT2G03760/AT2G24550/AT2G26530/AT2G30770/AT3G16340/AT3G45640/AT3G48090/AT3G52800/AT3G55950/AT3G57530/AT4G01070/AT4G11260/AT4G26070/AT4G34460/AT4G35600/AT4G36030/A…
GO:0006612 protein targeting to membrane 2/50 374/20876 0.2255570245 NA 0.5581054847 AT1G03080/AT1G48900 2 0 0.04 8h Pf0-1 AvrRpt2 NRG1 specific Up FALSE
GO:0006612 protein targeting to membrane 7/309 374/20876 0.3183574883 NA 0.6485802268 AT1G15310/AT3G19030/AT3G60190/AT4G26090/AT5G48930/AT5G04720/AT4G29810 7 14 0.0226537217 4h Pf0-1 AvrRpt2 RNL dependent Up FALSE
GO:0006612 protein targeting to membrane 7/357 374/20876 0.4580857265 NA 0.9997349379 AT1G21250/AT4G11260/AT5G55120/AT1G78600/AT2G24550/AT1G03080/AT1G48900 7 0 0.0196078431 8h Pf0-1 AvrRpt2 RNL dependent Up FALSE
GO:0006623 protein targeting to vacuole 1/76 118/20876 0.3505184446 NA 0.7116041631 AT5G03240 1 0 0.0131578947 4h Pf0-1 AvrRpm1 ADR1 / NRG1 redundant Up FALSE
GO:0006623 protein targeting to vacuole 2/65 118/20876 0.0523219811 NA 0.6725127092 AT2G44100/AT3G46000 2 0 0.0307692308 8h Pf0-1 AvrRpm1 ADR1 / NRG1 redundant Up FALSE
GO:0006623 protein targeting to vacuole 2/252 118/20876 0.417850839 NA 0.99116379 AT3G54840/AT3G60600 2 0 0.0079365079 4h Pf0-1 AvrRpm1 ADR1 + NRG1 dependent Up FALSE
GO:0006623 protein targeting to vacuole 2/104 118/20876 0.1171919519 NA 0.7988120368 AT3G02470/AT3G47810 2 0 0.0192307692 4h Pf0-1 AvrRpm1 ADR1 specific Up FALSE
GO:0006623 protein targeting to vacuole 16/1290 118/20876 0.0024653887 NA 0.1658084774 AT1G01550/AT1G16240/AT1G28200/AT1G48790/AT1G79590/AT2G24200/AT3G02470/AT3G47810/AT3G54840/AT3G60600/AT4G33060/AT5G03240/AT5G03540/AT5G39510/AT5G53310/AT5G58060 16 0 0.0124031008 4h Pf0-1 AvrRpm1 Col 0 ETI Up FALSE
GO:0006623 protein targeting to vacuole 26/2082 118/20876 8.28789953432352e-05 0.0058436673 0.0055319775 AT1G01550/AT1G28200/AT1G32130/AT1G32230/AT1G34190/AT1G48790/AT2G44100/AT3G02470/AT3G16270/AT3G22950/AT3G46000/AT3G54300/AT3G54840/AT3G60600/AT4G02195/AT4G21160/AT4G21450/AT4G30600/AT4G32760/AT4G35860/AT5G03540/AT5G16830/AT5G16880/AT5G43320/AT5G53310/AT5G58060 26 1406 0.0124879923 8h Pf0-1 AvrR…
GO:0006623 protein targeting to vacuole 2/61 118/20876 0.0467032701 NA 0.2679433135 AT5G39510/AT5G53310 2 0 0.0327868852 4h Pf0-1 AvrRpm1 NRG1 specific Up FALSE
GO:0006623 protein targeting to vacuole 1/63 118/20876 0.3006792713 NA 0.613891271 AT5G16880 1 0 0.0158730159 8h Pf0-1 AvrRpm1 NRG1 specific Up FALSE
GO:0006623 protein targeting to vacuole 7/493 118/20876 0.0220001133 NA 0.999988928 AT3G54840/AT3G60600/AT3G02470/AT3G47810/AT5G03240/AT5G39510/AT5G53310 7 0 0.014198783 4h Pf0-1 AvrRpm1 RNL dependent Up FALSE
GO:0006623 protein targeting to vacuole 3/343 118/20876 0.3065538753 NA 0.998453689 AT2G44100/AT3G46000/AT5G16880 3 0 0.0087463557 8h Pf0-1 AvrRpm1 RNL dependent Up FALSE
GO:0006623 protein targeting to vacuole 1/14 118/20876 0.0763141178 NA 0.1461295912 AT5G03240 1 0 0.0714285714 4h Pf0-1 AvrRps4 ADR1 / NRG1 redundant Up FALSE
GO:0006623 protein targeting to vacuole 6/239 118/20876 0.0023992501 NA 0.0668759405 AT1G28200/AT3G22950/AT3G46000/AT4G21160/AT5G16830/AT5G58060 6 232 0.0251046025 8h Pf0-1 AvrRps4 ADR1 / NRG1 redundant Up FALSE
GO:0006623 protein targeting to vacuole 7/401 118/20876 0.0078066543 NA 0.0974676055 AT1G04850/AT1G32130/AT1G77140/AT2G14720/AT2G27600/AT3G54300/AT4G21450 7 921 0.0174563591 8h Pf0-1 AvrRps4 ADR1 + NRG1 dependent Up FALSE
GO:0006623 protein targeting to vacuole 1/86 118/20876 0.3864450729 NA 0.5344028872 AT1G01550 1 88 0.011627907 4h Pf0-1 AvrRps4 ADR1 specific Up FALSE
GO:0006623 protein targeting to vacuole 9/315 118/20876 7.66664911735773e-05 0.0039293435 0.003495535 AT1G34190/AT2G38020/AT2G44100/AT3G16270/AT3G52850/AT3G54840/AT4G02195/AT4G30600/AT4G35860 9 540 0.0285714286 8h Pf0-1 AvrRps4 ADR1 specific Up TRUE
GO:0006623 protein targeting to vacuole 3/423 118/20876 0.4292536247 NA 0.6909999228 AT1G01550/AT1G28200/AT5G03240 3 780 0.0070921986 4h Pf0-1 AvrRps4 Col 0 ETI Up FALSE
GO:0006623 protein targeting to vacuole 24/1112 118/20876 1.20479637167546e-08 3.13006097361286e-06 2.76469062131843e-06 AT1G04850/AT1G28200/AT1G32130/AT1G32230/AT1G34190/AT1G77140/AT2G14720/AT2G27600/AT2G38020/AT2G44100/AT3G16270/AT3G22950/AT3G46000/AT3G52850/AT3G54300/AT3G54840/AT4G02195/AT4G21160/AT4G21450/AT4G30600/AT4G35860/AT5G16830/AT5G16880/AT5G58060 24 2840 0.0215827338 8h Pf0-1 AvrRps4 …
GO:0006623 protein targeting to vacuole 1/30 118/20876 0.1564805682 NA 0.2692432952 AT1G28200 1 0 0.0333333333 4h Pf0-1 AvrRps4 NRG1 specific Up FALSE
GO:0006623 protein targeting to vacuole 2/122 118/20876 0.1515675786 NA 0.5675579339 AT1G32230/AT5G16880 2 0 0.0163934426 8h Pf0-1 AvrRps4 NRG1 specific Up FALSE
GO:0006623 protein targeting to vacuole 3/366 118/20876 0.3421324026 NA 0.6434953121 AT1G01550/AT5G03240/AT1G28200 3 707 0.0081967213 4h Pf0-1 AvrRps4 RNL dependent Up FALSE
GO:0006623 protein targeting to vacuole 24/1077 118/20876 6.49664141910196e-09 1.67873214269595e-06 1.47166024567446e-06 AT1G04850/AT1G32130/AT1G77140/AT2G14720/AT2G27600/AT3G54300/AT4G21450/AT1G34190/AT2G38020/AT2G44100/AT3G16270/AT3G52850/AT3G54840/AT4G02195/AT4G30600/AT4G35860/AT1G28200/AT3G22950/AT3G46000/AT4G21160/AT5G16830/AT5G58060/AT1G32230/AT5G16880 24 2919 0.0222841226 8h Pf0-1 AvrRps4 …
GO:0006623 protein targeting to vacuole 2/40 118/20876 0.0214846035 NA 0.2846560495 AT5G03240/AT5G58060 2 0 0.05 4h Pf0-1 AvrRpt2 ADR1 / NRG1 redundant Up FALSE
GO:0006623 protein targeting to vacuole 3/101 118/20876 0.0196492355 NA 0.3901544394 AT3G46000/AT4G32760/AT5G03540 3 10 0.0297029703 8h Pf0-1 AvrRpt2 ADR1 / NRG1 redundant Up FALSE
GO:0006623 protein targeting to vacuole 1/123 118/20876 0.5030528573 NA 0.7941866861 AT1G04850 1 0 0.0081300813 8h Pf0-1 AvrRpt2 ADR1 + NRG1 dependent Up FALSE
GO:0006623 protein targeting to vacuole 11/660 118/20876 0.001300951 0.0378081511 0.0338429893 AT1G01550/AT1G28200/AT1G48790/AT2G24200/AT3G47810/AT4G33060/AT5G03240/AT5G03540/AT5G39510/AT5G53310/AT5G58060 11 1277 0.0166666667 4h Pf0-1 AvrRpt2 Col 0 ETI Up TRUE
GO:0006623 protein targeting to vacuole 27/1407 118/20876 1.49453539494022e-08 6.91471709392343e-06 6.33473248100978e-06 AT1G01550/AT1G04850/AT1G28200/AT1G32130/AT1G32230/AT1G34190/AT1G48790/AT1G77140/AT2G14720/AT2G38020/AT2G44100/AT3G16270/AT3G22950/AT3G46000/AT3G47700/AT3G54300/AT3G54840/AT4G02080/AT4G02195/AT4G21160/AT4G30600/AT4G32760/AT5G03540/AT5G16830/AT5G16880/AT5G53310/AT5G58060 27 1859 …
GO:0006623 protein targeting to vacuole 2/29 118/20876 0.0116424037 NA 0.1184362722 AT5G39510/AT5G53310 2 0 0.0689655172 4h Pf0-1 AvrRpt2 NRG1 specific Up FALSE
GO:0006623 protein targeting to vacuole 2/50 118/20876 0.0325349167 NA 0.5562004354 AT2G14720/AT5G16880 2 0 0.04 8h Pf0-1 AvrRpt2 NRG1 specific Up FALSE
GO:0006623 protein targeting to vacuole 4/309 118/20876 0.0982744229 NA 0.4283578593 AT5G03240/AT5G58060/AT5G39510/AT5G53310 4 14 0.0129449838 4h Pf0-1 AvrRpt2 RNL dependent Up FALSE
GO:0006623 protein targeting to vacuole 6/357 118/20876 0.0159747461 NA 0.894760731 AT1G04850/AT3G46000/AT4G32760/AT5G03540/AT2G14720/AT5G16880 6 0 0.0168067227 8h Pf0-1 AvrRpt2 RNL dependent Up FALSE
GO:0006897 endocytosis 1/65 32/20876 0.0950410236 NA 0.6725127092 AT1G59610 1 0 0.0153846154 8h Pf0-1 AvrRpm1 ADR1 / NRG1 redundant Up FALSE
GO:0006897 endocytosis 1/104 32/20876 0.1478008254 NA 0.7988120368 AT3G08530 1 0 0.0096153846 4h Pf0-1 AvrRpm1 ADR1 specific Up FALSE
GO:0006897 endocytosis 5/1290 32/20876 0.0448284207 NA 0.9287478609 AT1G59610/AT3G07960/AT3G08530/AT4G16144/AT5G46630 5 0 0.003875969 4h Pf0-1 AvrRpm1 Col 0 ETI Up FALSE
GO:0006897 endocytosis 6/2082 32/20876 0.0932991868 NA 0.6207592368 AT1G59610/AT3G08530/AT3G11130/AT4G09950/AT4G16144/AT5G46630 6 1406 0.0028818444 8h Pf0-1 AvrRpm1 Col 0 ETI Up FALSE
GO:0006897 endocytosis 1/493 32/20876 0.5348250774 NA 0.999988928 AT3G08530 1 0 0.0020283976 4h Pf0-1 AvrRpm1 RNL dependent Up FALSE
GO:0006897 endocytosis 1/343 32/20876 0.4117102759 NA 0.998453689 AT1G59610 1 0 0.0029154519 8h Pf0-1 AvrRpm1 RNL dependent Up FALSE
GO:0006897 endocytosis 1/14 32/20876 0.0212540888 NA 0.1094816982 AT4G16144 1 0 0.0714285714 4h Pf0-1 AvrRps4 ADR1 / NRG1 redundant Up FALSE
GO:0006897 endocytosis 2/239 32/20876 0.0517050119 NA 0.4289313016 AT3G11130/AT4G16144 2 232 0.0083682008 8h Pf0-1 AvrRps4 ADR1 / NRG1 redundant Up FALSE
GO:0006897 endocytosis 1/236 32/20876 0.3051695385 NA 0.5055912752 AT3G07960 1 547 0.0042372881 4h Pf0-1 AvrRps4 ADR1 + NRG1 dependent Up FALSE
GO:0006897 endocytosis 5/315 32/20876 0.0001092082 0.0044229314 0.0039346297 AT1G59610/AT1G60490/AT3G08530/AT5G42080/AT5G46630 5 540 0.0158730159 8h Pf0-1 AvrRps4 ADR1 specific Up TRUE
GO:0006897 endocytosis 3/423 32/20876 0.0265317498 NA 0.21244692 AT1G33970/AT3G07960/AT4G16144 3 780 0.0070921986 4h Pf0-1 AvrRps4 Col 0 ETI Up FALSE
GO:0006897 endocytosis 7/1112 32/20876 0.0012428178 0.0215256043 0.0190129319 AT1G59610/AT1G60490/AT3G08530/AT3G11130/AT4G16144/AT5G42080/AT5G46630 7 2840 0.006294964 8h Pf0-1 AvrRps4 Col 0 ETI Up TRUE
GO:0006897 endocytosis 2/366 32/20876 0.1078676027 NA 0.4246610328 AT3G07960/AT4G16144 2 707 0.0054644809 4h Pf0-1 AvrRps4 RNL dependent Up FALSE
GO:0006897 endocytosis 7/1077 32/20876 0.0010310247 0.018414476 0.0161430472 AT1G59610/AT1G60490/AT3G08530/AT5G42080/AT5G46630/AT3G11130/AT4G16144 7 2919 0.0064995357 8h Pf0-1 AvrRps4 RNL dependent Up TRUE
GO:0006897 endocytosis 1/140 32/20876 0.1938487426 NA 0.4755965103 AT1G33970 1 0 0.0071428571 4h Pf0-1 AvrRpt2 ADR1 + NRG1 dependent Up FALSE
GO:0006897 endocytosis 5/660 32/20876 0.0030865924 0.0490247085 0.0438832008 AT1G33970/AT1G59610/AT3G07960/AT4G16144/AT5G46630 5 1277 0.0075757576 4h Pf0-1 AvrRpt2 Col 0 ETI Up TRUE
GO:0006897 endocytosis 6/1407 32/20876 0.0185041421 NA 0.1823990509 AT1G59610/AT3G08530/AT3G11130/AT4G16144/AT5G42080/AT5G46630 6 1859 0.0042643923 8h Pf0-1 AvrRpt2 Col 0 ETI Up FALSE
GO:0006897 endocytosis 1/309 32/20876 0.3796997841 NA 0.6923861723 AT1G33970 1 14 0.003236246 4h Pf0-1 AvrRpt2 RNL dependent Up FALSE
GO:0006914 autophagy 3/76 73/20876 0.002401763 NA 0.1592748104 AT4G21980/AT5G55700/AT5G64880 3 0 0.0394736842 4h Pf0-1 AvrRpm1 ADR1 / NRG1 redundant Up FALSE
GO:0006914 autophagy 1/153 73/20876 0.4160372482 NA 0.8161784433 AT5G64880 1 0 0.0065359477 8h Pf0-1 AvrRpm1 ADR1 + NRG1 dependent Up FALSE
GO:0006914 autophagy 1/104 73/20876 0.305950389 NA 0.7988120368 AT1G32530 1 0 0.0096153846 4h Pf0-1 AvrRpm1 ADR1 specific Up FALSE
GO:0006914 autophagy 1/62 73/20876 0.1954743471 NA 0.7170169755 AT1G72940 1 0 0.0161290323 8h Pf0-1 AvrRpm1 ADR1 specific Up FALSE
GO:0006914 autophagy 13/1290 73/20876 0.0004820759 NA 0.1171798876 AT1G32530/AT1G70690/AT1G72940/AT1G73130/AT2G25190/AT2G44140/AT2G45170/AT3G43230/AT4G20380/AT4G21980/AT5G38895/AT5G55700/AT5G64880 13 0 0.0100775194 4h Pf0-1 AvrRpm1 Col 0 ETI Up FALSE
GO:0006914 autophagy 25/2082 73/20876 1.61826122094788e-08 6.93285715492682e-06 6.56307212123061e-06 AT1G10170/AT1G28960/AT1G72940/AT1G73190/AT2G25190/AT2G27830/AT2G31260/AT2G44140/AT2G45170/AT3G07525/AT3G15580/AT3G43230/AT3G52770/AT3G59950/AT4G20380/AT4G21790/AT4G29420/AT4G30510/AT5G10650/AT5G22000/AT5G24360/AT5G38895/AT5G41350/AT5G55700/AT5G64880 25 1406 0.0120076849 8h Pf0-1 AvrRpm1 Col 0 ETI …
GO:0006914 autophagy 4/493 73/20876 0.0941202292 NA 0.999988928 AT1G32530/AT4G21980/AT5G55700/AT5G64880 4 0 0.0081135903 4h Pf0-1 AvrRpm1 RNL dependent Up FALSE
GO:0006914 autophagy 2/343 73/20876 0.3378706976 NA 0.998453689 AT5G64880/AT1G72940 2 0 0.0058309038 8h Pf0-1 AvrRpm1 RNL dependent Up FALSE
GO:0006914 autophagy 7/239 73/20876 2.02351979332253e-05 0.0015034752 0.0014100738 AT1G10170/AT1G72890/AT1G73130/AT2G25190/AT2G27830/AT2G31260/AT5G38895 7 232 0.0292887029 8h Pf0-1 AvrRps4 ADR1 / NRG1 redundant Up TRUE
GO:0006914 autophagy 1/236 73/20876 0.5645593526 NA 0.7100404707 AT5G64880 1 547 0.0042372881 4h Pf0-1 AvrRps4 ADR1 + NRG1 dependent Up FALSE
GO:0006914 autophagy 3/401 73/20876 0.1653601014 NA 0.5927627285 AT4G17250/AT4G31170/AT5G64880 3 921 0.0074812968 8h Pf0-1 AvrRps4 ADR1 + NRG1 dependent Up FALSE
GO:0006914 autophagy 5/86 73/20876 1.2712918466551e-05 0.0021103445 0.0017931906 AT1G70690/AT1G72940/AT2G25190/AT4G21980/AT5G38895 5 88 0.0581395349 4h Pf0-1 AvrRps4 ADR1 specific Up TRUE
GO:0006914 autophagy 8/315 73/20876 1.41066958003855e-05 0.0018723854 0.0016656698 AT1G02750/AT2G45170/AT3G43230/AT3G56440/AT3G59950/AT5G10650/AT5G22000/AT5G41350 8 540 0.0253968254 8h Pf0-1 AvrRps4 ADR1 specific Up TRUE
GO:0006914 autophagy 7/423 73/20876 0.000687963 0.0168894915 0.0148998301 AT1G70690/AT1G72940/AT2G25190/AT3G43230/AT4G21980/AT5G38895/AT5G64880 7 780 0.0165484634 4h Pf0-1 AvrRps4 Col 0 ETI Up TRUE
GO:0006914 autophagy 19/1112 73/20876 5.57921286443343e-09 3.13006097361286e-06 2.76469062131843e-06 AT1G02750/AT1G10170/AT1G72890/AT1G73130/AT1G73190/AT2G25190/AT2G27830/AT2G31260/AT2G45170/AT3G43230/AT3G56440/AT3G59950/AT4G17250/AT4G31170/AT5G10650/AT5G22000/AT5G38895/AT5G41350/AT5G64880 19 2840 0.0170863309 8h Pf0-1 AvrRps4 Col 0 ETI Up TRUE
GO:0006914 autophagy 1/30 73/20876 0.0998214898 NA 0.2692432952 AT3G43230 1 0 0.0333333333 4h Pf0-1 AvrRps4 NRG1 specific Up FALSE
GO:0006914 autophagy 1/122 73/20876 0.3485844247 NA 0.7427189013 AT1G73190 1 0 0.0081967213 8h Pf0-1 AvrRps4 NRG1 specific Up FALSE
GO:0006914 autophagy 7/366 73/20876 0.0002901068 0.0079011439 0.0072032709 AT5G64880/AT1G70690/AT1G72940/AT2G25190/AT4G21980/AT5G38895/AT3G43230 7 707 0.0191256831 4h Pf0-1 AvrRps4 RNL dependent Up TRUE
GO:0006914 autophagy 19/1077 73/20876 3.30770800082819e-09 1.67873214269595e-06 1.47166024567446e-06 AT4G17250/AT4G31170/AT5G64880/AT1G02750/AT2G45170/AT3G43230/AT3G56440/AT3G59950/AT5G10650/AT5G22000/AT5G41350/AT1G10170/AT1G72890/AT1G73130/AT2G25190/AT2G27830/AT2G31260/AT5G38895/AT1G73190 19 2919 0.017641597 8h Pf0-1 AvrRps4 RNL dependent Up TRUE
GO:0006914 autophagy 1/40 73/20876 0.1308590306 NA 0.3622007756 AT3G43230 1 0 0.025 4h Pf0-1 AvrRpt2 ADR1 / NRG1 redundant Up FALSE
GO:0006914 autophagy 2/101 73/20876 0.0487846006 NA 0.4108176894 AT1G10170/AT1G73190 2 10 0.0198019802 8h Pf0-1 AvrRpt2 ADR1 / NRG1 redundant Up FALSE
GO:0006914 autophagy 1/140 73/20876 0.3886332285 NA 0.593148365 AT1G73130 1 0 0.0071428571 4h Pf0-1 AvrRpt2 ADR1 + NRG1 dependent Up FALSE
GO:0006914 autophagy 5/100 73/20876 2.64598347551149e-05 0.007038316 0.0065453275 AT1G32530/AT1G70690/AT1G72940/AT4G21980/AT5G64880 5 14 0.05 4h Pf0-1 AvrRpt2 ADR1 specific Up TRUE
GO:0006914 autophagy 1/83 73/20876 0.2527233177 NA 0.7786288669 AT1G72940 1 0 0.0120481928 8h Pf0-1 AvrRpt2 ADR1 specific Up FALSE
GO:0006914 autophagy 10/660 73/20876 9.61468910656616e-05 0.016846208 0.0150794477 AT1G32530/AT1G70690/AT1G72940/AT1G73130/AT2G25190/AT3G43230/AT4G20380/AT4G21980/AT5G38895/AT5G64880 10 1277 0.0151515152 4h Pf0-1 AvrRpt2 Col 0 ETI Up TRUE
GO:0006914 autophagy 20/1407 73/20876 4.46904957633922e-08 8.19305022949596e-06 7.50584307388982e-06 AT1G10170/AT1G72890/AT1G72940/AT1G73130/AT1G73190/AT2G25190/AT2G27830/AT2G31260/AT2G44140/AT2G45170/AT3G43230/AT3G56440/AT3G59950/AT4G20380/AT4G31170/AT5G22000/AT5G24360/AT5G38895/AT5G41350/AT5G64880 20 1859 0.0142146411 8h Pf0-1 AvrRpt2 Col 0 ETI Up TRUE
GO:0006914 autophagy 7/309 73/20876 0.0001027296 0.0486938494 0.0437411994 AT1G73130/AT1G32530/AT1G70690/AT1G72940/AT4G21980/AT5G64880/AT3G43230 7 14 0.0226537217 4h Pf0-1 AvrRpt2 RNL dependent Up TRUE
GO:0006914 autophagy 3/357 73/20876 0.1294034186 NA 0.9997349379 AT1G72940/AT1G10170/AT1G73190 3 0 0.0084033613 8h Pf0-1 AvrRpt2 RNL dependent Up FALSE
GO:0006979 response to oxidative stress 4/76 486/20876 0.1011716138 NA 0.5783858138 AT1G12480/AT3G09640/AT3G24500/AT4G26980 4 0 0.0526315789 4h Pf0-1 AvrRpm1 ADR1 / NRG1 redundant Up FALSE
GO:0006979 response to oxidative stress 2/65 486/20876 0.4488602819 NA 0.6725127092 AT4G13820/AT5G13680 2 0 0.0307692308 8h Pf0-1 AvrRpm1 ADR1 / NRG1 redundant Up FALSE
GO:0006979 response to oxidative stress 7/252 486/20876 0.3718696799 NA 0.99116379 AT1G08830/AT2G14170/AT2G26300/AT3G08640/AT4G35770/AT5G07330/AT5G48570 7 0 0.0277777778 4h Pf0-1 AvrRpm1 ADR1 + NRG1 dependent Up FALSE
GO:0006979 response to oxidative stress 7/153 486/20876 0.0671364982 NA 0.6764323822 AT1G17870/AT1G56160/AT1G62730/AT1G73120/AT2G06050/AT2G19810/AT5G55120 7 0 0.045751634 8h Pf0-1 AvrRpm1 ADR1 + NRG1 dependent Up FALSE
GO:0006979 response to oxidative stress 3/104 486/20876 0.437357971 NA 0.7988120368 AT1G73260/AT3G11050/AT3G30775 3 0 0.0288461538 4h Pf0-1 AvrRpm1 ADR1 specific Up FALSE
GO:0006979 response to oxidative stress 48/1290 486/20876 0.0009185372 NA 0.1237382882 AT1G08830/AT1G12180/AT1G12480/AT1G32640/AT1G66080/AT1G72660/AT1G73260/AT1G74310/AT2G14170/AT2G16500/AT2G26300/AT2G42680/AT2G47060/AT2G47510/AT3G01420/AT3G02750/AT3G07150/AT3G08640/AT3G09640/AT3G11050/AT3G20770/AT3G24500/AT3G30775/AT3G48090/AT3G51550/AT3G53280/AT3G55730/AT3G63350/AT4G11660/AT4G12000/AT4G13820/AT…
GO:0006979 response to oxidative stress 84/2082 486/20876 3.72030143343186e-07 6.92906141976684e-05 6.55947884315618e-05 AT1G03070/AT1G05680/AT1G07410/AT1G11650/AT1G11890/AT1G12480/AT1G14200/AT1G16030/AT1G17870/AT1G20870/AT1G27320/AT1G30070/AT1G32230/AT1G53540/AT1G56160/AT1G62730/AT1G62740/AT1G72660/AT1G73120/AT1G73730/AT1G74310/AT1G78420/AT2G06050/AT2G16500/AT2G19810/AT2G26300/AT2G27140/AT2G2945…
GO:0006979 response to oxidative stress 1/61 486/20876 0.7628315049 NA 0.6753674886 AT1G74310 1 0 0.0163934426 4h Pf0-1 AvrRpm1 NRG1 specific Up FALSE
GO:0006979 response to oxidative stress 2/63 486/20876 0.4330416714 NA 0.6275211007 AT4G01970/AT4G21830 2 0 0.0317460317 8h Pf0-1 AvrRpm1 NRG1 specific Up FALSE
GO:0006979 response to oxidative stress 15/493 486/20876 0.1779201163 NA 0.999988928 AT1G08830/AT2G14170/AT2G26300/AT3G08640/AT4G35770/AT5G07330/AT5G48570/AT1G73260/AT3G11050/AT3G30775/AT1G12480/AT3G09640/AT3G24500/AT4G26980/AT1G74310 15 0 0.0304259635 4h Pf0-1 AvrRpm1 RNL dependent Up FALSE
GO:0006979 response to oxidative stress 11/343 486/20876 0.1786020395 NA 0.998453689 AT1G17870/AT1G56160/AT1G62730/AT1G73120/AT2G06050/AT2G19810/AT5G55120/AT4G13820/AT5G13680/AT4G01970/AT4G21830 11 0 0.0320699708 8h Pf0-1 AvrRpm1 RNL dependent Up FALSE
GO:0006979 response to oxidative stress 16/239 486/20876 0.0001627523 0.0067180522 0.0063007021 AT1G14200/AT1G30070/AT1G62740/AT1G74310/AT1G78420/AT2G26300/AT3G11220/AT3G24500/AT3G25230/AT3G48090/AT4G11660/AT4G13820/AT5G09590/AT5G12030/AT5G38895/AT5G51440 16 232 0.0669456067 8h Pf0-1 AvrRps4 ADR1 / NRG1 redundant Up TRUE
GO:0006979 response to oxidative stress 11/236 486/20876 0.0229016737 NA 0.1411356732 AT1G08830/AT1G73260/AT1G74310/AT2G26300/AT3G01420/AT3G08640/AT3G48090/AT3G55730/AT4G11660/AT4G35770/AT5G49570 11 547 0.0466101695 4h Pf0-1 AvrRps4 ADR1 + NRG1 dependent Up FALSE
GO:0006979 response to oxidative stress 10/401 486/20876 0.4576073261 NA 0.8096334707 AT1G62730/AT1G73730/AT2G06050/AT2G28160/AT2G35510/AT3G16050/AT3G18820/AT3G45640/AT4G00860/AT4G26070 10 921 0.0249376559 8h Pf0-1 AvrRps4 ADR1 + NRG1 dependent Up FALSE
GO:0006979 response to oxidative stress 5/86 486/20876 0.0503480164 NA 0.2168271125 AT1G21520/AT4G26400/AT4G33940/AT4G37610/AT5G38895 5 88 0.0581395349 4h Pf0-1 AvrRps4 ADR1 specific Up FALSE
GO:0006979 response to oxidative stress 13/315 486/20876 0.0339396828 NA 0.2381792092 AT1G11890/AT2G29500/AT2G47510/AT3G55730/AT4G00940/AT4G26400/AT4G29340/AT4G29380/AT4G33940/AT5G15250/AT5G18420/AT5G48570/AT5G53400 13 540 0.0412698413 8h Pf0-1 AvrRps4 ADR1 specific Up FALSE
GO:0006979 response to oxidative stress 20/423 486/20876 0.0023222815 0.0485208598 0.0428048747 AT1G08830/AT1G21520/AT1G73260/AT1G74310/AT2G26300/AT2G39800/AT3G01420/AT3G08640/AT3G10020/AT3G48090/AT3G55730/AT4G11660/AT4G13820/AT4G26400/AT4G29340/AT4G33940/AT4G35770/AT4G37610/AT5G38895/AT5G49570 20 780 0.0472813239 4h Pf0-1 AvrRps4 Col 0 ETI Up TRUE
GO:0006979 response to oxidative stress 49/1112 486/20876 1.42607805593819e-05 0.0005145765 0.0004545103 AT1G11890/AT1G14200/AT1G30070/AT1G32230/AT1G62730/AT1G62740/AT1G73730/AT1G74310/AT1G78420/AT2G06050/AT2G26300/AT2G28160/AT2G29500/AT2G35510/AT2G46240/AT2G47510/AT3G04710/AT3G11220/AT3G16050/AT3G18820/AT3G24500/AT3G25230/AT3G45640/AT3G48090/AT3G55730/AT3G57520/AT4G00860/AT4G00940/AT4G01970/AT4G…
GO:0006979 response to oxidative stress 1/30 486/20876 0.5069599209 NA 0.4742343107 AT3G10020 1 0 0.0333333333 4h Pf0-1 AvrRps4 NRG1 specific Up FALSE
GO:0006979 response to oxidative stress 10/122 486/20876 0.0005743782 NA 0.2390483308 AT1G32230/AT2G46240/AT3G04710/AT3G57520/AT4G01970/AT4G12400/AT4G21830/AT4G25200/AT5G27830/AT5G35320 10 0 0.0819672131 8h Pf0-1 AvrRps4 NRG1 specific Up FALSE
GO:0006979 response to oxidative stress 17/366 486/20876 0.0056935927 NA 0.0873925617 AT1G08830/AT1G73260/AT1G74310/AT2G26300/AT3G01420/AT3G08640/AT3G48090/AT3G55730/AT4G11660/AT4G35770/AT5G49570/AT1G21520/AT4G26400/AT4G33940/AT4G37610/AT5G38895/AT3G10020 17 707 0.0464480874 4h Pf0-1 AvrRps4 RNL dependent Up FALSE
GO:0006979 response to oxidative stress 49/1077 486/20876 6.09417556349648e-06 0.0002315787 0.0002030134 AT1G62730/AT1G73730/AT2G06050/AT2G28160/AT2G35510/AT3G16050/AT3G18820/AT3G45640/AT4G00860/AT4G26070/AT1G11890/AT2G29500/AT2G47510/AT3G55730/AT4G00940/AT4G26400/AT4G29340/AT4G29380/AT4G33940/AT5G15250/AT5G18420/AT5G48570/AT5G53400/AT1G14200/AT1G30070/AT1G62740/AT1G74310/AT1G78420/AT2G26300/AT3G…
GO:0006979 response to oxidative stress 1/40 486/20876 0.6105871833 NA 0.5637647083 AT3G24500 1 0 0.025 4h Pf0-1 AvrRpt2 ADR1 / NRG1 redundant Up FALSE
GO:0006979 response to oxidative stress 6/101 486/20876 0.030695336 NA 0.3938850132 AT1G30070/AT1G74310/AT3G24500/AT4G00940/AT5G12030/AT5G61640 6 10 0.0594059406 8h Pf0-1 AvrRpt2 ADR1 / NRG1 redundant Up FALSE
GO:0006979 response to oxidative stress 5/140 486/20876 0.2279510446 NA 0.5042340907 AT1G08830/AT2G05710/AT3G08640/AT3G51550/AT5G49570 5 0 0.0357142857 4h Pf0-1 AvrRpt2 ADR1 + NRG1 dependent Up FALSE
GO:0006979 response to oxidative stress 5/123 486/20876 0.1596336836 NA 0.7835932701 AT2G06050/AT2G28160/AT2G44660/AT3G18820/AT5G55120 5 0 0.0406504065 8h Pf0-1 AvrRpt2 ADR1 + NRG1 dependent Up FALSE
GO:0006979 response to oxidative stress 3/100 486/20876 0.4125921719 NA 0.7256244738 AT1G73260/AT2G26300/ATMG01190 3 14 0.03 4h Pf0-1 AvrRpt2 ADR1 specific Up FALSE
GO:0006979 response to oxidative stress 1/83 486/20876 0.8590020143 NA 0.8645594338 AT2G29500 1 0 0.0120481928 8h Pf0-1 AvrRpt2 ADR1 specific Up FALSE
GO:0006979 response to oxidative stress 29/660 486/20876 0.0008684855 0.0378081511 0.0338429893 AT1G08830/AT1G66080/AT1G73260/AT1G74310/AT2G05710/AT2G16500/AT2G26300/AT2G47060/AT2G47510/AT3G01420/AT3G02750/AT3G08640/AT3G24500/AT3G48090/AT3G51550/AT3G55730/AT4G11660/AT4G13820/AT4G20380/AT4G24520/AT4G26400/AT4G33060/AT4G33940/AT4G37610/AT5G35320/AT5G38895/AT5G41150/AT5G49570/ATMG01190 29 1277 0.043…
GO:0006979 response to oxidative stress 53/1407 486/20876 0.0003721056 0.0143467371 0.0131433781 AT1G07410/AT1G09000/AT1G11650/AT1G11890/AT1G14200/AT1G30070/AT1G32230/AT1G62730/AT1G62740/AT1G73730/AT1G74310/AT1G78420/AT2G06050/AT2G16500/AT2G26300/AT2G28160/AT2G29500/AT2G35510/AT2G44660/AT2G47510/AT3G04710/AT3G11220/AT3G18820/AT3G24500/AT3G25230/AT3G45640/AT3G48090/AT3G53260/AT3G55730/AT3G57520/AT…
GO:0006979 response to oxidative stress 2/29 486/20876 0.1457772914 NA 0.181476821 AT1G74310/AT4G24520 2 0 0.0689655172 4h Pf0-1 AvrRpt2 NRG1 specific Up FALSE
GO:0006979 response to oxidative stress 4/50 486/20876 0.0287866048 NA 0.5562004354 AT1G07410/AT4G01970/AT4G21830/AT5G27830 4 0 0.08 8h Pf0-1 AvrRpt2 NRG1 specific Up FALSE
GO:0006979 response to oxidative stress 11/309 486/20876 0.1086743912 NA 0.4489043574 AT1G08830/AT2G05710/AT3G08640/AT3G51550/AT5G49570/AT1G73260/AT2G26300/ATMG01190/AT3G24500/AT1G74310/AT4G24520 11 14 0.0355987055 4h Pf0-1 AvrRpt2 RNL dependent Up FALSE
GO:0006979 response to oxidative stress 16/357 486/20876 0.0099174441 NA 0.894760731 AT2G06050/AT2G28160/AT2G44660/AT3G18820/AT5G55120/AT2G29500/AT1G30070/AT1G74310/AT3G24500/AT4G00940/AT5G12030/AT5G61640/AT1G07410/AT4G01970/AT4G21830/AT5G27830 16 0 0.0448179272 8h Pf0-1 AvrRpt2 RNL dependent Up FALSE
GO:0007034 vacuolar transport 1/76 129/20876 0.376207886 NA 0.7130698499 AT5G03240 1 0 0.0131578947 4h Pf0-1 AvrRpm1 ADR1 / NRG1 redundant Up FALSE
GO:0007034 vacuolar transport 2/65 129/20876 0.0612429084 NA 0.6725127092 AT2G44100/AT3G46000 2 0 0.0307692308 8h Pf0-1 AvrRpm1 ADR1 / NRG1 redundant Up FALSE
GO:0007034 vacuolar transport 3/252 129/20876 0.204585043 NA 0.99116379 AT1G80310/AT3G54840/AT3G60600 3 0 0.0119047619 4h Pf0-1 AvrRpm1 ADR1 + NRG1 dependent Up FALSE
GO:0007034 vacuolar transport 2/104 129/20876 0.1354509612 NA 0.7988120368 AT3G02470/AT3G47810 2 0 0.0192307692 4h Pf0-1 AvrRpm1 ADR1 specific Up FALSE
GO:0007034 vacuolar transport 17/1290 129/20876 0.0024996253 NA 0.1658084774 AT1G01550/AT1G16240/AT1G28200/AT1G48790/AT1G79590/AT1G80310/AT2G24200/AT3G02470/AT3G47810/AT3G54840/AT3G60600/AT4G33060/AT5G03240/AT5G03540/AT5G39510/AT5G53310/AT5G58060 17 0 0.0131782946 4h Pf0-1 AvrRpm1 Col 0 ETI Up FALSE
GO:0007034 vacuolar transport 28/2082 129/20876 5.97333123370427e-05 0.0052354491 0.0049562005 AT1G01550/AT1G28200/AT1G32130/AT1G32230/AT1G34190/AT1G48790/AT1G80310/AT2G44100/AT3G02470/AT3G05710/AT3G16270/AT3G22950/AT3G46000/AT3G54300/AT3G54840/AT3G60600/AT4G02195/AT4G21160/AT4G21450/AT4G30600/AT4G32760/AT4G35860/AT5G03540/AT5G16830/AT5G16880/AT5G43320/AT5G53310/AT5G58060 28 1406 0.0134486071 8h …
GO:0007034 vacuolar transport 2/61 129/20876 0.0547388033 NA 0.2679433135 AT5G39510/AT5G53310 2 0 0.0327868852 4h Pf0-1 AvrRpm1 NRG1 specific Up FALSE
GO:0007034 vacuolar transport 1/63 129/20876 0.3236802786 NA 0.62591046 AT5G16880 1 0 0.0158730159 8h Pf0-1 AvrRpm1 NRG1 specific Up FALSE
GO:0007034 vacuolar transport 8/493 129/20876 0.0116120747 NA 0.999988928 AT1G80310/AT3G54840/AT3G60600/AT3G02470/AT3G47810/AT5G03240/AT5G39510/AT5G53310 8 0 0.0162271805 4h Pf0-1 AvrRpm1 RNL dependent Up FALSE
GO:0007034 vacuolar transport 3/343 129/20876 0.3559840547 NA 0.998453689 AT2G44100/AT3G46000/AT5G16880 3 0 0.0087463557 8h Pf0-1 AvrRpm1 RNL dependent Up FALSE
GO:0007034 vacuolar transport 1/14 129/20876 0.0831453613 NA 0.1461295912 AT5G03240 1 0 0.0714285714 4h Pf0-1 AvrRps4 ADR1 / NRG1 redundant Up FALSE
GO:0007034 vacuolar transport 7/239 129/20876 0.0007227837 0.0255727745 0.0239840996 AT1G28200/AT3G05710/AT3G22950/AT3G46000/AT4G21160/AT5G16830/AT5G58060 7 232 0.0292887029 8h Pf0-1 AvrRps4 ADR1 / NRG1 redundant Up TRUE
GO:0007034 vacuolar transport 7/401 129/20876 0.012395288 NA 0.1449564485 AT1G04850/AT1G32130/AT1G77140/AT2G14720/AT2G27600/AT3G54300/AT4G21450 7 921 0.0174563591 8h Pf0-1 AvrRps4 ADR1 + NRG1 dependent Up FALSE
GO:0007034 vacuolar transport 1/86 129/20876 0.4138408687 NA 0.5592006087 AT1G01550 1 88 0.011627907 4h Pf0-1 AvrRps4 ADR1 specific Up FALSE
GO:0007034 vacuolar transport 9/315 129/20876 0.0001521083 0.0054211392 0.0048226331 AT1G34190/AT2G38020/AT2G44100/AT3G16270/AT3G52850/AT3G54840/AT4G02195/AT4G30600/AT4G35860 9 540 0.0285714286 8h Pf0-1 AvrRps4 ADR1 specific Up TRUE
GO:0007034 vacuolar transport 3/423 129/20876 0.4870823584 NA 0.7377047864 AT1G01550/AT1G28200/AT5G03240 3 780 0.0070921986 4h Pf0-1 AvrRps4 Col 0 ETI Up FALSE
GO:0007034 vacuolar transport 25/1112 129/20876 1.68097173183564e-08 3.63930379942417e-06 3.21448980298395e-06 AT1G04850/AT1G28200/AT1G32130/AT1G32230/AT1G34190/AT1G77140/AT2G14720/AT2G27600/AT2G38020/AT2G44100/AT3G05710/AT3G16270/AT3G22950/AT3G46000/AT3G52850/AT3G54300/AT3G54840/AT4G02195/AT4G21160/AT4G21450/AT4G30600/AT4G35860/AT5G16830/AT5G16880/AT5G58060 25 2840 0.0224820144 8h Pf0-1 AvrRps4 …
GO:0007034 vacuolar transport 1/30 129/20876 0.1697971083 NA 0.2783681458 AT1G28200 1 0 0.0333333333 4h Pf0-1 AvrRps4 NRG1 specific Up FALSE
GO:0007034 vacuolar transport 2/122 129/20876 0.1741970139 NA 0.5784081871 AT1G32230/AT5G16880 2 0 0.0163934426 8h Pf0-1 AvrRps4 NRG1 specific Up FALSE
GO:0007034 vacuolar transport 3/366 129/20876 0.3945801967 NA 0.6954253769 AT1G01550/AT5G03240/AT1G28200 3 707 0.0081967213 4h Pf0-1 AvrRps4 RNL dependent Up FALSE
GO:0007034 vacuolar transport 25/1077 129/20876 8.92394326235195e-09 1.92162244915979e-06 1.68458999127907e-06 AT1G04850/AT1G32130/AT1G77140/AT2G14720/AT2G27600/AT3G54300/AT4G21450/AT1G34190/AT2G38020/AT2G44100/AT3G16270/AT3G52850/AT3G54840/AT4G02195/AT4G30600/AT4G35860/AT1G28200/AT3G05710/AT3G22950/AT3G46000/AT4G21160/AT5G16830/AT5G58060/AT1G32230/AT5G16880 25 2919 0.0232126277 8h Pf0-1 AvrRps4 …
GO:0007034 vacuolar transport 2/40 129/20876 0.0253595664 NA 0.2846560495 AT5G03240/AT5G58060 2 0 0.05 4h Pf0-1 AvrRpt2 ADR1 / NRG1 redundant Up FALSE
GO:0007034 vacuolar transport 3/101 129/20876 0.0247741507 NA 0.3901544394 AT3G46000/AT4G32760/AT5G03540 3 10 0.0297029703 8h Pf0-1 AvrRpt2 ADR1 / NRG1 redundant Up FALSE
GO:0007034 vacuolar transport 1/123 129/20876 0.5345082824 NA 0.8046516575 AT1G04850 1 0 0.0081300813 8h Pf0-1 AvrRpt2 ADR1 + NRG1 dependent Up FALSE
GO:0007034 vacuolar transport 11/660 129/20876 0.0026519175 0.0444286995 0.0397692021 AT1G01550/AT1G28200/AT1G48790/AT2G24200/AT3G47810/AT4G33060/AT5G03240/AT5G03540/AT5G39510/AT5G53310/AT5G58060 11 1277 0.0166666667 4h Pf0-1 AvrRpt2 Col 0 ETI Up TRUE
GO:0007034 vacuolar transport 28/1407 129/20876 2.77560359922806e-08 8.19305022949596e-06 7.50584307388982e-06 AT1G01550/AT1G04850/AT1G28200/AT1G32130/AT1G32230/AT1G34190/AT1G48790/AT1G77140/AT2G14720/AT2G38020/AT2G44100/AT3G05710/AT3G16270/AT3G22950/AT3G46000/AT3G47700/AT3G54300/AT3G54840/AT4G02080/AT4G02195/AT4G21160/AT4G30600/AT4G32760/AT5G03540/AT5G16830/AT5G16880/AT5G53310/AT5G58060 28 1859 …
GO:0007034 vacuolar transport 2/29 129/20876 0.0137939971 NA 0.1184362722 AT5G39510/AT5G53310 2 0 0.0689655172 4h Pf0-1 AvrRpt2 NRG1 specific Up FALSE
GO:0007034 vacuolar transport 2/50 129/20876 0.038273266 NA 0.5581054847 AT2G14720/AT5G16880 2 0 0.04 8h Pf0-1 AvrRpt2 NRG1 specific Up FALSE
GO:0007034 vacuolar transport 4/309 129/20876 0.124917191 NA 0.4924854167 AT5G03240/AT5G58060/AT5G39510/AT5G53310 4 14 0.0129449838 4h Pf0-1 AvrRpt2 RNL dependent Up FALSE
GO:0007034 vacuolar transport 6/357 129/20876 0.0236472163 NA 0.9997349379 AT1G04850/AT3G46000/AT4G32760/AT5G03540/AT2G14720/AT5G16880 6 0 0.0168067227 8h Pf0-1 AvrRpt2 RNL dependent Up FALSE
GO:0008219 cell death 1/76 496/20876 0.8397207709 NA 0.8195056341 AT5G51450 1 0 0.0131578947 4h Pf0-1 AvrRpm1 ADR1 / NRG1 redundant Up FALSE
GO:0008219 cell death 4/65 496/20876 0.0687305683 NA 0.6725127092 AT4G13820/AT5G04080/AT5G51290/AT5G58670 4 0 0.0615384615 8h Pf0-1 AvrRpm1 ADR1 / NRG1 redundant Up FALSE
GO:0008219 cell death 5/252 496/20876 0.7180747637 NA 0.99116379 AT2G17430/AT2G26300/AT3G60190/AT5G04720/AT5G63780 5 0 0.0198412698 4h Pf0-1 AvrRpm1 ADR1 + NRG1 dependent Up FALSE
GO:0008219 cell death 6/153 496/20876 0.1577352881 NA 0.7769217948 AT1G02120/AT4G11260/AT4G24250/AT5G45250/AT5G45260/AT5G55120 6 0 0.0392156863 8h Pf0-1 AvrRpm1 ADR1 + NRG1 dependent Up FALSE
GO:0008219 cell death 3/104 496/20876 0.45046931 NA 0.7988120368 AT1G02860/AT1G73260/AT5G45260 3 0 0.0288461538 4h Pf0-1 AvrRpm1 ADR1 specific Up FALSE
GO:0008219 cell death 1/62 496/20876 0.7753181781 NA 0.7760017047 AT5G40170 1 0 0.0161290323 8h Pf0-1 AvrRpm1 ADR1 specific Up FALSE
GO:0008219 cell death 28/1290 496/20876 0.71810001 NA 0.9999999996 AT1G02860/AT1G05010/AT1G09270/AT1G19300/AT1G19640/AT1G27100/AT1G32640/AT1G71390/AT1G73260/AT2G17430/AT2G24550/AT2G26300/AT3G01420/AT3G19030/AT3G20770/AT3G48090/AT3G56400/AT3G60190/AT4G01070/AT4G13820/AT4G20380/AT4G32400/AT5G04720/AT5G44870/AT5G45260/AT5G48930/AT5G51450/AT5G63780 28 0 0.0217054264 4h Pf0-1 AvrRpm1 Col 0 ETI Up FALSE
GO:0008219 cell death 53/2082 496/20876 0.3173590923 NA 0.9466619569 AT1G02120/AT1G03080/AT1G05010/AT1G09270/AT1G18740/AT1G19640/AT1G27100/AT1G27320/AT1G29340/AT1G32230/AT1G33600/AT1G69260/AT1G73730/AT1G74950/AT1G78600/AT2G03760/AT2G17430/AT2G24550/AT2G26300/AT2G26530/AT2G30770/AT2G46240/AT2G46510/AT3G16340/AT3G52800/AT3G55950/AT3G57530/AT4G01070/AT4G11260/AT4G13820/AT4G20380/AT4G24250/AT4G29380/…
GO:0008219 cell death 1/63 496/20876 0.7806723716 NA 0.7515466868 AT1G03080 1 0 0.0158730159 8h Pf0-1 AvrRpm1 NRG1 specific Up FALSE
GO:0008219 cell death 9/493 496/20876 0.8316506497 NA 0.999988928 AT2G17430/AT2G26300/AT3G60190/AT5G04720/AT5G63780/AT1G02860/AT1G73260/AT5G45260/AT5G51450 9 0 0.0182555781 4h Pf0-1 AvrRpm1 RNL dependent Up FALSE
GO:0008219 cell death 12/343 496/20876 0.1185864672 NA 0.998453689 AT1G02120/AT4G11260/AT4G24250/AT5G45250/AT5G45260/AT5G55120/AT5G40170/AT4G13820/AT5G04080/AT5G51290/AT5G58670/AT1G03080 12 0 0.0349854227 8h Pf0-1 AvrRpm1 RNL dependent Up FALSE
GO:0008219 cell death 1/14 496/20876 0.2859142169 NA 0.2186782056 AT5G46180 1 0 0.0714285714 4h Pf0-1 AvrRps4 ADR1 / NRG1 redundant Up FALSE
GO:0008219 cell death 8/239 496/20876 0.2099871909 NA 0.7084519077 AT1G69260/AT2G26300/AT3G16340/AT3G48090/AT3G55950/AT4G13820/AT4G35600/AT5G51290 8 232 0.0334728033 8h Pf0-1 AvrRps4 ADR1 / NRG1 redundant Up FALSE
GO:0008219 cell death 14/236 496/20876 0.0016178095 0.031132968 0.0267488912 AT1G73260/AT1G75040/AT2G14560/AT2G14610/AT2G26300/AT2G32680/AT3G01420/AT3G48090/AT3G57240/AT3G57260/AT3G60190/AT5G04720/AT5G10380/AT5G24530 14 547 0.0593220339 4h Pf0-1 AvrRps4 ADR1 + NRG1 dependent Up TRUE
GO:0008219 cell death 23/401 496/20876 9.99823627091752e-05 0.0041592663 0.0038351129 AT1G02120/AT1G18740/AT1G19300/AT1G21250/AT1G32210/AT1G61660/AT1G73730/AT1G77140/AT2G26530/AT2G32680/AT3G45640/AT3G52800/AT3G57260/AT4G11260/AT4G26070/AT4G31300/AT4G34460/AT4G36030/AT4G36500/AT5G10380/AT5G40170/AT5G46780/AT5G55450 23 921 0.0573566085 8h Pf0-1 AvrRps4 ADR1 + NRG1 dependent Up TRUE
GO:0008219 cell death 3/86 496/20876 0.3351823448 NA 0.4899311067 AT1G27100/AT1G71390/AT3G56400 3 88 0.0348837209 4h Pf0-1 AvrRps4 ADR1 specific Up FALSE
GO:0008219 cell death 7/315 496/20876 0.6236731813 NA 0.8407194872 AT1G27100/AT1G29340/AT1G76360/AT1G78600/AT3G25070/AT4G29380/AT5G45100 7 540 0.0222222222 8h Pf0-1 AvrRps4 ADR1 specific Up FALSE
GO:0008219 cell death 19/423 496/20876 0.0063204317 NA 0.1013979584 AT1G27100/AT1G71390/AT1G73260/AT1G75040/AT2G14560/AT2G14610/AT2G26300/AT2G32680/AT3G01420/AT3G48090/AT3G56400/AT3G57240/AT3G57260/AT3G60190/AT4G13820/AT5G04720/AT5G10380/AT5G24530/AT5G46180 19 780 0.0449172577 4h Pf0-1 AvrRps4 Col 0 ETI Up FALSE
GO:0008219 cell death 45/1112 496/20876 0.000359462 0.0076494826 0.0067565626 AT1G02120/AT1G05010/AT1G07640/AT1G18740/AT1G19300/AT1G21250/AT1G27100/AT1G29340/AT1G32210/AT1G32230/AT1G61660/AT1G69260/AT1G73730/AT1G76360/AT1G77140/AT1G78600/AT2G03760/AT2G26300/AT2G26530/AT2G30770/AT2G32680/AT2G46240/AT3G16340/AT3G25070/AT3G45640/AT3G48090/AT3G52800/AT3G55950/AT3G57260/AT4G11260/AT4G13820/AT4G26070/A…
GO:0008219 cell death 5/122 496/20876 0.1652996627 NA 0.5675579339 AT1G05010/AT1G32230/AT2G03760/AT2G30770/AT2G46240 5 0 0.0409836066 8h Pf0-1 AvrRps4 NRG1 specific Up FALSE
GO:0008219 cell death 18/366 496/20876 0.0030791016 NA 0.0577646657 AT1G73260/AT1G75040/AT2G14560/AT2G14610/AT2G26300/AT2G32680/AT3G01420/AT3G48090/AT3G57240/AT3G57260/AT3G60190/AT5G04720/AT5G10380/AT5G24530/AT1G27100/AT1G71390/AT3G56400/AT5G46180 18 707 0.0491803279 4h Pf0-1 AvrRps4 RNL dependent Up FALSE
GO:0008219 cell death 43/1077 496/20876 0.0006386949 0.0126952887 0.0111293227 AT1G02120/AT1G18740/AT1G19300/AT1G21250/AT1G32210/AT1G61660/AT1G73730/AT1G77140/AT2G26530/AT2G32680/AT3G45640/AT3G52800/AT3G57260/AT4G11260/AT4G26070/AT4G31300/AT4G34460/AT4G36030/AT4G36500/AT5G10380/AT5G40170/AT5G46780/AT5G55450/AT1G27100/AT1G29340/AT1G76360/AT1G78600/AT3G25070/AT4G29380/AT5G45100/AT1G69260/AT2G26300/…
GO:0008219 cell death 1/40 496/20876 0.6181610435 NA 0.5665814956 AT4G29810 1 0 0.025 4h Pf0-1 AvrRpt2 ADR1 / NRG1 redundant Up FALSE
GO:0008219 cell death 1/101 496/20876 0.9123643424 NA 0.8540806087 AT5G51290 1 10 0.0099009901 8h Pf0-1 AvrRpt2 ADR1 / NRG1 redundant Up FALSE
GO:0008219 cell death 5/140 496/20876 0.2402793532 NA 0.5071987482 AT1G79330/AT3G19030/AT3G60190/AT4G26090/AT5G48930 5 0 0.0357142857 4h Pf0-1 AvrRpt2 ADR1 + NRG1 dependent Up FALSE
GO:0008219 cell death 3/123 496/20876 0.5623686476 NA 0.8222437953 AT1G21250/AT4G11260/AT5G55120 3 0 0.0243902439 8h Pf0-1 AvrRpt2 ADR1 + NRG1 dependent Up FALSE
GO:0008219 cell death 4/100 496/20876 0.2143562359 NA 0.5113706648 AT1G73260/AT2G26300/AT5G04720/AT5G44870 4 14 0.04 4h Pf0-1 AvrRpt2 ADR1 specific Up FALSE
GO:0008219 cell death 3/83 496/20876 0.3156187567 NA 0.7786288669 AT1G78600/AT2G24550/AT3G25070 3 0 0.0361445783 8h Pf0-1 AvrRpt2 ADR1 specific Up FALSE
GO:0008219 cell death 21/660 496/20876 0.1084783735 NA 0.4389662839 AT1G19300/AT1G19640/AT1G27100/AT1G71390/AT1G73260/AT1G76360/AT1G79330/AT2G26300/AT3G01420/AT3G19030/AT3G48090/AT3G56400/AT3G60190/AT4G13820/AT4G20380/AT4G26090/AT4G29810/AT4G32400/AT5G04720/AT5G44870/AT5G48930 21 1277 0.0318181818 4h Pf0-1 AvrRpt2 Col 0 ETI Up FALSE
GO:0008219 cell death 48/1407 496/20876 0.0074366635 NA 0.1005989867 AT1G02120/AT1G03080/AT1G05010/AT1G07640/AT1G18740/AT1G19300/AT1G21250/AT1G27100/AT1G29340/AT1G32210/AT1G32230/AT1G33600/AT1G61660/AT1G73730/AT1G76360/AT1G77140/AT1G78600/AT2G03760/AT2G24550/AT2G26300/AT2G26530/AT2G30770/AT3G16340/AT3G25070/AT3G45640/AT3G48090/AT3G52800/AT3G55950/AT3G57530/AT4G01070/AT4G03110/AT4G11260/AT4G13820/…
GO:0008219 cell death 2/50 496/20876 0.3338997916 NA 0.5581054847 AT1G03080/AT1G32210 2 0 0.04 8h Pf0-1 AvrRpt2 NRG1 specific Up FALSE
GO:0008219 cell death 10/309 496/20876 0.2021429646 NA 0.5312984353 AT1G79330/AT3G19030/AT3G60190/AT4G26090/AT5G48930/AT1G73260/AT2G26300/AT5G04720/AT5G44870/AT4G29810 10 14 0.0323624595 4h Pf0-1 AvrRpt2 RNL dependent Up FALSE
GO:0008219 cell death 9/357 496/20876 0.4757764013 NA 0.9997349379 AT1G21250/AT4G11260/AT5G55120/AT1G78600/AT2G24550/AT3G25070/AT5G51290/AT1G03080/AT1G32210 9 0 0.025210084 8h Pf0-1 AvrRpt2 RNL dependent Up FALSE
GO:0009100 glycoprotein metabolic process 1/65 191/20876 0.4502882464 NA 0.6725127092 AT2G44100 1 0 0.0153846154 8h Pf0-1 AvrRpm1 ADR1 / NRG1 redundant Up FALSE
GO:0009100 glycoprotein metabolic process 1/252 191/20876 0.9027362323 NA 0.99116379 AT1G20575 1 0 0.003968254 4h Pf0-1 AvrRpm1 ADR1 + NRG1 dependent Up FALSE
GO:0009100 glycoprotein metabolic process 2/153 191/20876 0.4092432983 NA 0.8161784433 AT3G13235/AT5G61540 2 0 0.0130718954 8h Pf0-1 AvrRpm1 ADR1 + NRG1 dependent Up FALSE
GO:0009100 glycoprotein metabolic process 3/104 191/20876 0.0702990595 NA 0.7494367822 AT1G32530/AT2G23980/AT2G43080 3 0 0.0288461538 4h Pf0-1 AvrRpm1 ADR1 specific Up FALSE
GO:0009100 glycoprotein metabolic process 1/62 191/20876 0.4348721268 NA 0.7170169755 AT3G53390 1 0 0.0161290323 8h Pf0-1 AvrRpm1 ADR1 specific Up FALSE
GO:0009100 glycoprotein metabolic process 17/1290 191/20876 0.0831913864 NA 0.9999999996 AT1G08620/AT1G20575/AT1G32530/AT1G53165/AT2G23980/AT2G30110/AT2G43080/AT3G04740/AT3G15430/AT3G20770/AT3G55270/AT5G10190/AT5G16680/AT5G22450/AT5G23450/AT5G43930/AT5G57580 17 0 0.0131782946 4h Pf0-1 AvrRpm1 Col 0 ETI Up FALSE
GO:0009100 glycoprotein metabolic process 27/2082 191/20876 0.0402367356 NA 0.421440472 AT1G08620/AT1G20575/AT1G24560/AT1G32130/AT1G32230/AT1G32340/AT1G53165/AT1G61690/AT2G23980/AT2G30110/AT2G39480/AT2G44100/AT3G04240/AT3G04740/AT3G07100/AT3G13235/AT3G25840/AT3G53390/AT4G00450/AT4G02570/AT4G32760/AT4G32920/AT5G16680/AT5G22450/AT5G23450/AT5G57580/AT5G61540 27 1406 0.0129682997 8h Pf0-1 AvrRpm1 Col…
GO:0009100 glycoprotein metabolic process 4/493 191/20876 0.6636838628 NA 0.999988928 AT1G20575/AT1G32530/AT2G23980/AT2G43080 4 0 0.0081135903 4h Pf0-1 AvrRpm1 RNL dependent Up FALSE
GO:0009100 glycoprotein metabolic process 4/343 191/20876 0.3840746458 NA 0.998453689 AT3G13235/AT5G61540/AT3G53390/AT2G44100 4 0 0.0116618076 8h Pf0-1 AvrRpm1 RNL dependent Up FALSE
GO:0009100 glycoprotein metabolic process 4/239 191/20876 0.1763658105 NA 0.6978217835 AT1G32340/AT1G52320/AT3G55270/AT5G22450 4 232 0.0167364017 8h Pf0-1 AvrRps4 ADR1 / NRG1 redundant Up FALSE
GO:0009100 glycoprotein metabolic process 2/236 191/20876 0.6383429645 NA 0.7538838605 AT3G55270/AT5G22450 2 547 0.0084745763 4h Pf0-1 AvrRps4 ADR1 + NRG1 dependent Up FALSE
GO:0009100 glycoprotein metabolic process 12/401 191/20876 0.0003386393 0.0109080827 0.0100579588 AT1G04850/AT1G20575/AT1G32130/AT1G33050/AT1G53165/AT2G33730/AT2G36360/AT3G53390/AT4G02570/AT5G05460/AT5G57580/AT5G58510 12 921 0.029925187 8h Pf0-1 AvrRps4 ADR1 + NRG1 dependent Up TRUE
GO:0009100 glycoprotein metabolic process 13/315 191/20876 7.07972533531462e-06 0.0018723854 0.0016656698 AT1G60490/AT1G61690/AT2G30110/AT2G38020/AT2G39480/AT2G44100/AT3G04240/AT3G05090/AT3G11040/AT3G46510/AT3G52850/AT5G16680/AT5G51340 13 540 0.0412698413 8h Pf0-1 AvrRps4 ADR1 specific Up TRUE
GO:0009100 glycoprotein metabolic process 2/423 191/20876 0.90183388 NA 0.8819827481 AT3G55270/AT5G22450 2 780 0.0047281324 4h Pf0-1 AvrRps4 Col 0 ETI Up FALSE
GO:0009100 glycoprotein metabolic process 31/1112 191/20876 2.80531070673291e-08 5.20585515435149e-06 4.59817845163739e-06 AT1G04850/AT1G20575/AT1G32130/AT1G32230/AT1G32340/AT1G33050/AT1G52320/AT1G53165/AT1G60490/AT1G61690/AT2G30110/AT2G33730/AT2G36360/AT2G38020/AT2G39480/AT2G44100/AT3G04240/AT3G05090/AT3G11040/AT3G13235/AT3G46510/AT3G52850/AT3G53390/AT3G55270/AT4G02570/AT5G05460/AT5G16680/AT5G22…
GO:0009100 glycoprotein metabolic process 2/122 191/20876 0.3072094444 NA 0.7004542391 AT1G32230/AT3G13235 2 0 0.0163934426 8h Pf0-1 AvrRps4 NRG1 specific Up FALSE
GO:0009100 glycoprotein metabolic process 2/366 191/20876 0.8509131491 NA 0.9115195579 AT3G55270/AT5G22450 2 707 0.0054644809 4h Pf0-1 AvrRps4 RNL dependent Up FALSE
GO:0009100 glycoprotein metabolic process 31/1077 191/20876 1.34722512093709e-08 2.48659265178674e-06 2.17987102274933e-06 AT1G04850/AT1G20575/AT1G32130/AT1G33050/AT1G53165/AT2G33730/AT2G36360/AT3G53390/AT4G02570/AT5G05460/AT5G57580/AT5G58510/AT1G60490/AT1G61690/AT2G30110/AT2G38020/AT2G39480/AT2G44100/AT3G04240/AT3G05090/AT3G11040/AT3G46510/AT3G52850/AT5G16680/AT5G51340/AT1G32340/AT1G52320/AT3G55…
GO:0009100 glycoprotein metabolic process 2/40 191/20876 0.0517669853 NA 0.2846560495 AT2G30110/AT5G23450 2 0 0.05 4h Pf0-1 AvrRpt2 ADR1 / NRG1 redundant Up FALSE
GO:0009100 glycoprotein metabolic process 4/101 191/20876 0.0139296875 NA 0.3901544394 AT1G08620/AT3G04240/AT3G07100/AT4G32760 4 10 0.0396039604 8h Pf0-1 AvrRpt2 ADR1 / NRG1 redundant Up FALSE
GO:0009100 glycoprotein metabolic process 2/140 191/20876 0.3671788373 NA 0.586293034 AT2G05710/AT5G57580 2 0 0.0142857143 4h Pf0-1 AvrRpt2 ADR1 + NRG1 dependent Up FALSE
GO:0009100 glycoprotein metabolic process 2/123 191/20876 0.3105785832 NA 0.7835932701 AT1G04850/AT2G33170 2 0 0.0162601626 8h Pf0-1 AvrRpt2 ADR1 + NRG1 dependent Up FALSE
GO:0009100 glycoprotein metabolic process 2/100 191/20876 0.2327530856 NA 0.5234160298 AT1G08620/AT1G32530 2 14 0.02 4h Pf0-1 AvrRpt2 ADR1 specific Up FALSE
GO:0009100 glycoprotein metabolic process 1/83 191/20876 0.5343836284 NA 0.7786288669 AT1G07990 1 0 0.0120481928 8h Pf0-1 AvrRpt2 ADR1 specific Up FALSE
GO:0009100 glycoprotein metabolic process 13/660 191/20876 0.0078986673 NA 0.0793299277 AT1G08620/AT1G32530/AT1G53165/AT1G61790/AT2G05710/AT2G30110/AT3G15430/AT3G55270/AT5G10190/AT5G16680/AT5G22450/AT5G23450/AT5G57580 13 1277 0.0196969697 4h Pf0-1 AvrRpt2 Col 0 ETI Up FALSE
GO:0009100 glycoprotein metabolic process 34/1407 191/20876 1.72852170551088e-07 1.95049026115301e-05 1.78688930340728e-05 AT1G04850/AT1G07990/AT1G08620/AT1G20575/AT1G32130/AT1G32230/AT1G32340/AT1G52320/AT1G53165/AT1G61690/AT1G79380/AT2G15900/AT2G16950/AT2G30110/AT2G33170/AT2G38020/AT2G39480/AT2G44100/AT3G04240/AT3G05090/AT3G07100/AT3G13235/AT3G19770/AT3G46510/AT3G51050/AT3G53390/AT3G55270/AT4G02…
GO:0009100 glycoprotein metabolic process 1/50 191/20876 0.3687866692 NA 0.5581054847 AT3G13235 1 0 0.02 8h Pf0-1 AvrRpt2 NRG1 specific Up FALSE
GO:0009100 glycoprotein metabolic process 6/309 191/20876 0.0651713782 NA 0.3483105514 AT2G05710/AT5G57580/AT1G08620/AT1G32530/AT2G30110/AT5G23450 6 14 0.0194174757 4h Pf0-1 AvrRpt2 RNL dependent Up FALSE
GO:0009100 glycoprotein metabolic process 8/357 191/20876 0.0172944597 NA 0.894760731 AT1G04850/AT2G33170/AT1G07990/AT1G08620/AT3G04240/AT3G07100/AT4G32760/AT3G13235 8 0 0.0224089636 8h Pf0-1 AvrRpt2 RNL dependent Up FALSE
GO:0009101 glycoprotein biosynthetic process 1/65 183/20876 0.4362746626 NA 0.6725127092 AT2G44100 1 0 0.0153846154 8h Pf0-1 AvrRpm1 ADR1 / NRG1 redundant Up FALSE
GO:0009101 glycoprotein biosynthetic process 1/252 183/20876 0.8927174985 NA 0.99116379 AT1G20575 1 0 0.003968254 4h Pf0-1 AvrRpm1 ADR1 + NRG1 dependent Up FALSE
GO:0009101 glycoprotein biosynthetic process 1/153 183/20876 0.7412954116 NA 0.9183245371 AT3G13235 1 0 0.0065359477 8h Pf0-1 AvrRpm1 ADR1 + NRG1 dependent Up FALSE
GO:0009101 glycoprotein biosynthetic process 3/104 183/20876 0.0635341171 NA 0.7074208126 AT1G32530/AT2G23980/AT2G43080 3 0 0.0288461538 4h Pf0-1 AvrRpm1 ADR1 specific Up FALSE
GO:0009101 glycoprotein biosynthetic process 1/62 183/20876 0.4211394886 NA 0.7170169755 AT3G53390 1 0 0.0161290323 8h Pf0-1 AvrRpm1 ADR1 specific Up FALSE
GO:0009101 glycoprotein biosynthetic process 17/1290 183/20876 0.0609878802 NA 0.9287478609 AT1G08620/AT1G20575/AT1G32530/AT1G53165/AT2G23980/AT2G30110/AT2G43080/AT3G04740/AT3G15430/AT3G20770/AT3G55270/AT5G10190/AT5G16680/AT5G22450/AT5G23450/AT5G43930/AT5G57580 17 0 0.0131782946 4h Pf0-1 AvrRpm1 Col 0 ETI Up FALSE
GO:0009101 glycoprotein biosynthetic process 26/2082 183/20876 0.0412319745 NA 0.421440472 AT1G08620/AT1G20575/AT1G24560/AT1G32130/AT1G32230/AT1G32340/AT1G53165/AT1G61690/AT2G23980/AT2G30110/AT2G39480/AT2G44100/AT3G04240/AT3G04740/AT3G07100/AT3G13235/AT3G25840/AT3G53390/AT4G00450/AT4G02570/AT4G32760/AT4G32920/AT5G16680/AT5G22450/AT5G23450/AT5G57580 26 1406 0.0124879923 8h Pf0-1 AvrRpm1 Col 0 ETI …
GO:0009101 glycoprotein biosynthetic process 4/493 183/20876 0.6305834428 NA 0.999988928 AT1G20575/AT1G32530/AT2G23980/AT2G43080 4 0 0.0081135903 4h Pf0-1 AvrRpm1 RNL dependent Up FALSE
GO:0009101 glycoprotein biosynthetic process 3/343 183/20876 0.5811693486 NA 0.998453689 AT3G13235/AT3G53390/AT2G44100 3 0 0.0087463557 8h Pf0-1 AvrRpm1 RNL dependent Up FALSE
GO:0009101 glycoprotein biosynthetic process 4/239 183/20876 0.1586768665 NA 0.6978217835 AT1G32340/AT1G52320/AT3G55270/AT5G22450 4 232 0.0167364017 8h Pf0-1 AvrRps4 ADR1 / NRG1 redundant Up FALSE
GO:0009101 glycoprotein biosynthetic process 2/236 183/20876 0.6151040026 NA 0.7442702369 AT3G55270/AT5G22450 2 547 0.0084745763 4h Pf0-1 AvrRps4 ADR1 + NRG1 dependent Up FALSE
GO:0009101 glycoprotein biosynthetic process 11/401 183/20876 0.0008552208 0.0189240347 0.0174491858 AT1G04850/AT1G20575/AT1G32130/AT1G33050/AT1G53165/AT2G33730/AT2G36360/AT3G53390/AT4G02570/AT5G57580/AT5G58510 11 921 0.0274314214 8h Pf0-1 AvrRps4 ADR1 + NRG1 dependent Up TRUE
GO:0009101 glycoprotein biosynthetic process 12/315 183/20876 2.31158694523023e-05 0.0018723854 0.0016656698 AT1G60490/AT1G61690/AT2G30110/AT2G38020/AT2G39480/AT2G44100/AT3G04240/AT3G05090/AT3G46510/AT3G52850/AT5G16680/AT5G51340 12 540 0.0380952381 8h Pf0-1 AvrRps4 ADR1 specific Up TRUE
GO:0009101 glycoprotein biosynthetic process 2/423 183/20876 0.8881068031 NA 0.8819827481 AT3G55270/AT5G22450 2 780 0.0047281324 4h Pf0-1 AvrRps4 Col 0 ETI Up FALSE
GO:0009101 glycoprotein biosynthetic process 29/1112 183/20876 1.32815099597686e-07 1.01486361398467e-05 8.96399124219678e-06 AT1G04850/AT1G20575/AT1G32130/AT1G32230/AT1G32340/AT1G33050/AT1G52320/AT1G53165/AT1G60490/AT1G61690/AT2G30110/AT2G33730/AT2G36360/AT2G38020/AT2G39480/AT2G44100/AT3G04240/AT3G05090/AT3G13235/AT3G46510/AT3G52850/AT3G53390/AT3G55270/AT4G02570/AT5G16680/AT5G22450/AT5G51340/AT5…
GO:0009101 glycoprotein biosynthetic process 2/122 183/20876 0.2899483135 NA 0.6890674496 AT1G32230/AT3G13235 2 0 0.0163934426 8h Pf0-1 AvrRps4 NRG1 specific Up FALSE
GO:0009101 glycoprotein biosynthetic process 2/366 183/20876 0.8336615202 NA 0.9115195579 AT3G55270/AT5G22450 2 707 0.0054644809 4h Pf0-1 AvrRps4 RNL dependent Up FALSE
GO:0009101 glycoprotein biosynthetic process 29/1077 183/20876 6.73636588007286e-08 5.01045064613675e-06 4.39241070168091e-06 AT1G04850/AT1G20575/AT1G32130/AT1G33050/AT1G53165/AT2G33730/AT2G36360/AT3G53390/AT4G02570/AT5G57580/AT5G58510/AT1G60490/AT1G61690/AT2G30110/AT2G38020/AT2G39480/AT2G44100/AT3G04240/AT3G05090/AT3G46510/AT3G52850/AT5G16680/AT5G51340/AT1G32340/AT1G52320/AT3G55270/AT5G22450/AT1…
GO:0009101 glycoprotein biosynthetic process 2/40 183/20876 0.0479637258 NA 0.2846560495 AT2G30110/AT5G23450 2 0 0.05 4h Pf0-1 AvrRpt2 ADR1 / NRG1 redundant Up FALSE
GO:0009101 glycoprotein biosynthetic process 4/101 183/20876 0.0120681852 NA 0.3613398136 AT1G08620/AT3G04240/AT3G07100/AT4G32760 4 10 0.0396039604 8h Pf0-1 AvrRpt2 ADR1 / NRG1 redundant Up FALSE
GO:0009101 glycoprotein biosynthetic process 2/140 183/20876 0.347821114 NA 0.5674507877 AT2G05710/AT5G57580 2 0 0.0142857143 4h Pf0-1 AvrRpt2 ADR1 + NRG1 dependent Up FALSE
GO:0009101 glycoprotein biosynthetic process 2/123 183/20876 0.2931889731 NA 0.7835932701 AT1G04850/AT2G33170 2 0 0.0162601626 8h Pf0-1 AvrRpt2 ADR1 + NRG1 dependent Up FALSE
GO:0009101 glycoprotein biosynthetic process 2/100 183/20876 0.2186506544 NA 0.5113706648 AT1G08620/AT1G32530 2 14 0.02 4h Pf0-1 AvrRpt2 ADR1 specific Up FALSE
GO:0009101 glycoprotein biosynthetic process 1/83 183/20876 0.5191669214 NA 0.7786288669 AT1G07990 1 0 0.0120481928 8h Pf0-1 AvrRpt2 ADR1 specific Up FALSE
GO:0009101 glycoprotein biosynthetic process 13/660 183/20876 0.0055762256 NA 0.0630900461 AT1G08620/AT1G32530/AT1G53165/AT1G61790/AT2G05710/AT2G30110/AT3G15430/AT3G55270/AT5G10190/AT5G16680/AT5G22450/AT5G23450/AT5G57580 13 1277 0.0196969697 4h Pf0-1 AvrRpt2 Col 0 ETI Up FALSE
GO:0009101 glycoprotein biosynthetic process 34/1407 183/20876 5.90277394055905e-08 8.19305022949596e-06 7.50584307388982e-06 AT1G04850/AT1G07990/AT1G08620/AT1G20575/AT1G32130/AT1G32230/AT1G32340/AT1G52320/AT1G53165/AT1G61690/AT1G79380/AT2G15900/AT2G16950/AT2G30110/AT2G33170/AT2G38020/AT2G39480/AT2G44100/AT3G04240/AT3G05090/AT3G07100/AT3G13235/AT3G19770/AT3G46510/AT3G51050/AT3G53390/AT3G55270/AT4…
GO:0009101 glycoprotein biosynthetic process 1/50 183/20876 0.3564493289 NA 0.5581054847 AT3G13235 1 0 0.02 8h Pf0-1 AvrRpt2 NRG1 specific Up FALSE
GO:0009101 glycoprotein biosynthetic process 6/309 183/20876 0.0552412592 NA 0.3178533335 AT2G05710/AT5G57580/AT1G08620/AT1G32530/AT2G30110/AT5G23450 6 14 0.0194174757 4h Pf0-1 AvrRpt2 RNL dependent Up FALSE
GO:0009101 glycoprotein biosynthetic process 8/357 183/20876 0.0136955312 NA 0.894760731 AT1G04850/AT2G33170/AT1G07990/AT1G08620/AT3G04240/AT3G07100/AT4G32760/AT3G13235 8 0 0.0224089636 8h Pf0-1 AvrRpt2 RNL dependent Up FALSE
GO:0009141 nucleoside triphosphate metabolic process 4/252 232/20876 0.307641064 NA 0.99116379 AT1G08830/AT2G21790/AT3G08560/AT4G18710 4 0 0.0158730159 4h Pf0-1 AvrRpm1 ADR1 + NRG1 dependent Up FALSE
GO:0009141 nucleoside triphosphate metabolic process 1/62 232/20876 0.5003753236 NA 0.7170169755 AT1G21720 1 0 0.0161290323 8h Pf0-1 AvrRpm1 ADR1 specific Up FALSE
GO:0009141 nucleoside triphosphate metabolic process 20/1290 232/20876 0.0831054214 NA 0.9999999996 AT1G02500/AT1G08830/AT1G15700/AT1G18270/AT1G79550/AT2G21790/AT2G24200/AT3G04050/AT3G08560/AT3G13920/AT3G22890/AT3G49160/AT3G51550/AT4G18710/AT5G02500/AT5G03540/AT5G21090/AT5G65165/AT5G67500/ATMG00640 20 0 0.015503876 4h Pf0-1 AvrRpm1 Col 0 ETI Up FALSE
GO:0009141 nucleoside triphosphate metabolic process 26/2082 232/20876 0.2941500689 NA 0.9466619569 AT1G15700/AT1G21720/AT1G32230/AT1G47128/AT1G51980/AT1G54270/AT1G60710/AT2G07751/AT2G20420/AT2G41430/AT3G04050/AT3G05880/AT3G08560/AT3G22890/AT3G49160/AT4G23100/AT4G35260/AT5G03540/AT5G09900/AT5G21090/AT5G42740/AT5G50850/AT5G53460/AT5G65165/AT5G67590/ATMG00640 26 1406 0.0124879923 8h Pf0-1 AvrRpm1 C…
GO:0009141 nucleoside triphosphate metabolic process 3/61 232/20876 0.0304228485 NA 0.2660806941 AT1G15700/AT1G18270/AT3G22890 3 0 0.0491803279 4h Pf0-1 AvrRpm1 NRG1 specific Up FALSE
GO:0009141 nucleoside triphosphate metabolic process 7/493 232/20876 0.3091649266 NA 0.999988928 AT1G08830/AT2G21790/AT3G08560/AT4G18710/AT1G15700/AT1G18270/AT3G22890 7 0 0.014198783 4h Pf0-1 AvrRpm1 RNL dependent Up FALSE
GO:0009141 nucleoside triphosphate metabolic process 1/343 232/20876 0.979039315 NA 0.998453689 AT1G21720 1 0 0.0029154519 8h Pf0-1 AvrRpm1 RNL dependent Up FALSE
GO:0009141 nucleoside triphosphate metabolic process 1/239 232/20876 0.9318716773 NA 0.9301509709 AT2G21790 1 232 0.0041841004 8h Pf0-1 AvrRps4 ADR1 / NRG1 redundant Up FALSE
GO:0009141 nucleoside triphosphate metabolic process 7/236 232/20876 0.0166787301 NA 0.1153716671 AT1G08830/AT1G20440/AT3G04050/AT3G05880/AT3G22890/AT5G21090/AT5G56630 7 547 0.0296610169 4h Pf0-1 AvrRps4 ADR1 + NRG1 dependent Up FALSE
GO:0009141 nucleoside triphosphate metabolic process 9/401 232/20876 0.0358774694 NA 0.3021935865 AT3G08560/AT3G23600/AT3G27430/AT4G31300/AT4G35260/AT5G09900/AT5G56630/AT5G65165/ATMG00640 9 921 0.0224438903 8h Pf0-1 AvrRps4 ADR1 + NRG1 dependent Up FALSE
GO:0009141 nucleoside triphosphate metabolic process 5/315 232/20876 0.273408376 NA 0.5728259179 AT1G21720/AT1G51980/AT2G20420/AT3G60820/AT5G21090 5 540 0.0158730159 8h Pf0-1 AvrRps4 ADR1 specific Up FALSE
GO:0009141 nucleoside triphosphate metabolic process 8/423 232/20876 0.1007146928 NA 0.36506581 AT1G02500/AT1G08830/AT1G20440/AT3G04050/AT3G05880/AT3G22890/AT5G21090/AT5G56630 8 780 0.0189125296 4h Pf0-1 AvrRps4 Col 0 ETI Up FALSE
GO:0009141 nucleoside triphosphate metabolic process 18/1112 232/20876 0.0710266538 NA 0.3438554416 AT1G21720/AT1G32230/AT1G51980/AT2G20420/AT2G21790/AT3G05880/AT3G08560/AT3G23600/AT3G27430/AT3G52990/AT3G60820/AT4G31300/AT4G35260/AT5G09900/AT5G21090/AT5G56630/AT5G65165/ATMG00640 18 2840 0.0161870504 8h Pf0-1 AvrRps4 Col 0 ETI Up FALSE
GO:0009141 nucleoside triphosphate metabolic process 1/122 232/20876 0.7452300496 NA 0.8252251581 AT1G32230 1 0 0.0081967213 8h Pf0-1 AvrRps4 NRG1 specific Up FALSE
GO:0009141 nucleoside triphosphate metabolic process 7/366 232/20876 0.1148016778 NA 0.4326642182 AT1G08830/AT1G20440/AT3G04050/AT3G05880/AT3G22890/AT5G21090/AT5G56630 7 707 0.0191256831 4h Pf0-1 AvrRps4 RNL dependent Up FALSE
GO:0009141 nucleoside triphosphate metabolic process 16/1077 232/20876 0.1462989005 NA 0.5294017721 AT3G08560/AT3G23600/AT3G27430/AT4G31300/AT4G35260/AT5G09900/AT5G56630/AT5G65165/ATMG00640/AT1G21720/AT1G51980/AT2G20420/AT3G60820/AT5G21090/AT2G21790/AT1G32230 16 2919 0.0148560817 8h Pf0-1 AvrRps4 RNL dependent Up FALSE
GO:0009141 nucleoside triphosphate metabolic process 2/40 232/20876 0.0728275045 NA 0.2850813498 AT3G13920/AT4G29810 2 0 0.05 4h Pf0-1 AvrRpt2 ADR1 / NRG1 redundant Up FALSE
GO:0009141 nucleoside triphosphate metabolic process 1/101 232/20876 0.6774342103 NA 0.7818016808 AT5G03540 1 10 0.0099009901 8h Pf0-1 AvrRpt2 ADR1 / NRG1 redundant Up FALSE
GO:0009141 nucleoside triphosphate metabolic process 6/140 232/20876 0.004817762 NA 0.3991572943 AT1G08830/AT1G79550/AT2G05710/AT2G21790/AT3G51550/AT5G65165 6 0 0.0428571429 4h Pf0-1 AvrRpt2 ADR1 + NRG1 dependent Up FALSE
GO:0009141 nucleoside triphosphate metabolic process 1/100 232/20876 0.6737915281 NA 0.7461592335 AT2G20420 1 14 0.01 4h Pf0-1 AvrRpt2 ADR1 specific Up FALSE
GO:0009141 nucleoside triphosphate metabolic process 1/83 232/20876 0.6052092644 NA 0.780355785 AT1G21720 1 0 0.0120481928 8h Pf0-1 AvrRpt2 ADR1 specific Up FALSE
GO:0009141 nucleoside triphosphate metabolic process 18/660 232/20876 0.0004421515 0.0372574583 0.0333500509 AT1G02500/AT1G08830/AT1G79550/AT2G05710/AT2G20420/AT2G21790/AT2G24200/AT3G04050/AT3G13920/AT3G22890/AT3G51550/AT4G29810/AT5G02500/AT5G03540/AT5G21090/AT5G65165/AT5G67500/ATMG00640 18 1277 0.0272727273 4h Pf0-1 AvrRpt2 Col 0 ETI Up TRUE
GO:0009141 nucleoside triphosphate metabolic process 19/1407 232/20876 0.2204676007 NA 0.8197133324 AT1G21720/AT1G32230/AT1G51980/AT2G20420/AT2G21790/AT2G41430/AT3G04050/AT3G22890/AT3G23600/AT3G49160/AT3G60820/AT4G02080/AT4G31300/AT4G35260/AT5G03540/AT5G09900/AT5G21090/AT5G65165/ATMG00640 19 1859 0.013503909 8h Pf0-1 AvrRpt2 Col 0 ETI Up FALSE
GO:0009141 nucleoside triphosphate metabolic process 2/29 232/20876 0.0410125202 NA 0.1184362722 AT3G22890/AT5G67500 2 0 0.0689655172 4h Pf0-1 AvrRpt2 NRG1 specific Up FALSE
GO:0009141 nucleoside triphosphate metabolic process 11/309 232/20876 0.0007162461 NA 0.055128683 AT1G08830/AT1G79550/AT2G05710/AT2G21790/AT3G51550/AT5G65165/AT2G20420/AT3G13920/AT4G29810/AT3G22890/AT5G67500 11 14 0.0355987055 4h Pf0-1 AvrRpt2 RNL dependent Up FALSE
GO:0009141 nucleoside triphosphate metabolic process 2/357 232/20876 0.9091418735 NA 0.9997349379 AT1G21720/AT5G03540 2 0 0.0056022409 8h Pf0-1 AvrRpt2 RNL dependent Up FALSE
GO:0009142 nucleoside triphosphate biosynthetic process 4/252 213/20876 0.2566786698 NA 0.99116379 AT1G08830/AT2G21790/AT3G08560/AT4G18710 4 0 0.0158730159 4h Pf0-1 AvrRpm1 ADR1 + NRG1 dependent Up FALSE
GO:0009142 nucleoside triphosphate biosynthetic process 1/62 213/20876 0.4710055677 NA 0.7170169755 AT1G21720 1 0 0.0161290323 8h Pf0-1 AvrRpm1 ADR1 specific Up FALSE
GO:0009142 nucleoside triphosphate biosynthetic process 19/1290 213/20876 0.068991642 NA 0.977518118 AT1G02500/AT1G08830/AT1G15700/AT1G18270/AT1G79550/AT2G21790/AT2G24200/AT3G04050/AT3G08560/AT3G13920/AT3G22890/AT3G49160/AT3G51550/AT4G18710/AT5G02500/AT5G03540/AT5G21090/AT5G67500/ATMG00640 19 0 0.0147286822 4h Pf0-1 AvrRpm1 Col 0 ETI Up FALSE
GO:0009142 nucleoside triphosphate biosynthetic process 24/2082 213/20876 0.2943901228 NA 0.9466619569 AT1G15700/AT1G21720/AT1G32230/AT1G47128/AT1G51980/AT1G54270/AT1G60710/AT2G20420/AT2G41430/AT3G04050/AT3G05880/AT3G08560/AT3G22890/AT3G49160/AT4G23100/AT4G35260/AT5G03540/AT5G09900/AT5G21090/AT5G42740/AT5G50850/AT5G53460/AT5G67590/ATMG00640 24 1406 0.0115273775 8h Pf0-1 AvrRpm1 Col 0 ETI Up FALSE
GO:0009142 nucleoside triphosphate biosynthetic process 3/61 213/20876 0.0244436824 NA 0.2660806941 AT1G15700/AT1G18270/AT3G22890 3 0 0.0491803279 4h Pf0-1 AvrRpm1 NRG1 specific Up FALSE
GO:0009142 nucleoside triphosphate biosynthetic process 7/493 213/20876 0.2397554219 NA 0.999988928 AT1G08830/AT2G21790/AT3G08560/AT4G18710/AT1G15700/AT1G18270/AT3G22890 7 0 0.014198783 4h Pf0-1 AvrRpm1 RNL dependent Up FALSE
GO:0009142 nucleoside triphosphate biosynthetic process 1/343 213/20876 0.9711869027 NA 0.998453689 AT1G21720 1 0 0.0029154519 8h Pf0-1 AvrRpm1 RNL dependent Up FALSE
GO:0009142 nucleoside triphosphate biosynthetic process 1/239 213/20876 0.9150098328 NA 0.9301509709 AT2G21790 1 232 0.0041841004 8h Pf0-1 AvrRps4 ADR1 / NRG1 redundant Up FALSE
GO:0009142 nucleoside triphosphate biosynthetic process 7/236 213/20876 0.010862173 NA 0.0920426237 AT1G08830/AT1G20440/AT3G04050/AT3G05880/AT3G22890/AT5G21090/AT5G56630 7 547 0.0296610169 4h Pf0-1 AvrRps4 ADR1 + NRG1 dependent Up FALSE
GO:0009142 nucleoside triphosphate biosynthetic process 8/401 213/20876 0.0540368723 NA 0.359850809 AT3G08560/AT3G23600/AT3G27430/AT4G31300/AT4G35260/AT5G09900/AT5G56630/ATMG00640 8 921 0.0199501247 8h Pf0-1 AvrRps4 ADR1 + NRG1 dependent Up FALSE
GO:0009142 nucleoside triphosphate biosynthetic process 5/315 213/20876 0.2200646019 NA 0.5350618186 AT1G21720/AT1G51980/AT2G20420/AT3G60820/AT5G21090 5 540 0.0158730159 8h Pf0-1 AvrRps4 ADR1 specific Up FALSE
GO:0009142 nucleoside triphosphate biosynthetic process 8/423 213/20876 0.0691616261 NA 0.3088443749 AT1G02500/AT1G08830/AT1G20440/AT3G04050/AT3G05880/AT3G22890/AT5G21090/AT5G56630 8 780 0.0189125296 4h Pf0-1 AvrRps4 Col 0 ETI Up FALSE
GO:0009142 nucleoside triphosphate biosynthetic process 17/1112 213/20876 0.063257188 NA 0.3155621734 AT1G21720/AT1G32230/AT1G51980/AT2G20420/AT2G21790/AT3G05880/AT3G08560/AT3G23600/AT3G27430/AT3G52990/AT3G60820/AT4G31300/AT4G35260/AT5G09900/AT5G21090/AT5G56630/ATMG00640 17 2840 0.0152877698 8h Pf0-1 AvrRps4 Col 0 ETI Up FALSE
GO:0009142 nucleoside triphosphate biosynthetic process 1/122 213/20876 0.7148760947 NA 0.8252251581 AT1G32230 1 0 0.0081967213 8h Pf0-1 AvrRps4 NRG1 specific Up FALSE
GO:0009142 nucleoside triphosphate biosynthetic process 7/366 213/20876 0.0820166161 NA 0.3886303399 AT1G08830/AT1G20440/AT3G04050/AT3G05880/AT3G22890/AT5G21090/AT5G56630 7 707 0.0191256831 4h Pf0-1 AvrRps4 RNL dependent Up FALSE
GO:0009142 nucleoside triphosphate biosynthetic process 15/1077 213/20876 0.1381770583 NA 0.5165138606 AT3G08560/AT3G23600/AT3G27430/AT4G31300/AT4G35260/AT5G09900/AT5G56630/ATMG00640/AT1G21720/AT1G51980/AT2G20420/AT3G60820/AT5G21090/AT2G21790/AT1G32230 15 2919 0.0139275766 8h Pf0-1 AvrRps4 RNL dependent Up FALSE
GO:0009142 nucleoside triphosphate biosynthetic process 2/40 213/20876 0.0627568469 NA 0.2846560495 AT3G13920/AT4G29810 2 0 0.05 4h Pf0-1 AvrRpt2 ADR1 / NRG1 redundant Up FALSE
GO:0009142 nucleoside triphosphate biosynthetic process 1/101 213/20876 0.6459469281 NA 0.7813035769 AT5G03540 1 10 0.0099009901 8h Pf0-1 AvrRpt2 ADR1 / NRG1 redundant Up FALSE
GO:0009142 nucleoside triphosphate biosynthetic process 5/140 213/20876 0.0145108527 NA 0.3991572943 AT1G08830/AT1G79550/AT2G05710/AT2G21790/AT3G51550 5 0 0.0357142857 4h Pf0-1 AvrRpt2 ADR1 + NRG1 dependent Up FALSE
GO:0009142 nucleoside triphosphate biosynthetic process 1/100 213/20876 0.6422795009 NA 0.7461592335 AT2G20420 1 14 0.01 4h Pf0-1 AvrRpt2 ADR1 specific Up FALSE
GO:0009142 nucleoside triphosphate biosynthetic process 1/83 213/20876 0.5738195177 NA 0.7786288669 AT1G21720 1 0 0.0120481928 8h Pf0-1 AvrRpt2 ADR1 specific Up FALSE
GO:0009142 nucleoside triphosphate biosynthetic process 17/660 213/20876 0.0004569598 0.0372574583 0.0333500509 AT1G02500/AT1G08830/AT1G79550/AT2G05710/AT2G20420/AT2G21790/AT2G24200/AT3G04050/AT3G13920/AT3G22890/AT3G51550/AT4G29810/AT5G02500/AT5G03540/AT5G21090/AT5G67500/ATMG00640 17 1277 0.0257575758 4h Pf0-1 AvrRpt2 Col 0 ETI Up TRUE
GO:0009142 nucleoside triphosphate biosynthetic process 18/1407 213/20876 0.190860458 NA 0.7580666742 AT1G21720/AT1G32230/AT1G51980/AT2G20420/AT2G21790/AT2G41430/AT3G04050/AT3G22890/AT3G23600/AT3G49160/AT3G60820/AT4G02080/AT4G31300/AT4G35260/AT5G03540/AT5G09900/AT5G21090/ATMG00640 18 1859 0.012793177 8h Pf0-1 AvrRpt2 Col 0 ETI Up FALSE
GO:0009142 nucleoside triphosphate biosynthetic process 2/29 213/20876 0.035118167 NA 0.1184362722 AT3G22890/AT5G67500 2 0 0.0689655172 4h Pf0-1 AvrRpt2 NRG1 specific Up FALSE
GO:0009142 nucleoside triphosphate biosynthetic process 10/309 213/20876 0.0013328341 NA 0.055128683 AT1G08830/AT1G79550/AT2G05710/AT2G21790/AT3G51550/AT2G20420/AT3G13920/AT4G29810/AT3G22890/AT5G67500 10 14 0.0323624595 4h Pf0-1 AvrRpt2 RNL dependent Up FALSE
GO:0009142 nucleoside triphosphate biosynthetic process 2/357 213/20876 0.8818687371 NA 0.9997349379 AT1G21720/AT5G03540 2 0 0.0056022409 8h Pf0-1 AvrRpt2 RNL dependent Up FALSE
GO:0009199 ribonucleoside triphosphate metabolic process 3/252 229/20876 0.5241220285 NA 0.99116379 AT1G08830/AT3G08560/AT4G18710 3 0 0.0119047619 4h Pf0-1 AvrRpm1 ADR1 + NRG1 dependent Up FALSE
GO:0009199 ribonucleoside triphosphate metabolic process 1/62 229/20876 0.4958470307 NA 0.7170169755 AT1G21720 1 0 0.0161290323 8h Pf0-1 AvrRpm1 ADR1 specific Up FALSE
GO:0009199 ribonucleoside triphosphate metabolic process 19/1290 229/20876 0.117533712 NA 0.9999999996 AT1G02500/AT1G08830/AT1G15700/AT1G18270/AT1G79550/AT2G24200/AT3G04050/AT3G08560/AT3G13920/AT3G22890/AT3G49160/AT3G51550/AT4G18710/AT5G02500/AT5G03540/AT5G21090/AT5G65165/AT5G67500/ATMG00640 19 0 0.0147286822 4h Pf0-1 AvrRpm1 Col 0 ETI Up FALSE
GO:0009199 ribonucleoside triphosphate metabolic process 26/2082 229/20876 0.2712698172 NA 0.9466619569 AT1G15700/AT1G21720/AT1G32230/AT1G47128/AT1G51980/AT1G54270/AT1G60710/AT2G07751/AT2G20420/AT2G41430/AT3G04050/AT3G05880/AT3G08560/AT3G22890/AT3G49160/AT4G23100/AT4G35260/AT5G03540/AT5G09900/AT5G21090/AT5G42740/AT5G50850/AT5G53460/AT5G65165/AT5G67590/ATMG00640 26 1406 0.0124879923 8h Pf0-1 AvrRp…
GO:0009199 ribonucleoside triphosphate metabolic process 3/61 229/20876 0.0294318613 NA 0.2660806941 AT1G15700/AT1G18270/AT3G22890 3 0 0.0491803279 4h Pf0-1 AvrRpm1 NRG1 specific Up FALSE
GO:0009199 ribonucleoside triphosphate metabolic process 6/493 229/20876 0.4564560093 NA 0.999988928 AT1G08830/AT3G08560/AT4G18710/AT1G15700/AT1G18270/AT3G22890 6 0 0.0121703854 4h Pf0-1 AvrRpm1 RNL dependent Up FALSE
GO:0009199 ribonucleoside triphosphate metabolic process 1/343 229/20876 0.9779589339 NA 0.998453689 AT1G21720 1 0 0.0029154519 8h Pf0-1 AvrRpm1 RNL dependent Up FALSE
GO:0009199 ribonucleoside triphosphate metabolic process 7/236 229/20876 0.0156395249 NA 0.1115994904 AT1G08830/AT1G20440/AT3G04050/AT3G05880/AT3G22890/AT5G21090/AT5G56630 7 547 0.0296610169 4h Pf0-1 AvrRps4 ADR1 + NRG1 dependent Up FALSE
GO:0009199 ribonucleoside triphosphate metabolic process 9/401 229/20876 0.0334414627 NA 0.2942073637 AT3G08560/AT3G23600/AT3G27430/AT4G31300/AT4G35260/AT5G09900/AT5G56630/AT5G65165/ATMG00640 9 921 0.0224438903 8h Pf0-1 AvrRps4 ADR1 + NRG1 dependent Up FALSE
GO:0009199 ribonucleoside triphosphate metabolic process 5/315 229/20876 0.2647928829 NA 0.5645671337 AT1G21720/AT1G51980/AT2G20420/AT3G60820/AT5G21090 5 540 0.0158730159 8h Pf0-1 AvrRps4 ADR1 specific Up FALSE
GO:0009199 ribonucleoside triphosphate metabolic process 8/423 229/20876 0.0952694112 NA 0.3542205801 AT1G02500/AT1G08830/AT1G20440/AT3G04050/AT3G05880/AT3G22890/AT5G21090/AT5G56630 8 780 0.0189125296 4h Pf0-1 AvrRps4 Col 0 ETI Up FALSE
GO:0009199 ribonucleoside triphosphate metabolic process 17/1112 229/20876 0.1051584542 NA 0.4502070508 AT1G21720/AT1G32230/AT1G51980/AT2G20420/AT3G05880/AT3G08560/AT3G23600/AT3G27430/AT3G52990/AT3G60820/AT4G31300/AT4G35260/AT5G09900/AT5G21090/AT5G56630/AT5G65165/ATMG00640 17 2840 0.0152877698 8h Pf0-1 AvrRps4 Col 0 ETI Up FALSE
GO:0009199 ribonucleoside triphosphate metabolic process 1/122 229/20876 0.740659733 NA 0.8252251581 AT1G32230 1 0 0.0081967213 8h Pf0-1 AvrRps4 NRG1 specific Up FALSE
GO:0009199 ribonucleoside triphosphate metabolic process 7/366 229/20876 0.1092223586 NA 0.4246610328 AT1G08830/AT1G20440/AT3G04050/AT3G05880/AT3G22890/AT5G21090/AT5G56630 7 707 0.0191256831 4h Pf0-1 AvrRps4 RNL dependent Up FALSE
GO:0009199 ribonucleoside triphosphate metabolic process 15/1077 229/20876 0.2051956358 NA 0.6546790338 AT3G08560/AT3G23600/AT3G27430/AT4G31300/AT4G35260/AT5G09900/AT5G56630/AT5G65165/ATMG00640/AT1G21720/AT1G51980/AT2G20420/AT3G60820/AT5G21090/AT1G32230 15 2919 0.0139275766 8h Pf0-1 AvrRps4 RNL dependent Up FALSE
GO:0009199 ribonucleoside triphosphate metabolic process 2/40 229/20876 0.0712038802 NA 0.2846560495 AT3G13920/AT4G29810 2 0 0.05 4h Pf0-1 AvrRpt2 ADR1 / NRG1 redundant Up FALSE
GO:0009199 ribonucleoside triphosphate metabolic process 1/101 229/20876 0.6726535482 NA 0.7813035769 AT5G03540 1 10 0.0099009901 8h Pf0-1 AvrRpt2 ADR1 / NRG1 redundant Up FALSE
GO:0009199 ribonucleoside triphosphate metabolic process 5/140 229/20876 0.0192295595 NA 0.3991572943 AT1G08830/AT1G79550/AT2G05710/AT3G51550/AT5G65165 5 0 0.0357142857 4h Pf0-1 AvrRpt2 ADR1 + NRG1 dependent Up FALSE
GO:0009199 ribonucleoside triphosphate metabolic process 1/100 229/20876 0.6690052133 NA 0.7461592335 AT2G20420 1 14 0.01 4h Pf0-1 AvrRpt2 ADR1 specific Up FALSE
GO:0009199 ribonucleoside triphosphate metabolic process 1/83 229/20876 0.6004093707 NA 0.7786288669 AT1G21720 1 0 0.0120481928 8h Pf0-1 AvrRpt2 ADR1 specific Up FALSE
GO:0009199 ribonucleoside triphosphate metabolic process 17/660 229/20876 0.0010312258 0.0378081511 0.0338429893 AT1G02500/AT1G08830/AT1G79550/AT2G05710/AT2G20420/AT2G24200/AT3G04050/AT3G13920/AT3G22890/AT3G51550/AT4G29810/AT5G02500/AT5G03540/AT5G21090/AT5G65165/AT5G67500/ATMG00640 17 1277 0.0257575758 4h Pf0-1 AvrRpt2 Col 0 ETI Up TRUE
GO:0009199 ribonucleoside triphosphate metabolic process 18/1407 229/20876 0.2831116227 NA 0.8952158802 AT1G21720/AT1G32230/AT1G51980/AT2G20420/AT2G41430/AT3G04050/AT3G22890/AT3G23600/AT3G49160/AT3G60820/AT4G02080/AT4G31300/AT4G35260/AT5G03540/AT5G09900/AT5G21090/AT5G65165/ATMG00640 18 1859 0.012793177 8h Pf0-1 AvrRpt2 Col 0 ETI Up FALSE
GO:0009199 ribonucleoside triphosphate metabolic process 2/29 229/20876 0.0400581926 NA 0.1184362722 AT3G22890/AT5G67500 2 0 0.0689655172 4h Pf0-1 AvrRpt2 NRG1 specific Up FALSE
GO:0009199 ribonucleoside triphosphate metabolic process 10/309 229/20876 0.0022731872 NA 0.055128683 AT1G08830/AT1G79550/AT2G05710/AT3G51550/AT5G65165/AT2G20420/AT3G13920/AT4G29810/AT3G22890/AT5G67500 10 14 0.0323624595 4h Pf0-1 AvrRpt2 RNL dependent Up FALSE
GO:0009199 ribonucleoside triphosphate metabolic process 2/357 229/20876 0.9052664812 NA 0.9997349379 AT1G21720/AT5G03540 2 0 0.0056022409 8h Pf0-1 AvrRpt2 RNL dependent Up FALSE
GO:0009205 purine ribonucleoside triphosphate metabolic process 3/252 229/20876 0.5241220285 NA 0.99116379 AT1G08830/AT3G08560/AT4G18710 3 0 0.0119047619 4h Pf0-1 AvrRpm1 ADR1 + NRG1 dependent Up FALSE
GO:0009205 purine ribonucleoside triphosphate metabolic process 1/62 229/20876 0.4958470307 NA 0.7170169755 AT1G21720 1 0 0.0161290323 8h Pf0-1 AvrRpm1 ADR1 specific Up FALSE
GO:0009205 purine ribonucleoside triphosphate metabolic process 19/1290 229/20876 0.117533712 NA 0.9999999996 AT1G02500/AT1G08830/AT1G15700/AT1G18270/AT1G79550/AT2G24200/AT3G04050/AT3G08560/AT3G13920/AT3G22890/AT3G49160/AT3G51550/AT4G18710/AT5G02500/AT5G03540/AT5G21090/AT5G65165/AT5G67500/ATMG00640 19 0 0.0147286822 4h Pf0-1 AvrRpm1 Col 0 ETI Up FALSE
GO:0009205 purine ribonucleoside triphosphate metabolic process 26/2082 229/20876 0.2712698172 NA 0.9466619569 AT1G15700/AT1G21720/AT1G32230/AT1G47128/AT1G51980/AT1G54270/AT1G60710/AT2G07751/AT2G20420/AT2G41430/AT3G04050/AT3G05880/AT3G08560/AT3G22890/AT3G49160/AT4G23100/AT4G35260/AT5G03540/AT5G09900/AT5G21090/AT5G42740/AT5G50850/AT5G53460/AT5G65165/AT5G67590/ATMG00640 26 1406 0.0124879923 8h Pf0-…
GO:0009205 purine ribonucleoside triphosphate metabolic process 3/61 229/20876 0.0294318613 NA 0.2660806941 AT1G15700/AT1G18270/AT3G22890 3 0 0.0491803279 4h Pf0-1 AvrRpm1 NRG1 specific Up FALSE
GO:0009205 purine ribonucleoside triphosphate metabolic process 6/493 229/20876 0.4564560093 NA 0.999988928 AT1G08830/AT3G08560/AT4G18710/AT1G15700/AT1G18270/AT3G22890 6 0 0.0121703854 4h Pf0-1 AvrRpm1 RNL dependent Up FALSE
GO:0009205 purine ribonucleoside triphosphate metabolic process 1/343 229/20876 0.9779589339 NA 0.998453689 AT1G21720 1 0 0.0029154519 8h Pf0-1 AvrRpm1 RNL dependent Up FALSE
GO:0009205 purine ribonucleoside triphosphate metabolic process 7/236 229/20876 0.0156395249 NA 0.1115994904 AT1G08830/AT1G20440/AT3G04050/AT3G05880/AT3G22890/AT5G21090/AT5G56630 7 547 0.0296610169 4h Pf0-1 AvrRps4 ADR1 + NRG1 dependent Up FALSE
GO:0009205 purine ribonucleoside triphosphate metabolic process 9/401 229/20876 0.0334414627 NA 0.2942073637 AT3G08560/AT3G23600/AT3G27430/AT4G31300/AT4G35260/AT5G09900/AT5G56630/AT5G65165/ATMG00640 9 921 0.0224438903 8h Pf0-1 AvrRps4 ADR1 + NRG1 dependent Up FALSE
GO:0009205 purine ribonucleoside triphosphate metabolic process 5/315 229/20876 0.2647928829 NA 0.5645671337 AT1G21720/AT1G51980/AT2G20420/AT3G60820/AT5G21090 5 540 0.0158730159 8h Pf0-1 AvrRps4 ADR1 specific Up FALSE
GO:0009205 purine ribonucleoside triphosphate metabolic process 8/423 229/20876 0.0952694112 NA 0.3542205801 AT1G02500/AT1G08830/AT1G20440/AT3G04050/AT3G05880/AT3G22890/AT5G21090/AT5G56630 8 780 0.0189125296 4h Pf0-1 AvrRps4 Col 0 ETI Up FALSE
GO:0009205 purine ribonucleoside triphosphate metabolic process 17/1112 229/20876 0.1051584542 NA 0.4502070508 AT1G21720/AT1G32230/AT1G51980/AT2G20420/AT3G05880/AT3G08560/AT3G23600/AT3G27430/AT3G52990/AT3G60820/AT4G31300/AT4G35260/AT5G09900/AT5G21090/AT5G56630/AT5G65165/ATMG00640 17 2840 0.0152877698 8h Pf0-1 AvrRps4 Col 0 ETI Up FALSE
GO:0009205 purine ribonucleoside triphosphate metabolic process 1/122 229/20876 0.740659733 NA 0.8252251581 AT1G32230 1 0 0.0081967213 8h Pf0-1 AvrRps4 NRG1 specific Up FALSE
GO:0009205 purine ribonucleoside triphosphate metabolic process 7/366 229/20876 0.1092223586 NA 0.4246610328 AT1G08830/AT1G20440/AT3G04050/AT3G05880/AT3G22890/AT5G21090/AT5G56630 7 707 0.0191256831 4h Pf0-1 AvrRps4 RNL dependent Up FALSE
GO:0009205 purine ribonucleoside triphosphate metabolic process 15/1077 229/20876 0.2051956358 NA 0.6546790338 AT3G08560/AT3G23600/AT3G27430/AT4G31300/AT4G35260/AT5G09900/AT5G56630/AT5G65165/ATMG00640/AT1G21720/AT1G51980/AT2G20420/AT3G60820/AT5G21090/AT1G32230 15 2919 0.0139275766 8h Pf0-1 AvrRps4 RNL dependent Up FALSE
GO:0009205 purine ribonucleoside triphosphate metabolic process 2/40 229/20876 0.0712038802 NA 0.2846560495 AT3G13920/AT4G29810 2 0 0.05 4h Pf0-1 AvrRpt2 ADR1 / NRG1 redundant Up FALSE
GO:0009205 purine ribonucleoside triphosphate metabolic process 1/101 229/20876 0.6726535482 NA 0.7813035769 AT5G03540 1 10 0.0099009901 8h Pf0-1 AvrRpt2 ADR1 / NRG1 redundant Up FALSE
GO:0009205 purine ribonucleoside triphosphate metabolic process 5/140 229/20876 0.0192295595 NA 0.3991572943 AT1G08830/AT1G79550/AT2G05710/AT3G51550/AT5G65165 5 0 0.0357142857 4h Pf0-1 AvrRpt2 ADR1 + NRG1 dependent Up FALSE
GO:0009205 purine ribonucleoside triphosphate metabolic process 1/100 229/20876 0.6690052133 NA 0.7461592335 AT2G20420 1 14 0.01 4h Pf0-1 AvrRpt2 ADR1 specific Up FALSE
GO:0009205 purine ribonucleoside triphosphate metabolic process 1/83 229/20876 0.6004093707 NA 0.7786288669 AT1G21720 1 0 0.0120481928 8h Pf0-1 AvrRpt2 ADR1 specific Up FALSE
GO:0009205 purine ribonucleoside triphosphate metabolic process 17/660 229/20876 0.0010312258 0.0378081511 0.0338429893 AT1G02500/AT1G08830/AT1G79550/AT2G05710/AT2G20420/AT2G24200/AT3G04050/AT3G13920/AT3G22890/AT3G51550/AT4G29810/AT5G02500/AT5G03540/AT5G21090/AT5G65165/AT5G67500/ATMG00640 17 1277 0.0257575758 4h Pf0-1 AvrRpt2 Col 0 ETI Up TRUE
GO:0009205 purine ribonucleoside triphosphate metabolic process 18/1407 229/20876 0.2831116227 NA 0.8952158802 AT1G21720/AT1G32230/AT1G51980/AT2G20420/AT2G41430/AT3G04050/AT3G22890/AT3G23600/AT3G49160/AT3G60820/AT4G02080/AT4G31300/AT4G35260/AT5G03540/AT5G09900/AT5G21090/AT5G65165/ATMG00640 18 1859 0.012793177 8h Pf0-1 AvrRpt2 Col 0 ETI Up FALSE
GO:0009205 purine ribonucleoside triphosphate metabolic process 2/29 229/20876 0.0400581926 NA 0.1184362722 AT3G22890/AT5G67500 2 0 0.0689655172 4h Pf0-1 AvrRpt2 NRG1 specific Up FALSE
GO:0009205 purine ribonucleoside triphosphate metabolic process 10/309 229/20876 0.0022731872 NA 0.055128683 AT1G08830/AT1G79550/AT2G05710/AT3G51550/AT5G65165/AT2G20420/AT3G13920/AT4G29810/AT3G22890/AT5G67500 10 14 0.0323624595 4h Pf0-1 AvrRpt2 RNL dependent Up FALSE
GO:0009205 purine ribonucleoside triphosphate metabolic process 2/357 229/20876 0.9052664812 NA 0.9997349379 AT1G21720/AT5G03540 2 0 0.0056022409 8h Pf0-1 AvrRpt2 RNL dependent Up FALSE
GO:0009308 amine metabolic process 4/252 229/20876 0.2995062169 NA 0.99116379 AT1G18590/AT1G55610/AT2G30840/AT3G05490 4 0 0.0158730159 4h Pf0-1 AvrRpm1 ADR1 + NRG1 dependent Up FALSE
GO:0009308 amine metabolic process 2/153 229/20876 0.5019434802 NA 0.8758371686 AT2G06050/AT5G19040 2 0 0.0130718954 8h Pf0-1 AvrRpm1 ADR1 + NRG1 dependent Up FALSE
GO:0009308 amine metabolic process 2/104 229/20876 0.3162895406 NA 0.7988120368 AT3G02470/AT5G60750 2 0 0.0192307692 4h Pf0-1 AvrRpm1 ADR1 specific Up FALSE
GO:0009308 amine metabolic process 20/1290 229/20876 0.075085742 NA 0.977518118 AT1G02500/AT1G18590/AT1G19300/AT1G32640/AT1G55610/AT1G66340/AT1G75450/AT2G30840/AT2G46330/AT2G46650/AT3G02470/AT3G05490/AT3G13520/AT3G22890/AT3G23630/AT4G20380/AT5G38280/AT5G49760/AT5G57890/AT5G60750 20 0 0.015503876 4h Pf0-1 AvrRpm1 Col 0 ETI Up FALSE
GO:0009308 amine metabolic process 26/2082 229/20876 0.2712698172 NA 0.9466619569 AT1G62660/AT1G65840/AT1G66340/AT1G68440/AT1G73500/AT1G75450/AT2G06050/AT2G19500/AT2G20630/AT2G46330/AT3G02470/AT3G13520/AT3G20475/AT3G22890/AT3G25730/AT3G47210/AT3G53260/AT3G59410/AT4G00940/AT4G20380/AT4G32150/AT5G08170/AT5G14420/AT5G19040/AT5G28237/AT5G57890 26 1406 0.0124879923 8h Pf0-1 AvrRpm1 Col 0 ETI Up FALSE
GO:0009308 amine metabolic process 1/61 229/20876 0.4902388003 NA 0.5145450719 AT3G22890 1 0 0.0163934426 4h Pf0-1 AvrRpm1 NRG1 specific Up FALSE
GO:0009308 amine metabolic process 7/493 229/20876 0.2979176875 NA 0.999988928 AT1G18590/AT1G55610/AT2G30840/AT3G05490/AT3G02470/AT5G60750/AT3G22890 7 0 0.014198783 4h Pf0-1 AvrRpm1 RNL dependent Up FALSE
GO:0009308 amine metabolic process 2/343 229/20876 0.8926962094 NA 0.998453689 AT2G06050/AT5G19040 2 0 0.0058309038 8h Pf0-1 AvrRpm1 RNL dependent Up FALSE
GO:0009308 amine metabolic process 2/239 229/20876 0.7402548559 NA 0.9301509709 AT3G13520/AT5G14420 2 232 0.0083682008 8h Pf0-1 AvrRps4 ADR1 / NRG1 redundant Up FALSE
GO:0009308 amine metabolic process 7/236 229/20876 0.0156395249 NA 0.1115994904 AT1G09240/AT1G18590/AT1G73500/AT3G22890/AT3G23630/AT5G38280/AT5G44350 7 547 0.0296610169 4h Pf0-1 AvrRps4 ADR1 + NRG1 dependent Up FALSE
GO:0009308 amine metabolic process 6/401 229/20876 0.2783039643 NA 0.6636335976 AT1G19300/AT2G06050/AT3G23630/AT3G47210/AT4G32860/AT5G45480 6 921 0.0149625935 8h Pf0-1 AvrRps4 ADR1 + NRG1 dependent Up FALSE
GO:0009308 amine metabolic process 3/86 229/20876 0.0687937987 NA 0.2488088807 AT1G55610/AT2G46330/AT3G13520 3 88 0.0348837209 4h Pf0-1 AvrRps4 ADR1 specific Up FALSE
GO:0009308 amine metabolic process 2/315 229/20876 0.86281447 NA 0.8891735494 AT4G00940/AT5G57740 2 540 0.0063492063 8h Pf0-1 AvrRps4 ADR1 specific Up FALSE
GO:0009308 amine metabolic process 11/423 229/20876 0.0072619178 NA 0.1084674843 AT1G02500/AT1G09240/AT1G18590/AT1G55610/AT1G73500/AT2G46330/AT3G13520/AT3G22890/AT3G23630/AT5G38280/AT5G44350 11 780 0.0260047281 4h Pf0-1 AvrRps4 Col 0 ETI Up FALSE
GO:0009308 amine metabolic process 12/1112 229/20876 0.56529492 NA 0.8832705081 AT1G19300/AT2G06050/AT3G13520/AT3G23630/AT3G25730/AT3G47210/AT4G00940/AT4G32860/AT5G14420/AT5G28237/AT5G45480/AT5G57740 12 2840 0.0107913669 8h Pf0-1 AvrRps4 Col 0 ETI Up FALSE
GO:0009308 amine metabolic process 2/122 229/20876 0.3876709198 NA 0.7967280579 AT3G25730/AT5G28237 2 0 0.0163934426 8h Pf0-1 AvrRps4 NRG1 specific Up FALSE
GO:0009308 amine metabolic process 10/366 229/20876 0.0074016951 NA 0.0997743925 AT1G09240/AT1G18590/AT1G73500/AT3G22890/AT3G23630/AT5G38280/AT5G44350/AT1G55610/AT2G46330/AT3G13520 10 707 0.0273224044 4h Pf0-1 AvrRps4 RNL dependent Up FALSE
GO:0009308 amine metabolic process 12/1077 229/20876 0.520004145 NA 0.8766497818 AT1G19300/AT2G06050/AT3G23630/AT3G47210/AT4G32860/AT5G45480/AT4G00940/AT5G57740/AT3G13520/AT5G14420/AT3G25730/AT5G28237 12 2919 0.0111420613 8h Pf0-1 AvrRps4 RNL dependent Up FALSE
GO:0009308 amine metabolic process 2/40 229/20876 0.0712038802 NA 0.2846560495 AT3G13520/AT3G28940 2 0 0.05 4h Pf0-1 AvrRpt2 ADR1 / NRG1 redundant Up FALSE
GO:0009308 amine metabolic process 2/101 229/20876 0.3041717221 NA 0.7094045087 AT4G00940/AT5G45480 2 10 0.0198019802 8h Pf0-1 AvrRpt2 ADR1 / NRG1 redundant Up FALSE
GO:0009308 amine metabolic process 4/140 229/20876 0.0685144911 NA 0.3991572943 AT1G18590/AT1G80360/AT2G22330/AT2G30840 4 0 0.0285714286 4h Pf0-1 AvrRpt2 ADR1 + NRG1 dependent Up FALSE
GO:0009308 amine metabolic process 3/123 229/20876 0.15305939 NA 0.7835932701 AT2G06050/AT3G25730/AT5G19040 3 0 0.0243902439 8h Pf0-1 AvrRpt2 ADR1 + NRG1 dependent Up FALSE
GO:0009308 amine metabolic process 2/100 229/20876 0.3001235404 NA 0.6291617485 AT1G55610/AT1G66340 2 14 0.02 4h Pf0-1 AvrRpt2 ADR1 specific Up FALSE
GO:0009308 amine metabolic process 17/660 229/20876 0.0010312258 0.0378081511 0.0338429893 AT1G02500/AT1G18590/AT1G19300/AT1G55610/AT1G66340/AT1G80360/AT2G22330/AT2G30840/AT2G46330/AT2G46650/AT3G13520/AT3G22890/AT3G23630/AT3G28940/AT4G20380/AT5G38280/AT5G49760 17 1277 0.0257575758 4h Pf0-1 AvrRpt2 Col 0 ETI Up TRUE
GO:0009308 amine metabolic process 21/1407 229/20876 0.0936316458 NA 0.5159535031 AT1G19300/AT1G65840/AT1G79380/AT2G06050/AT2G19500/AT2G46330/AT3G13520/AT3G22890/AT3G23630/AT3G25730/AT3G47210/AT3G53260/AT4G00940/AT4G20380/AT5G14420/AT5G19040/AT5G28237/AT5G38280/AT5G45480/AT5G49760/AT5G57740 21 1859 0.0149253731 8h Pf0-1 AvrRpt2 Col 0 ETI Up FALSE
GO:0009308 amine metabolic process 1/29 229/20876 0.2739163563 NA 0.2514532035 AT3G22890 1 0 0.0344827586 4h Pf0-1 AvrRpt2 NRG1 specific Up FALSE
GO:0009308 amine metabolic process 9/309 229/20876 0.0072982775 NA 0.0828674593 AT1G18590/AT1G80360/AT2G22330/AT2G30840/AT1G55610/AT1G66340/AT3G13520/AT3G28940/AT3G22890 9 14 0.0291262136 4h Pf0-1 AvrRpt2 RNL dependent Up FALSE
GO:0009308 amine metabolic process 5/357 229/20876 0.3545226381 NA 0.9997349379 AT2G06050/AT3G25730/AT5G19040/AT4G00940/AT5G45480 5 0 0.0140056022 8h Pf0-1 AvrRpt2 RNL dependent Up FALSE
GO:0009408 response to heat 3/76 298/20876 0.0949050623 NA 0.577479735 AT3G09640/AT3G24500/AT4G21980 3 0 0.0394736842 4h Pf0-1 AvrRpm1 ADR1 / NRG1 redundant Up FALSE
GO:0009408 response to heat 6/252 298/20876 0.1529205397 NA 0.99116379 AT1G01230/AT1G79440/AT3G02990/AT5G07330/AT5G12380/AT5G48570 6 0 0.0238095238 4h Pf0-1 AvrRpm1 ADR1 + NRG1 dependent Up FALSE
GO:0009408 response to heat 5/153 298/20876 0.068673923 NA 0.6764323822 AT1G17870/AT1G54400/AT1G62730/AT4G11260/AT5G57560 5 0 0.0326797386 8h Pf0-1 AvrRpm1 ADR1 + NRG1 dependent Up FALSE
GO:0009408 response to heat 25/1290 298/20876 0.0747358104 NA 0.977518118 AT1G01230/AT1G12180/AT1G32330/AT1G66080/AT1G66340/AT1G72660/AT1G74310/AT1G79440/AT3G02990/AT3G07150/AT3G07370/AT3G09640/AT3G24500/AT3G63350/AT4G11660/AT4G21980/AT4G29340/AT4G29770/AT4G33060/AT5G02500/AT5G07330/AT5G12380/AT5G35320/AT5G38895/AT5G48570 25 0 0.019379845 4h Pf0-1 AvrRpm1 Col 0 ETI Up FALSE
GO:0009408 response to heat 60/2082 298/20876 9.25141169563053e-08 2.7569206852979e-05 2.60987193097788e-05 AT1G03070/AT1G07410/AT1G11890/AT1G14200/AT1G16030/AT1G17870/AT1G20870/AT1G30070/AT1G32330/AT1G53540/AT1G54400/AT1G59860/AT1G62730/AT1G66340/AT1G72660/AT1G74310/AT2G27140/AT2G29500/AT2G30480/AT2G33590/AT2G39770/AT2G40350/AT2G46240/AT3G02990/AT3G04710/AT3G07150/AT3G07370/AT3G09640/AT3G10680/A…
GO:0009408 response to heat 1/61 298/20876 0.5845144111 NA 0.5705006595 AT1G74310 1 0 0.0163934426 4h Pf0-1 AvrRpm1 NRG1 specific Up FALSE
GO:0009408 response to heat 10/493 298/20876 0.1694345532 NA 0.999988928 AT1G01230/AT1G79440/AT3G02990/AT5G07330/AT5G12380/AT5G48570/AT3G09640/AT3G24500/AT4G21980/AT1G74310 10 0 0.0202839757 4h Pf0-1 AvrRpm1 RNL dependent Up FALSE
GO:0009408 response to heat 5/343 298/20876 0.5435883146 NA 0.998453689 AT1G17870/AT1G54400/AT1G62730/AT4G11260/AT5G57560 5 0 0.0145772595 8h Pf0-1 AvrRpm1 RNL dependent Up FALSE
GO:0009408 response to heat 15/239 298/20876 1.93334977777359e-06 0.0003712692 0.0003482046 AT1G14200/AT1G30070/AT1G59860/AT1G74310/AT3G07370/AT3G24500/AT3G25230/AT3G46230/AT4G11660/AT4G24990/AT5G09590/AT5G12030/AT5G38895/AT5G51440/AT5G57050 15 232 0.0627615063 8h Pf0-1 AvrRps4 ADR1 / NRG1 redundant Up TRUE
GO:0009408 response to heat 6/236 298/20876 0.1229197388 NA 0.3445240802 AT1G20440/AT1G32330/AT1G74310/AT1G79440/AT4G11660/AT5G12380 6 547 0.0254237288 4h Pf0-1 AvrRps4 ADR1 + NRG1 dependent Up FALSE
GO:0009408 response to heat 8/401 298/20876 0.21614595 NA 0.6060602044 AT1G62730/AT2G40350/AT3G16050/AT3G18820/AT4G11260/AT4G17250/AT5G57560/AT5G60410 8 921 0.0199501247 8h Pf0-1 AvrRps4 ADR1 + NRG1 dependent Up FALSE
GO:0009408 response to heat 3/86 298/20876 0.1249650471 NA 0.3385200325 AT3G07370/AT4G21980/AT5G38895 3 88 0.0348837209 4h Pf0-1 AvrRps4 ADR1 specific Up FALSE
GO:0009408 response to heat 8/315 298/20876 0.0832589292 NA 0.3627079796 AT1G11890/AT1G16970/AT2G29500/AT4G00940/AT4G29340/AT5G15250/AT5G48570/AT5G53400 8 540 0.0253968254 8h Pf0-1 AvrRps4 ADR1 specific Up FALSE
GO:0009408 response to heat 10/423 298/20876 0.0829646755 NA 0.3292590197 AT1G20440/AT1G32330/AT1G74310/AT1G79440/AT3G07370/AT4G11660/AT4G21980/AT4G29340/AT5G12380/AT5G38895 10 780 0.0236406619 4h Pf0-1 AvrRps4 Col 0 ETI Up FALSE
GO:0009408 response to heat 39/1112 298/20876 2.05317419305492e-07 1.40372277725176e-05 1.23986696422707e-05 AT1G11890/AT1G14200/AT1G16970/AT1G30070/AT1G32330/AT1G59860/AT1G62730/AT1G74310/AT2G29500/AT2G33590/AT2G40350/AT2G46240/AT3G04710/AT3G07370/AT3G16050/AT3G18820/AT3G24500/AT3G25230/AT3G46230/AT4G00940/AT4G11260/AT4G11660/AT4G12400/AT4G17250/AT4G24990/AT4G25200/AT4G29340/AT5G09590/AT5G12030/…
GO:0009408 response to heat 7/122 298/20876 0.0018641686 NA 0.2390483308 AT1G32330/AT2G33590/AT2G46240/AT3G04710/AT4G12400/AT4G25200/AT5G35320 7 0 0.0573770492 8h Pf0-1 AvrRps4 NRG1 specific Up FALSE
GO:0009408 response to heat 9/366 298/20876 0.0804496312 NA 0.3886303399 AT1G20440/AT1G32330/AT1G74310/AT1G79440/AT4G11660/AT5G12380/AT3G07370/AT4G21980/AT5G38895 9 707 0.0245901639 4h Pf0-1 AvrRps4 RNL dependent Up FALSE
GO:0009408 response to heat 38/1077 298/20876 2.57446084965321e-07 1.5119106444327e-05 1.32541620776404e-05 AT1G62730/AT2G40350/AT3G16050/AT3G18820/AT4G11260/AT4G17250/AT5G57560/AT5G60410/AT1G11890/AT1G16970/AT2G29500/AT4G00940/AT4G29340/AT5G15250/AT5G48570/AT5G53400/AT1G14200/AT1G30070/AT1G59860/AT1G74310/AT3G07370/AT3G24500/AT3G25230/AT3G46230/AT4G11660/AT4G24990/AT5G09590/AT5G12030/AT5G38895/A…
GO:0009408 response to heat 1/40 298/20876 0.4376590611 NA 0.4823098775 AT3G24500 1 0 0.025 4h Pf0-1 AvrRpt2 ADR1 / NRG1 redundant Up FALSE
GO:0009408 response to heat 6/101 298/20876 0.0032831127 NA 0.2211781189 AT1G30070/AT1G59860/AT1G74310/AT3G24500/AT4G00940/AT5G12030 6 10 0.0594059406 8h Pf0-1 AvrRpt2 ADR1 / NRG1 redundant Up FALSE
GO:0009408 response to heat 2/140 298/20876 0.5964268212 NA 0.7302447796 AT1G01230/AT5G12380 2 0 0.0142857143 4h Pf0-1 AvrRpt2 ADR1 + NRG1 dependent Up FALSE
GO:0009408 response to heat 3/123 298/20876 0.2568930287 NA 0.7835932701 AT2G44660/AT3G18820/AT4G11260 3 0 0.0243902439 8h Pf0-1 AvrRpt2 ADR1 + NRG1 dependent Up FALSE
GO:0009408 response to heat 3/100 298/20876 0.1718192954 NA 0.4570179333 AT1G64520/AT1G66340/AT4G21980 3 14 0.03 4h Pf0-1 AvrRpt2 ADR1 specific Up FALSE
GO:0009408 response to heat 1/83 298/20876 0.6975109462 NA 0.8131604295 AT2G29500 1 0 0.0120481928 8h Pf0-1 AvrRpt2 ADR1 specific Up FALSE
GO:0009408 response to heat 15/660 298/20876 0.0525207517 NA 0.2923231048 AT1G01230/AT1G32330/AT1G64520/AT1G66080/AT1G66340/AT1G74310/AT3G07370/AT3G24500/AT4G11660/AT4G21980/AT4G33060/AT5G02500/AT5G12380/AT5G35320/AT5G38895 15 1277 0.0227272727 4h Pf0-1 AvrRpt2 Col 0 ETI Up FALSE
GO:0009408 response to heat 31/1407 298/20876 0.0108523393 NA 0.125450965 AT1G07410/AT1G11890/AT1G14200/AT1G16970/AT1G30070/AT1G32330/AT1G59860/AT1G62730/AT1G74310/AT2G29500/AT2G44660/AT3G04710/AT3G07370/AT3G18820/AT3G24500/AT3G25230/AT4G00940/AT4G11260/AT4G11660/AT4G12400/AT4G24990/AT4G29340/AT5G12030/AT5G12380/AT5G35320/AT5G38895/AT5G47910/AT5G51440/AT5G52870/AT5G53400/AT5G60410 31 1859 0.02203…
GO:0009408 response to heat 1/29 298/20876 0.3411327207 NA 0.2895863503 AT1G74310 1 0 0.0344827586 4h Pf0-1 AvrRpt2 NRG1 specific Up FALSE
GO:0009408 response to heat 1/50 298/20876 0.5131175778 NA 0.6136251223 AT1G07410 1 0 0.02 8h Pf0-1 AvrRpt2 NRG1 specific Up FALSE
GO:0009408 response to heat 7/309 298/20876 0.1547900878 NA 0.5038465541 AT1G01230/AT5G12380/AT1G64520/AT1G66340/AT4G21980/AT3G24500/AT1G74310 7 14 0.0226537217 4h Pf0-1 AvrRpt2 RNL dependent Up FALSE
GO:0009408 response to heat 11/357 298/20876 0.014023187 NA 0.894760731 AT2G44660/AT3G18820/AT4G11260/AT2G29500/AT1G30070/AT1G59860/AT1G74310/AT3G24500/AT4G00940/AT5G12030/AT1G07410 11 0 0.0308123249 8h Pf0-1 AvrRpt2 RNL dependent Up FALSE
GO:0009414 response to water deprivation 1/76 418/20876 0.785615707 NA 0.816397625 AT3G24500 1 0 0.0131578947 4h Pf0-1 AvrRpm1 ADR1 / NRG1 redundant Up FALSE
GO:0009414 response to water deprivation 2/65 418/20876 0.3749387406 NA 0.6725127092 AT1G51090/AT5G58670 2 0 0.0307692308 8h Pf0-1 AvrRpm1 ADR1 / NRG1 redundant Up FALSE
GO:0009414 response to water deprivation 10/252 418/20876 0.0311510581 NA 0.99116379 AT1G04400/AT1G08920/AT1G22190/AT3G05640/AT3G20300/AT4G24020/AT4G34240/AT5G12380/AT5G15960/AT5G52310 10 0 0.0396825397 4h Pf0-1 AvrRpm1 ADR1 + NRG1 dependent Up FALSE
GO:0009414 response to water deprivation 4/153 418/20876 0.36716799 NA 0.8161784433 AT2G06050/AT4G02280/AT5G45340/AT5G55120 4 0 0.0261437908 8h Pf0-1 AvrRpm1 ADR1 + NRG1 dependent Up FALSE
GO:0009414 response to water deprivation 4/104 418/20876 0.1558444294 NA 0.7988120368 AT1G51090/AT3G11410/AT3G30775/AT5G52300 4 0 0.0384615385 4h Pf0-1 AvrRpm1 ADR1 specific Up FALSE
GO:0009414 response to water deprivation 30/1290 418/20876 0.2218713951 NA 0.9999999996 AT1G04400/AT1G06770/AT1G08920/AT1G19640/AT1G22190/AT1G32640/AT1G51090/AT1G54160/AT1G73480/AT1G78080/AT3G05640/AT3G06190/AT3G06760/AT3G07370/AT3G11410/AT3G17770/AT3G20300/AT3G20310/AT3G24500/AT3G30775/AT4G02200/AT4G24020/AT4G34100/AT4G34240/AT4G36020/AT5G12380/AT5G13750/AT5G15960/AT5G52300/AT5G52310 30 0 0.0232…
GO:0009414 response to water deprivation 65/2082 418/20876 0.0002024937 0.0111746505 0.0105786165 AT1G01720/AT1G02205/AT1G04400/AT1G05680/AT1G06770/AT1G19640/AT1G27320/AT1G32230/AT1G32870/AT1G47128/AT1G50640/AT1G51090/AT1G54160/AT1G69260/AT1G73480/AT1G73730/AT1G74950/AT1G79410/AT1G80710/AT2G06050/AT2G30580/AT2G33380/AT2G33590/AT2G33700/AT2G34600/AT2G38880/AT2G41430/AT2G42530/AT2G46510/AT3G05640/A…
GO:0009414 response to water deprivation 15/493 418/20876 0.0724569802 NA 0.999988928 AT1G04400/AT1G08920/AT1G22190/AT3G05640/AT3G20300/AT4G24020/AT4G34240/AT5G12380/AT5G15960/AT5G52310/AT1G51090/AT3G11410/AT3G30775/AT5G52300/AT3G24500 15 0 0.0304259635 4h Pf0-1 AvrRpm1 RNL dependent Up FALSE
GO:0009414 response to water deprivation 6/343 418/20876 0.6866514472 NA 0.998453689 AT2G06050/AT4G02280/AT5G45340/AT5G55120/AT1G51090/AT5G58670 6 0 0.0174927114 8h Pf0-1 AvrRpm1 RNL dependent Up FALSE
GO:0009414 response to water deprivation 2/14 418/20876 0.0310468043 NA 0.1124426355 AT4G04330/AT4G34240 2 0 0.1428571429 4h Pf0-1 AvrRps4 ADR1 / NRG1 redundant Up FALSE
GO:0009414 response to water deprivation 8/239 418/20876 0.1085889151 NA 0.6479092073 AT1G69260/AT1G80710/AT3G07370/AT3G14440/AT3G24500/AT5G14420/AT5G54730/AT5G57050 8 232 0.0334728033 8h Pf0-1 AvrRps4 ADR1 / NRG1 redundant Up FALSE
GO:0009414 response to water deprivation 7/236 418/20876 0.1960724102 NA 0.4064723392 AT1G08920/AT1G20440/AT1G44170/AT2G14610/AT3G05640/AT3G20300/AT5G12380 7 547 0.0296610169 4h Pf0-1 AvrRps4 ADR1 + NRG1 dependent Up FALSE
GO:0009414 response to water deprivation 11/401 418/20876 0.1830777092 NA 0.5927627285 AT1G01720/AT1G05180/AT1G32870/AT1G73730/AT2G06050/AT2G34600/AT2G39550/AT4G01420/AT4G02280/AT4G26070/AT5G60410 11 921 0.0274314214 8h Pf0-1 AvrRps4 ADR1 + NRG1 dependent Up FALSE
GO:0009414 response to water deprivation 4/86 418/20876 0.0941219222 NA 0.3025374847 AT3G07370/AT3G11410/AT5G15970/AT5G52300 4 88 0.0465116279 4h Pf0-1 AvrRps4 ADR1 specific Up FALSE
GO:0009414 response to water deprivation 7/315 418/20876 0.4437643582 NA 0.7358611798 AT1G02750/AT2G30580/AT2G33700/AT3G05700/AT3G12630/AT5G19000/AT5G26990 7 540 0.0222222222 8h Pf0-1 AvrRps4 ADR1 specific Up FALSE
GO:0009414 response to water deprivation 22/423 418/20876 4.8788483982464e-05 0.0019164117 0.0016906494 AT1G08920/AT1G20440/AT1G20450/AT1G44170/AT1G51090/AT2G14610/AT2G39800/AT2G42530/AT2G46680/AT3G05640/AT3G07370/AT3G11410/AT3G17770/AT3G20300/AT4G04330/AT4G25480/AT4G34240/AT5G12380/AT5G15960/AT5G15970/AT5G52300/AT5G52310 22 780 0.0520094563 4h Pf0-1 AvrRps4 Col 0 ETI Up TRUE
GO:0009414 response to water deprivation 33/1112 418/20876 0.0159176257 NA 0.1193730067 AT1G01720/AT1G02750/AT1G05180/AT1G30100/AT1G32230/AT1G32870/AT1G54160/AT1G69260/AT1G73730/AT1G80710/AT2G06050/AT2G30580/AT2G33590/AT2G33700/AT2G34600/AT2G39550/AT2G42530/AT3G05700/AT3G07370/AT3G12630/AT3G14440/AT3G17770/AT3G24500/AT4G01420/AT4G02280/AT4G26070/AT5G14420/AT5G19000/AT5G26990/AT5G52300/AT5G54730/A…
GO:0009414 response to water deprivation 1/30 418/20876 0.4551317455 NA 0.4548975855 AT3G17770 1 0 0.0333333333 4h Pf0-1 AvrRps4 NRG1 specific Up FALSE
GO:0009414 response to water deprivation 4/122 418/20876 0.2287053931 NA 0.6170998196 AT1G32230/AT1G54160/AT2G33590/AT3G17770 4 0 0.0327868852 8h Pf0-1 AvrRps4 NRG1 specific Up FALSE
GO:0009414 response to water deprivation 14/366 418/20876 0.0162366322 NA 0.1671601932 AT1G08920/AT1G20440/AT1G44170/AT2G14610/AT3G05640/AT3G20300/AT5G12380/AT3G07370/AT3G11410/AT5G15970/AT5G52300/AT4G04330/AT4G34240/AT3G17770 14 707 0.0382513661 4h Pf0-1 AvrRps4 RNL dependent Up FALSE
GO:0009414 response to water deprivation 30/1077 418/20876 0.0431628486 NA 0.2408256425 AT1G01720/AT1G05180/AT1G32870/AT1G73730/AT2G06050/AT2G34600/AT2G39550/AT4G01420/AT4G02280/AT4G26070/AT5G60410/AT1G02750/AT2G30580/AT2G33700/AT3G05700/AT3G12630/AT5G19000/AT5G26990/AT1G69260/AT1G80710/AT3G07370/AT3G14440/AT3G24500/AT5G14420/AT5G54730/AT5G57050/AT1G32230/AT1G54160/AT2G33590/AT3G17770 30 2919 0.0…
GO:0009414 response to water deprivation 2/40 418/20876 0.1907192495 NA 0.389512426 AT3G17770/AT3G24500 2 0 0.05 4h Pf0-1 AvrRpt2 ADR1 / NRG1 redundant Up FALSE
GO:0009414 response to water deprivation 2/101 418/20876 0.6034265404 NA 0.7813035769 AT3G24500/AT4G34100 2 10 0.0198019802 8h Pf0-1 AvrRpt2 ADR1 / NRG1 redundant Up FALSE
GO:0009414 response to water deprivation 3/140 418/20876 0.5338830445 NA 0.6899640909 AT1G08920/AT5G12380/AT5G52300 3 0 0.0214285714 4h Pf0-1 AvrRpt2 ADR1 + NRG1 dependent Up FALSE
GO:0009414 response to water deprivation 6/123 418/20876 0.037467495 NA 0.7835932701 AT2G06050/AT2G39550/AT2G42530/AT4G02280/AT5G55120/AT5G64010 6 0 0.0487804878 8h Pf0-1 AvrRpt2 ADR1 + NRG1 dependent Up FALSE
GO:0009414 response to water deprivation 2/100 418/20876 0.5980006409 NA 0.7461592335 AT3G51920/AT4G34240 2 14 0.02 4h Pf0-1 AvrRpt2 ADR1 specific Up FALSE
GO:0009414 response to water deprivation 14/660 418/20876 0.4511755314 NA 0.8215136406 AT1G06770/AT1G08920/AT1G19640/AT3G06760/AT3G07370/AT3G17770/AT3G24500/AT3G51920/AT4G02200/AT4G34100/AT4G34240/AT5G12380/AT5G52300/AT5G63980 14 1277 0.0212121212 4h Pf0-1 AvrRpt2 Col 0 ETI Up FALSE
GO:0009414 response to water deprivation 32/1407 418/20876 0.2509851451 NA 0.8696115168 AT1G01720/AT1G06770/AT1G30100/AT1G32230/AT1G32870/AT1G54160/AT1G73730/AT1G80710/AT2G06050/AT2G30580/AT2G33700/AT2G39550/AT2G41430/AT2G42530/AT3G06190/AT3G07370/AT3G12630/AT3G14440/AT3G17770/AT3G24500/AT3G57530/AT4G02280/AT4G26070/AT4G34100/AT5G12380/AT5G14420/AT5G19000/AT5G26990/AT5G54730/AT5G55120/AT5G60410/A…
GO:0009414 response to water deprivation 7/309 418/20876 0.4242206683 NA 0.7184054285 AT1G08920/AT5G12380/AT5G52300/AT3G51920/AT4G34240/AT3G17770/AT3G24500 7 14 0.0226537217 4h Pf0-1 AvrRpt2 RNL dependent Up FALSE
GO:0009414 response to water deprivation 8/357 418/20876 0.4237407358 NA 0.9997349379 AT2G06050/AT2G39550/AT2G42530/AT4G02280/AT5G55120/AT5G64010/AT3G24500/AT4G34100 8 0 0.0224089636 8h Pf0-1 AvrRpt2 RNL dependent Up FALSE
GO:0009415 response to water 2/76 426/20876 0.4612431441 NA 0.7440956742 AT1G12480/AT3G24500 2 0 0.0263157895 4h Pf0-1 AvrRpm1 ADR1 / NRG1 redundant Up FALSE
GO:0009415 response to water 2/65 426/20876 0.3838526308 NA 0.6725127092 AT1G51090/AT5G58670 2 0 0.0307692308 8h Pf0-1 AvrRpm1 ADR1 / NRG1 redundant Up FALSE
GO:0009415 response to water 11/252 426/20876 0.0148567776 NA 0.824626858 AT1G04400/AT1G08920/AT1G22190/AT3G05640/AT3G20300/AT3G50980/AT4G24020/AT4G34240/AT5G12380/AT5G15960/AT5G52310 11 0 0.0436507937 4h Pf0-1 AvrRpm1 ADR1 + NRG1 dependent Up FALSE
GO:0009415 response to water 4/153 426/20876 0.3804715657 NA 0.8161784433 AT2G06050/AT4G02280/AT5G45340/AT5G55120 4 0 0.0261437908 8h Pf0-1 AvrRpm1 ADR1 + NRG1 dependent Up FALSE
GO:0009415 response to water 4/104 426/20876 0.1634091139 NA 0.7988120368 AT1G51090/AT3G11410/AT3G30775/AT5G52300 4 0 0.0384615385 4h Pf0-1 AvrRpm1 ADR1 specific Up FALSE
GO:0009415 response to water 33/1290 426/20876 0.1071038784 NA 0.9999999996 AT1G04400/AT1G06770/AT1G08920/AT1G12480/AT1G19640/AT1G22190/AT1G32640/AT1G51090/AT1G54160/AT1G73480/AT1G78080/AT2G21490/AT3G05640/AT3G06190/AT3G06760/AT3G07370/AT3G11410/AT3G17770/AT3G20300/AT3G20310/AT3G24500/AT3G30775/AT3G50980/AT4G02200/AT4G24020/AT4G34100/AT4G34240/AT4G36020/AT5G12380/AT5G13750/AT5G15960/AT5G52300/AT5…
GO:0009415 response to water 68/2082 426/20876 6.56034613349023e-05 0.0054305087 0.005140856 AT1G01720/AT1G02205/AT1G04400/AT1G05680/AT1G06770/AT1G12480/AT1G19640/AT1G27320/AT1G32230/AT1G32870/AT1G47128/AT1G50640/AT1G51090/AT1G54160/AT1G69260/AT1G73480/AT1G73730/AT1G74950/AT1G79410/AT1G80710/AT2G06050/AT2G21490/AT2G30580/AT2G33380/AT2G33590/AT2G33700/AT2G34600/AT2G38880/AT2G41430/AT2G41540/AT2G42…
GO:0009415 response to water 1/63 426/20876 0.7276976117 NA 0.7379109115 AT2G21490 1 0 0.0158730159 8h Pf0-1 AvrRpm1 NRG1 specific Up FALSE
GO:0009415 response to water 17/493 426/20876 0.0254815251 NA 0.999988928 AT1G04400/AT1G08920/AT1G22190/AT3G05640/AT3G20300/AT3G50980/AT4G24020/AT4G34240/AT5G12380/AT5G15960/AT5G52310/AT1G51090/AT3G11410/AT3G30775/AT5G52300/AT1G12480/AT3G24500 17 0 0.0344827586 4h Pf0-1 AvrRpm1 RNL dependent Up FALSE
GO:0009415 response to water 7/343 426/20876 0.5529481916 NA 0.998453689 AT2G06050/AT4G02280/AT5G45340/AT5G55120/AT1G51090/AT5G58670/AT2G21490 7 0 0.0204081633 8h Pf0-1 AvrRpm1 RNL dependent Up FALSE
GO:0009415 response to water 2/14 426/20876 0.0321498604 NA 0.1124426355 AT4G04330/AT4G34240 2 0 0.1428571429 4h Pf0-1 AvrRps4 ADR1 / NRG1 redundant Up FALSE
GO:0009415 response to water 8/239 426/20876 0.1174525363 NA 0.660454696 AT1G69260/AT1G80710/AT3G07370/AT3G14440/AT3G24500/AT5G14420/AT5G54730/AT5G57050 8 232 0.0334728033 8h Pf0-1 AvrRps4 ADR1 / NRG1 redundant Up FALSE
GO:0009415 response to water 7/236 426/20876 0.2087218439 NA 0.4187220874 AT1G08920/AT1G20440/AT1G44170/AT2G14610/AT3G05640/AT3G20300/AT5G12380 7 547 0.0296610169 4h Pf0-1 AvrRps4 ADR1 + NRG1 dependent Up FALSE
GO:0009415 response to water 11/401 426/20876 0.1988573804 NA 0.5927627285 AT1G01720/AT1G05180/AT1G32870/AT1G73730/AT2G06050/AT2G34600/AT2G39550/AT4G01420/AT4G02280/AT4G26070/AT5G60410 11 921 0.0274314214 8h Pf0-1 AvrRps4 ADR1 + NRG1 dependent Up FALSE
GO:0009415 response to water 4/86 426/20876 0.0991605382 NA 0.3108189968 AT3G07370/AT3G11410/AT5G15970/AT5G52300 4 88 0.0465116279 4h Pf0-1 AvrRps4 ADR1 specific Up FALSE
GO:0009415 response to water 7/315 426/20876 0.4632918256 NA 0.7568962862 AT1G02750/AT2G30580/AT2G33700/AT3G05700/AT3G12630/AT5G19000/AT5G26990 7 540 0.0222222222 8h Pf0-1 AvrRps4 ADR1 specific Up FALSE
GO:0009415 response to water 22/423 426/20876 6.45286575432361e-05 0.0024162876 0.0021316376 AT1G08920/AT1G20440/AT1G20450/AT1G44170/AT1G51090/AT2G14610/AT2G39800/AT2G42530/AT2G46680/AT3G05640/AT3G07370/AT3G11410/AT3G17770/AT3G20300/AT4G04330/AT4G25480/AT4G34240/AT5G12380/AT5G15960/AT5G15970/AT5G52300/AT5G52310 22 780 0.0520094563 4h Pf0-1 AvrRps4 Col 0 ETI Up TRUE
GO:0009415 response to water 33/1112 426/20876 0.0203795336 NA 0.1391835314 AT1G01720/AT1G02750/AT1G05180/AT1G30100/AT1G32230/AT1G32870/AT1G54160/AT1G69260/AT1G73730/AT1G80710/AT2G06050/AT2G30580/AT2G33590/AT2G33700/AT2G34600/AT2G39550/AT2G42530/AT3G05700/AT3G07370/AT3G12630/AT3G14440/AT3G17770/AT3G24500/AT4G01420/AT4G02280/AT4G26070/AT5G14420/AT5G19000/AT5G26990/AT5G52300/AT5G54730/AT5G57050/AT5…
GO:0009415 response to water 1/30 426/20876 0.4614921586 NA 0.4548975855 AT3G17770 1 0 0.0333333333 4h Pf0-1 AvrRps4 NRG1 specific Up FALSE
GO:0009415 response to water 4/122 426/20876 0.2387214508 NA 0.625020034 AT1G32230/AT1G54160/AT2G33590/AT3G17770 4 0 0.0327868852 8h Pf0-1 AvrRps4 NRG1 specific Up FALSE
GO:0009415 response to water 14/366 426/20876 0.0187911491 NA 0.1724313679 AT1G08920/AT1G20440/AT1G44170/AT2G14610/AT3G05640/AT3G20300/AT5G12380/AT3G07370/AT3G11410/AT5G15970/AT5G52300/AT4G04330/AT4G34240/AT3G17770 14 707 0.0382513661 4h Pf0-1 AvrRps4 RNL dependent Up FALSE
GO:0009415 response to water 30/1077 426/20876 0.0528716401 NA 0.2746976568 AT1G01720/AT1G05180/AT1G32870/AT1G73730/AT2G06050/AT2G34600/AT2G39550/AT4G01420/AT4G02280/AT4G26070/AT5G60410/AT1G02750/AT2G30580/AT2G33700/AT3G05700/AT3G12630/AT5G19000/AT5G26990/AT1G69260/AT1G80710/AT3G07370/AT3G14440/AT3G24500/AT5G14420/AT5G54730/AT5G57050/AT1G32230/AT1G54160/AT2G33590/AT3G17770 30 2919 0.0278551532 8h…
GO:0009415 response to water 2/40 426/20876 0.1962857908 NA 0.3933008645 AT3G17770/AT3G24500 2 0 0.05 4h Pf0-1 AvrRpt2 ADR1 / NRG1 redundant Up FALSE
GO:0009415 response to water 2/101 426/20876 0.6137991386 NA 0.7813035769 AT3G24500/AT4G34100 2 10 0.0198019802 8h Pf0-1 AvrRpt2 ADR1 / NRG1 redundant Up FALSE
GO:0009415 response to water 3/140 426/20876 0.5467300677 NA 0.6961202249 AT1G08920/AT5G12380/AT5G52300 3 0 0.0214285714 4h Pf0-1 AvrRpt2 ADR1 + NRG1 dependent Up FALSE
GO:0009415 response to water 7/123 426/20876 0.0131910057 NA 0.7573815505 AT2G06050/AT2G21490/AT2G39550/AT2G42530/AT4G02280/AT5G55120/AT5G64010 7 0 0.0569105691 8h Pf0-1 AvrRpt2 ADR1 + NRG1 dependent Up FALSE
GO:0009415 response to water 2/100 426/20876 0.6083778667 NA 0.7461592335 AT3G51920/AT4G34240 2 14 0.02 4h Pf0-1 AvrRpt2 ADR1 specific Up FALSE
GO:0009415 response to water 14/660 426/20876 0.4795912249 NA 0.8369596761 AT1G06770/AT1G08920/AT1G19640/AT3G06760/AT3G07370/AT3G17770/AT3G24500/AT3G51920/AT4G02200/AT4G34100/AT4G34240/AT5G12380/AT5G52300/AT5G63980 14 1277 0.0212121212 4h Pf0-1 AvrRpt2 Col 0 ETI Up FALSE
GO:0009415 response to water 33/1407 426/20876 0.2259818995 NA 0.8329096404 AT1G01720/AT1G06770/AT1G30100/AT1G32230/AT1G32870/AT1G54160/AT1G73730/AT1G80710/AT2G06050/AT2G21490/AT2G30580/AT2G33700/AT2G39550/AT2G41430/AT2G42530/AT3G06190/AT3G07370/AT3G12630/AT3G14440/AT3G17770/AT3G24500/AT3G57530/AT4G02280/AT4G26070/AT4G34100/AT5G12380/AT5G14420/AT5G19000/AT5G26990/AT5G54730/AT5G55120/AT5G60410/AT5…
GO:0009415 response to water 7/309 426/20876 0.443486988 NA 0.7262772739 AT1G08920/AT5G12380/AT5G52300/AT3G51920/AT4G34240/AT3G17770/AT3G24500 7 14 0.0226537217 4h Pf0-1 AvrRpt2 RNL dependent Up FALSE
GO:0009415 response to water 9/357 426/20876 0.3068776501 NA 0.9997349379 AT2G06050/AT2G21490/AT2G39550/AT2G42530/AT4G02280/AT5G55120/AT5G64010/AT3G24500/AT4G34100 9 0 0.025210084 8h Pf0-1 AvrRpt2 RNL dependent Up FALSE
GO:0009595 detection of biotic stimulus 1/252 104/20876 0.7180983458 NA 0.99116379 AT3G60190 1 0 0.003968254 4h Pf0-1 AvrRpm1 ADR1 + NRG1 dependent Up FALSE
GO:0009595 detection of biotic stimulus 1/153 104/20876 0.5355597557 NA 0.8758371686 AT4G11260 1 0 0.0065359477 8h Pf0-1 AvrRpm1 ADR1 + NRG1 dependent Up FALSE
GO:0009595 detection of biotic stimulus 4/1290 104/20876 0.8912710337 NA 0.9999999996 AT1G05010/AT3G48090/AT3G56400/AT3G60190 4 0 0.0031007752 4h Pf0-1 AvrRpm1 Col 0 ETI Up FALSE
GO:0009595 detection of biotic stimulus 4/2082 104/20876 0.9942297861 NA 0.9466619569 AT1G05010/AT2G03760/AT2G30770/AT4G11260 4 1406 0.0019212296 8h Pf0-1 AvrRpm1 Col 0 ETI Up FALSE
GO:0009595 detection of biotic stimulus 1/493 104/20876 0.9172323052 NA 0.999988928 AT3G60190 1 0 0.0020283976 4h Pf0-1 AvrRpm1 RNL dependent Up FALSE
GO:0009595 detection of biotic stimulus 1/343 104/20876 0.8222273962 NA 0.998453689 AT4G11260 1 0 0.0029154519 8h Pf0-1 AvrRpm1 RNL dependent Up FALSE
GO:0009595 detection of biotic stimulus 1/239 104/20876 0.698955995 NA 0.9301509709 AT3G48090 1 232 0.0041841004 8h Pf0-1 AvrRps4 ADR1 / NRG1 redundant Up FALSE
GO:0009595 detection of biotic stimulus 8/236 104/20876 2.4005904106829e-05 0.0010522588 0.000904082 AT1G75040/AT2G14560/AT2G14610/AT3G48090/AT3G57240/AT3G57260/AT3G60190/AT5G24530 8 547 0.0338983051 4h Pf0-1 AvrRps4 ADR1 + NRG1 dependent Up TRUE
GO:0009595 detection of biotic stimulus 5/401 104/20876 0.0502527981 NA 0.3578610995 AT3G45640/AT3G57260/AT4G11260/AT4G26070/AT5G55450 5 921 0.0124688279 8h Pf0-1 AvrRps4 ADR1 + NRG1 dependent Up FALSE
GO:0009595 detection of biotic stimulus 1/86 104/20876 0.349740851 NA 0.5033864021 AT3G56400 1 88 0.011627907 4h Pf0-1 AvrRps4 ADR1 specific Up FALSE
GO:0009595 detection of biotic stimulus 9/423 104/20876 0.0002660257 0.0079162798 0.0069837049 AT1G75040/AT2G14560/AT2G14610/AT3G48090/AT3G56400/AT3G57240/AT3G57260/AT3G60190/AT5G24530 9 780 0.0212765957 4h Pf0-1 AvrRps4 Col 0 ETI Up TRUE
GO:0009595 detection of biotic stimulus 10/1112 104/20876 0.0504343525 NA 0.2704055296 AT1G05010/AT1G07640/AT2G03760/AT2G30770/AT3G45640/AT3G48090/AT3G57260/AT4G11260/AT4G26070/AT5G55450 10 2840 0.0089928058 8h Pf0-1 AvrRps4 Col 0 ETI Up FALSE
GO:0009595 detection of biotic stimulus 3/122 104/20876 0.0231337709 NA 0.4466948517 AT1G05010/AT2G03760/AT2G30770 3 0 0.0245901639 8h Pf0-1 AvrRps4 NRG1 specific Up FALSE
GO:0009595 detection of biotic stimulus 9/366 104/20876 9.01146325292883e-05 0.0030328994 0.0027650168 AT1G75040/AT2G14560/AT2G14610/AT3G48090/AT3G57240/AT3G57260/AT3G60190/AT5G24530/AT3G56400 9 707 0.0245901639 4h Pf0-1 AvrRps4 RNL dependent Up TRUE
GO:0009595 detection of biotic stimulus 9/1077 104/20876 0.0884753909 NA 0.4073578116 AT3G45640/AT3G57260/AT4G11260/AT4G26070/AT5G55450/AT3G48090/AT1G05010/AT2G03760/AT2G30770 9 2919 0.008356546 8h Pf0-1 AvrRps4 RNL dependent Up FALSE
GO:0009595 detection of biotic stimulus 1/40 104/20876 0.1812342193 NA 0.3826174825 AT4G29810 1 0 0.025 4h Pf0-1 AvrRpt2 ADR1 / NRG1 redundant Up FALSE
GO:0009595 detection of biotic stimulus 2/140 104/20876 0.1542938089 NA 0.4355009231 AT3G60190/AT4G26090 2 0 0.0142857143 4h Pf0-1 AvrRpt2 ADR1 + NRG1 dependent Up FALSE
GO:0009595 detection of biotic stimulus 1/123 104/20876 0.4599529587 NA 0.7941866861 AT4G11260 1 0 0.0081300813 8h Pf0-1 AvrRpt2 ADR1 + NRG1 dependent Up FALSE
GO:0009595 detection of biotic stimulus 5/660 104/20876 0.2327676395 NA 0.6716154831 AT3G48090/AT3G56400/AT3G60190/AT4G26090/AT4G29810 5 1277 0.0075757576 4h Pf0-1 AvrRpt2 Col 0 ETI Up FALSE
GO:0009595 detection of biotic stimulus 8/1407 104/20876 0.402651751 NA 0.9161231609 AT1G05010/AT1G07640/AT2G03760/AT2G30770/AT3G45640/AT3G48090/AT4G11260/AT4G26070 8 1859 0.0056858564 8h Pf0-1 AvrRpt2 Col 0 ETI Up FALSE
GO:0009595 detection of biotic stimulus 3/309 104/20876 0.1999138957 NA 0.5285942429 AT3G60190/AT4G26090/AT4G29810 3 14 0.0097087379 4h Pf0-1 AvrRpt2 RNL dependent Up FALSE
GO:0009595 detection of biotic stimulus 1/357 104/20876 0.8344303051 NA 0.9997349379 AT4G11260 1 0 0.0028011204 8h Pf0-1 AvrRpt2 RNL dependent Up FALSE
GO:0009608 response to symbiont 1/104 39/20876 0.1771271609 NA 0.7988120368 AT1G32530 1 0 0.0096153846 4h Pf0-1 AvrRpm1 ADR1 specific Up FALSE
GO:0009608 response to symbiont 8/1290 39/20876 0.0022931303 NA 0.1658084774 AT1G09270/AT1G17550/AT1G32530/AT1G33110/AT3G07370/AT3G17770/AT3G21690/AT5G64250 8 0 0.0062015504 4h Pf0-1 AvrRpm1 Col 0 ETI Up FALSE
GO:0009608 response to symbiont 15/2082 39/20876 2.24766186523291e-06 0.0003721129 0.0003522651 AT1G09270/AT1G10170/AT1G17550/AT1G28520/AT1G32340/AT1G33110/AT1G37130/AT1G72770/AT2G03760/AT3G07370/AT3G17770/AT3G21690/AT4G39140/AT5G61820/AT5G64250 15 1406 0.007204611 8h Pf0-1 AvrRpm1 Col 0 ETI Up TRUE
GO:0009608 response to symbiont 1/493 39/20876 0.6065962269 NA 0.999988928 AT1G32530 1 0 0.0020283976 4h Pf0-1 AvrRpm1 RNL dependent Up FALSE
GO:0009608 response to symbiont 6/239 39/20876 5.02886196372098e-06 0.0005337778 0.0005006175 AT1G10170/AT1G17550/AT1G32340/AT3G07370/AT3G21690/AT5G64250 6 232 0.0251046025 8h Pf0-1 AvrRps4 ADR1 / NRG1 redundant Up TRUE
GO:0009608 response to symbiont 1/236 39/20876 0.3584104136 NA 0.5559829131 AT3G21690 1 547 0.0042372881 4h Pf0-1 AvrRps4 ADR1 + NRG1 dependent Up FALSE
GO:0009608 response to symbiont 1/401 39/20876 0.5309858088 NA 0.8718963082 AT4G39140 1 921 0.0024937656 8h Pf0-1 AvrRps4 ADR1 + NRG1 dependent Up FALSE
GO:0009608 response to symbiont 2/86 39/20876 0.0112597997 NA 0.105881625 AT3G07370/AT5G64250 2 88 0.023255814 4h Pf0-1 AvrRps4 ADR1 specific Up FALSE
GO:0009608 response to symbiont 1/315 39/20876 0.4476118037 NA 0.739148439 AT1G28520 1 540 0.0031746032 8h Pf0-1 AvrRps4 ADR1 specific Up FALSE
GO:0009608 response to symbiont 4/423 39/20876 0.0078087985 NA 0.1146590748 AT3G07370/AT3G17770/AT3G21690/AT5G64250 4 780 0.0094562648 4h Pf0-1 AvrRps4 Col 0 ETI Up FALSE
GO:0009608 response to symbiont 10/1112 39/20876 2.72323810898727e-05 0.0008422586 0.0007439422 AT1G10170/AT1G17550/AT1G28520/AT1G32340/AT2G03760/AT3G07370/AT3G17770/AT3G21690/AT4G39140/AT5G64250 10 2840 0.0089928058 8h Pf0-1 AvrRps4 Col 0 ETI Up TRUE
GO:0009608 response to symbiont 1/30 39/20876 0.0545900852 NA 0.2692432952 AT3G17770 1 0 0.0333333333 4h Pf0-1 AvrRps4 NRG1 specific Up FALSE
GO:0009608 response to symbiont 2/122 39/20876 0.0218015803 NA 0.4384034316 AT2G03760/AT3G17770 2 0 0.0163934426 8h Pf0-1 AvrRps4 NRG1 specific Up FALSE
GO:0009608 response to symbiont 4/366 39/20876 0.0047112908 NA 0.0764869473 AT3G21690/AT3G07370/AT5G64250/AT3G17770 4 707 0.0109289617 4h Pf0-1 AvrRps4 RNL dependent Up FALSE
GO:0009608 response to symbiont 10/1077 39/20876 2.06786072836993e-05 0.00062132 0.0005446801 AT4G39140/AT1G28520/AT1G10170/AT1G17550/AT1G32340/AT3G07370/AT3G21690/AT5G64250/AT2G03760/AT3G17770 10 2919 0.0092850511 8h Pf0-1 AvrRps4 RNL dependent Up TRUE
GO:0009608 response to symbiont 2/40 39/20876 0.0025362759 NA 0.2734567041 AT3G17770/AT5G64250 2 0 0.05 4h Pf0-1 AvrRpt2 ADR1 / NRG1 redundant Up FALSE
GO:0009608 response to symbiont 2/101 39/20876 0.0152866535 NA 0.3901544394 AT1G10170/AT1G28520 2 10 0.0198019802 8h Pf0-1 AvrRpt2 ADR1 / NRG1 redundant Up FALSE
GO:0009608 response to symbiont 2/100 39/20876 0.0150014752 NA 0.3092409365 AT1G32530/AT3G21690 2 14 0.02 4h Pf0-1 AvrRpt2 ADR1 specific Up FALSE
GO:0009608 response to symbiont 6/660 39/20876 0.0013083568 0.0378081511 0.0338429893 AT1G17550/AT1G32530/AT3G07370/AT3G17770/AT3G21690/AT5G64250 6 1277 0.0090909091 4h Pf0-1 AvrRpt2 Col 0 ETI Up TRUE
GO:0009608 response to symbiont 9/1407 39/20876 0.0009363123 0.0265224786 0.0242978569 AT1G10170/AT1G17550/AT1G28520/AT1G32340/AT2G03760/AT3G07370/AT3G17770/AT3G21690/AT5G64250 9 1859 0.0063965885 8h Pf0-1 AvrRpt2 Col 0 ETI Up TRUE
GO:0009608 response to symbiont 4/309 39/20876 0.0025747393 NA 0.055128683 AT1G32530/AT3G21690/AT3G17770/AT5G64250 4 14 0.0129449838 4h Pf0-1 AvrRpt2 RNL dependent Up FALSE
GO:0009608 response to symbiont 2/357 39/20876 0.1432848016 NA 0.9997349379 AT1G10170/AT1G28520 2 0 0.0056022409 8h Pf0-1 AvrRpt2 RNL dependent Up FALSE
GO:0009610 response to symbiotic fungus 1/104 38/20876 0.1729997 NA 0.7988120368 AT1G32530 1 0 0.0096153846 4h Pf0-1 AvrRpm1 ADR1 specific Up FALSE
GO:0009610 response to symbiotic fungus 7/1290 38/20876 0.0078978633 NA 0.3793697774 AT1G17550/AT1G32530/AT1G33110/AT3G07370/AT3G17770/AT3G21690/AT5G64250 7 0 0.0054263566 4h Pf0-1 AvrRpm1 Col 0 ETI Up FALSE
GO:0009610 response to symbiotic fungus 14/2082 38/20876 8.82180376604588e-06 0.0010111144 0.0009571836 AT1G10170/AT1G17550/AT1G28520/AT1G32340/AT1G33110/AT1G37130/AT1G72770/AT2G03760/AT3G07370/AT3G17770/AT3G21690/AT4G39140/AT5G61820/AT5G64250 14 1406 0.0067243036 8h Pf0-1 AvrRpm1 Col 0 ETI Up TRUE
GO:0009610 response to symbiotic fungus 1/493 38/20876 0.5970632674 NA 0.999988928 AT1G32530 1 0 0.0020283976 4h Pf0-1 AvrRpm1 RNL dependent Up FALSE
GO:0009610 response to symbiotic fungus 6/239 38/20876 4.29608394864917e-06 0.0005319984 0.0004989487 AT1G10170/AT1G17550/AT1G32340/AT3G07370/AT3G21690/AT5G64250 6 232 0.0251046025 8h Pf0-1 AvrRps4 ADR1 / NRG1 redundant Up TRUE
GO:0009610 response to symbiotic fungus 1/236 38/20876 0.3510608775 NA 0.5458310119 AT3G21690 1 547 0.0042372881 4h Pf0-1 AvrRps4 ADR1 + NRG1 dependent Up FALSE
GO:0009610 response to symbiotic fungus 1/401 38/20876 0.5217831523 NA 0.8612092612 AT4G39140 1 921 0.0024937656 8h Pf0-1 AvrRps4 ADR1 + NRG1 dependent Up FALSE
GO:0009610 response to symbiotic fungus 2/86 38/20876 0.0107107936 NA 0.104758418 AT3G07370/AT5G64250 2 88 0.023255814 4h Pf0-1 AvrRps4 ADR1 specific Up FALSE
GO:0009610 response to symbiotic fungus 1/315 38/20876 0.4391333999 NA 0.7312415969 AT1G28520 1 540 0.0031746032 8h Pf0-1 AvrRps4 ADR1 specific Up FALSE
GO:0009610 response to symbiotic fungus 4/423 38/20876 0.0071195816 NA 0.1082071228 AT3G07370/AT3G17770/AT3G21690/AT5G64250 4 780 0.0094562648 4h Pf0-1 AvrRps4 Col 0 ETI Up FALSE
GO:0009610 response to symbiotic fungus 10/1112 38/20876 2.12583594670098e-05 0.0006903652 0.0006097793 AT1G10170/AT1G17550/AT1G28520/AT1G32340/AT2G03760/AT3G07370/AT3G17770/AT3G21690/AT4G39140/AT5G64250 10 2840 0.0089928058 8h Pf0-1 AvrRps4 Col 0 ETI Up TRUE
GO:0009610 response to symbiotic fungus 1/30 38/20876 0.0532270374 NA 0.2692432952 AT3G17770 1 0 0.0333333333 4h Pf0-1 AvrRps4 NRG1 specific Up FALSE
GO:0009610 response to symbiotic fungus 2/122 38/20876 0.0207618236 NA 0.4384034316 AT2G03760/AT3G17770 2 0 0.0163934426 8h Pf0-1 AvrRps4 NRG1 specific Up FALSE
GO:0009610 response to symbiotic fungus 4/366 38/20876 0.0042863864 NA 0.0723722495 AT3G21690/AT3G07370/AT5G64250/AT3G17770 4 707 0.0109289617 4h Pf0-1 AvrRps4 RNL dependent Up FALSE
GO:0009610 response to symbiotic fungus 10/1077 38/20876 1.61171756561201e-05 0.0005476812 0.0004801246 AT4G39140/AT1G28520/AT1G10170/AT1G17550/AT1G32340/AT3G07370/AT3G21690/AT5G64250/AT2G03760/AT3G17770 10 2919 0.0092850511 8h Pf0-1 AvrRps4 RNL dependent Up TRUE
GO:0009610 response to symbiotic fungus 2/40 38/20876 0.0024091219 NA 0.2734567041 AT3G17770/AT5G64250 2 0 0.05 4h Pf0-1 AvrRpt2 ADR1 / NRG1 redundant Up FALSE
GO:0009610 response to symbiotic fungus 2/101 38/20876 0.0145481149 NA 0.3901544394 AT1G10170/AT1G28520 2 10 0.0198019802 8h Pf0-1 AvrRpt2 ADR1 / NRG1 redundant Up FALSE
GO:0009610 response to symbiotic fungus 2/100 38/20876 0.0142762697 NA 0.3070868079 AT1G32530/AT3G21690 2 14 0.02 4h Pf0-1 AvrRpt2 ADR1 specific Up FALSE
GO:0009610 response to symbiotic fungus 6/660 38/20876 0.0011370425 0.0378081511 0.0338429893 AT1G17550/AT1G32530/AT3G07370/AT3G17770/AT3G21690/AT5G64250 6 1277 0.0090909091 4h Pf0-1 AvrRpt2 Col 0 ETI Up TRUE
GO:0009610 response to symbiotic fungus 9/1407 38/20876 0.0007654549 0.0226053476 0.0207092825 AT1G10170/AT1G17550/AT1G28520/AT1G32340/AT2G03760/AT3G07370/AT3G17770/AT3G21690/AT5G64250 9 1859 0.0063965885 8h Pf0-1 AvrRpt2 Col 0 ETI Up TRUE
GO:0009610 response to symbiotic fungus 4/309 38/20876 0.0023375483 NA 0.055128683 AT1G32530/AT3G21690/AT3G17770/AT5G64250 4 14 0.0129449838 4h Pf0-1 AvrRpt2 RNL dependent Up FALSE
GO:0009610 response to symbiotic fungus 2/357 38/20876 0.1374131946 NA 0.9997349379 AT1G10170/AT1G28520 2 0 0.0056022409 8h Pf0-1 AvrRpt2 RNL dependent Up FALSE
GO:0009611 response to wounding 2/76 335/20876 0.3452089764 NA 0.7116041631 AT1G55020/AT4G16740 2 0 0.0263157895 4h Pf0-1 AvrRpm1 ADR1 / NRG1 redundant Up FALSE
GO:0009611 response to wounding 1/65 335/20876 0.6511634668 NA 0.7438242324 AT2G41470 1 0 0.0153846154 8h Pf0-1 AvrRpm1 ADR1 / NRG1 redundant Up FALSE
GO:0009611 response to wounding 3/252 335/20876 0.7723913581 NA 0.99116379 AT1G70700/AT2G41470/AT4G35770 3 0 0.0119047619 4h Pf0-1 AvrRpm1 ADR1 + NRG1 dependent Up FALSE
GO:0009611 response to wounding 4/153 335/20876 0.2315107201 NA 0.8161784433 AT2G06050/AT3G55980/AT5G55120/AT5G57560 4 0 0.0261437908 8h Pf0-1 AvrRpm1 ADR1 + NRG1 dependent Up FALSE
GO:0009611 response to wounding 1/104 335/20876 0.8148586833 NA 0.8839961301 AT3G02470 1 0 0.0096153846 4h Pf0-1 AvrRpm1 ADR1 specific Up FALSE
GO:0009611 response to wounding 29/1290 335/20876 0.0422384232 NA 0.9287478609 AT1G02500/AT1G19640/AT1G32640/AT1G53165/AT1G55020/AT1G66340/AT1G70700/AT1G72920/AT1G74450/AT1G74930/AT1G78080/AT2G41470/AT2G46520/AT3G02470/AT3G07370/AT3G12500/AT3G17860/AT3G44550/AT3G51460/AT4G01070/AT4G08170/AT4G10390/AT4G16740/AT4G21670/AT4G31780/AT4G35770/AT5G40990/AT5G48930/AT5G62210 29 0 0.0224806202 4h Pf0-1 Avr…
GO:0009611 response to wounding 55/2082 335/20876 0.0001505534 0.0087854224 0.0083168252 AT1G01720/AT1G05800/AT1G18740/AT1G19640/AT1G20510/AT1G44350/AT1G53165/AT1G60710/AT1G62660/AT1G65840/AT1G66340/AT1G66760/AT1G69260/AT1G72450/AT1G73500/AT1G74950/AT1G76680/AT1G76690/AT1G79270/AT2G06050/AT2G26530/AT2G34600/AT2G41470/AT2G44810/AT2G46370/AT2G46510/AT2G46520/AT2G47890/AT3G02470/AT3G07370/AT3G16340/…
GO:0009611 response to wounding 3/61 335/20876 0.0746895801 NA 0.3219701198 AT3G17860/AT4G10390/AT4G31780 3 0 0.0491803279 4h Pf0-1 AvrRpm1 NRG1 specific Up FALSE
GO:0009611 response to wounding 3/63 335/20876 0.0805519107 NA 0.5569258896 AT1G20510/AT1G44350/AT2G44810 3 0 0.0476190476 8h Pf0-1 AvrRpm1 NRG1 specific Up FALSE
GO:0009611 response to wounding 9/493 335/20876 0.3947772971 NA 0.999988928 AT1G70700/AT2G41470/AT4G35770/AT3G02470/AT1G55020/AT4G16740/AT3G17860/AT4G10390/AT4G31780 9 0 0.0182555781 4h Pf0-1 AvrRpm1 RNL dependent Up FALSE
GO:0009611 response to wounding 8/343 335/20876 0.1879671204 NA 0.998453689 AT2G06050/AT3G55980/AT5G55120/AT5G57560/AT2G41470/AT1G20510/AT1G44350/AT2G44810 8 0 0.0233236152 8h Pf0-1 AvrRpm1 RNL dependent Up FALSE
GO:0009611 response to wounding 1/14 335/20876 0.2027230038 NA 0.2000076548 AT4G16740 1 0 0.0714285714 4h Pf0-1 AvrRps4 ADR1 / NRG1 redundant Up FALSE
GO:0009611 response to wounding 6/239 335/20876 0.1872440621 NA 0.6978217835 AT1G69260/AT2G47890/AT3G07370/AT3G16340/AT3G25230/AT5G22630 6 232 0.0251046025 8h Pf0-1 AvrRps4 ADR1 / NRG1 redundant Up FALSE
GO:0009611 response to wounding 7/236 335/20876 0.0868588611 NA 0.3133957535 AT1G73500/AT3G44550/AT4G10390/AT4G35770/AT5G40990/AT5G47240/AT5G61600 7 547 0.0296610169 4h Pf0-1 AvrRps4 ADR1 + NRG1 dependent Up FALSE
GO:0009611 response to wounding 15/401 335/20876 0.0022149998 0.0434641464 0.0400767585 AT1G01720/AT1G18740/AT1G53165/AT1G72920/AT2G06050/AT2G26530/AT2G34600/AT3G45640/AT3G51460/AT4G21670/AT4G26070/AT4G27280/AT5G57560/AT5G61600/AT5G63450 15 921 0.0374064838 8h Pf0-1 AvrRps4 ADR1 + NRG1 dependent Up TRUE
GO:0009611 response to wounding 2/86 335/20876 0.40259011 NA 0.548660816 AT1G72920/AT3G07370 2 88 0.023255814 4h Pf0-1 AvrRps4 ADR1 specific Up FALSE
GO:0009611 response to wounding 12/423 335/20876 0.0413125298 NA 0.2594443037 AT1G02500/AT1G72920/AT1G73500/AT1G74450/AT3G07370/AT3G44550/AT4G10390/AT4G16740/AT4G35770/AT5G40990/AT5G47240/AT5G61600 12 780 0.0283687943 4h Pf0-1 AvrRps4 Col 0 ETI Up FALSE
GO:0009611 response to wounding 29/1112 335/20876 0.0071293998 NA 0.0676037036 AT1G01720/AT1G07640/AT1G18740/AT1G44350/AT1G53165/AT1G69260/AT1G72920/AT2G06050/AT2G26530/AT2G34600/AT2G47890/AT3G07370/AT3G16340/AT3G25230/AT3G45640/AT3G51460/AT4G16740/AT4G21670/AT4G24220/AT4G24380/AT4G26070/AT4G27280/AT5G22630/AT5G40990/AT5G44420/AT5G47910/AT5G57560/AT5G61600/AT5G63450 29 2840 0.0260791367 8h Pf0-1 …
GO:0009611 response to wounding 4/122 335/20876 0.1332879906 NA 0.5675579339 AT1G44350/AT4G24380/AT5G40990/AT5G44420 4 0 0.0327868852 8h Pf0-1 AvrRps4 NRG1 specific Up FALSE
GO:0009611 response to wounding 10/366 335/20876 0.0720728964 NA 0.3755845542 AT1G73500/AT3G44550/AT4G10390/AT4G35770/AT5G40990/AT5G47240/AT5G61600/AT1G72920/AT3G07370/AT4G16740 10 707 0.0273224044 4h Pf0-1 AvrRps4 RNL dependent Up FALSE
GO:0009611 response to wounding 25/1077 335/20876 0.041696458 NA 0.2373202263 AT1G01720/AT1G18740/AT1G53165/AT1G72920/AT2G06050/AT2G26530/AT2G34600/AT3G45640/AT3G51460/AT4G21670/AT4G26070/AT4G27280/AT5G57560/AT5G61600/AT5G63450/AT1G69260/AT2G47890/AT3G07370/AT3G16340/AT3G25230/AT5G22630/AT1G44350/AT4G24380/AT5G40990/AT5G44420 25 2919 0.0232126277 8h Pf0-1 AvrRps4 RNL dependent Up FALSE
GO:0009611 response to wounding 1/101 335/20876 0.8056051305 NA 0.8398609296 AT3G22400 1 10 0.0099009901 8h Pf0-1 AvrRpt2 ADR1 / NRG1 redundant Up FALSE
GO:0009611 response to wounding 3/140 335/20876 0.3904906884 NA 0.5944915391 AT2G22330/AT5G48930/AT5G61600 3 0 0.0214285714 4h Pf0-1 AvrRpt2 ADR1 + NRG1 dependent Up FALSE
GO:0009611 response to wounding 4/123 335/20876 0.1361427256 NA 0.7835932701 AT2G06050/AT5G44420/AT5G55120/AT5G61600 4 0 0.0325203252 8h Pf0-1 AvrRpt2 ADR1 + NRG1 dependent Up FALSE
GO:0009611 response to wounding 3/100 335/20876 0.2167649869 NA 0.5113706648 AT1G66340/AT1G72920/AT5G40990 3 14 0.03 4h Pf0-1 AvrRpt2 ADR1 specific Up FALSE
GO:0009611 response to wounding 12/660 335/20876 0.3708187725 NA 0.7732361371 AT1G02500/AT1G19640/AT1G53165/AT1G66340/AT1G72920/AT2G22330/AT2G46520/AT3G07370/AT3G12500/AT5G40990/AT5G48930/AT5G61600 12 1277 0.0181818182 4h Pf0-1 AvrRpt2 Col 0 ETI Up FALSE
GO:0009611 response to wounding 35/1407 335/20876 0.0066832559 NA 0.0954863767 AT1G01720/AT1G05800/AT1G07640/AT1G18740/AT1G20510/AT1G44350/AT1G53165/AT1G65840/AT1G72920/AT1G79380/AT2G06050/AT2G26530/AT3G07370/AT3G16340/AT3G22400/AT3G24550/AT3G25230/AT3G45640/AT3G51460/AT3G53260/AT3G55980/AT3G57530/AT4G01070/AT4G21670/AT4G24380/AT4G26070/AT4G27280/AT5G22630/AT5G40990/AT5G44420/AT5G47910/AT5G55120/…
GO:0009611 response to wounding 2/50 335/20876 0.1913751468 NA 0.5581054847 AT1G20510/AT1G44350 2 0 0.04 8h Pf0-1 AvrRpt2 NRG1 specific Up FALSE
GO:0009611 response to wounding 6/309 335/20876 0.3766270739 NA 0.6923861723 AT2G22330/AT5G48930/AT5G61600/AT1G66340/AT1G72920/AT5G40990 6 14 0.0194174757 4h Pf0-1 AvrRpt2 RNL dependent Up FALSE
GO:0009611 response to wounding 7/357 335/20876 0.3494721658 NA 0.9997349379 AT2G06050/AT5G44420/AT5G55120/AT5G61600/AT3G22400/AT1G20510/AT1G44350 7 0 0.0196078431 8h Pf0-1 AvrRpt2 RNL dependent Up FALSE
GO:0009626 plant-type hypersensitive response 1/76 400/20876 0.7707685392 NA 0.816397625 AT5G51450 1 0 0.0131578947 4h Pf0-1 AvrRpm1 ADR1 / NRG1 redundant Up FALSE
GO:0009626 plant-type hypersensitive response 2/65 400/20876 0.3547072611 NA 0.6725127092 AT5G04080/AT5G58670 2 0 0.0307692308 8h Pf0-1 AvrRpm1 ADR1 / NRG1 redundant Up FALSE
GO:0009626 plant-type hypersensitive response 3/252 400/20876 0.8642656005 NA 0.99116379 AT3G60190/AT5G04720/AT5G63780 3 0 0.0119047619 4h Pf0-1 AvrRpm1 ADR1 + NRG1 dependent Up FALSE
GO:0009626 plant-type hypersensitive response 3/153 400/20876 0.5641534373 NA 0.8758371686 AT4G11260/AT5G45250/AT5G55120 3 0 0.0196078431 8h Pf0-1 AvrRpm1 ADR1 + NRG1 dependent Up FALSE
GO:0009626 plant-type hypersensitive response 1/104 400/20876 0.8669574259 NA 0.8963502689 AT1G02860 1 0 0.0096153846 4h Pf0-1 AvrRpm1 ADR1 specific Up FALSE
GO:0009626 plant-type hypersensitive response 1/62 400/20876 0.699187693 NA 0.7670406996 AT5G40170 1 0 0.0161290323 8h Pf0-1 AvrRpm1 ADR1 specific Up FALSE
GO:0009626 plant-type hypersensitive response 21/1290 400/20876 0.810151868 NA 0.9999999996 AT1G02860/AT1G05010/AT1G09270/AT1G19300/AT1G19640/AT1G27100/AT1G32640/AT1G71390/AT2G24550/AT3G19030/AT3G48090/AT3G56400/AT3G60190/AT4G01070/AT4G20380/AT4G32400/AT5G04720/AT5G44870/AT5G48930/AT5G51450/AT5G63780 21 0 0.0162790698 4h Pf0-1 AvrRpm1 Col 0 ETI Up FALSE
GO:0009626 plant-type hypersensitive response 40/2082 400/20876 0.5177564633 NA 0.9466619569 AT1G03080/AT1G05010/AT1G09270/AT1G18740/AT1G19640/AT1G27100/AT1G29340/AT1G32230/AT1G33600/AT1G69260/AT1G73730/AT1G74950/AT1G78600/AT2G03760/AT2G24550/AT2G26530/AT2G30770/AT2G46510/AT3G16340/AT3G52800/AT3G55950/AT3G57530/AT4G01070/AT4G11260/AT4G20380/AT4G32150/AT4G34460/AT4G35600/AT4G36030/AT4G36500/AT4G37…
GO:0009626 plant-type hypersensitive response 1/63 400/20876 0.704968654 NA 0.7321579223 AT1G03080 1 0 0.0158730159 8h Pf0-1 AvrRpm1 NRG1 specific Up FALSE
GO:0009626 plant-type hypersensitive response 5/493 400/20876 0.9613646886 NA 0.999988928 AT3G60190/AT5G04720/AT5G63780/AT1G02860/AT5G51450 5 0 0.0101419878 4h Pf0-1 AvrRpm1 RNL dependent Up FALSE
GO:0009626 plant-type hypersensitive response 7/343 400/20876 0.4863941844 NA 0.998453689 AT4G11260/AT5G45250/AT5G55120/AT5G40170/AT5G04080/AT5G58670/AT1G03080 7 0 0.0204081633 8h Pf0-1 AvrRpm1 RNL dependent Up FALSE
GO:0009626 plant-type hypersensitive response 1/14 400/20876 0.2373370317 NA 0.208430387 AT5G46180 1 0 0.0714285714 4h Pf0-1 AvrRps4 ADR1 / NRG1 redundant Up FALSE
GO:0009626 plant-type hypersensitive response 5/239 400/20876 0.4845675647 NA 0.859348377 AT1G69260/AT3G16340/AT3G48090/AT3G55950/AT4G35600 5 232 0.0209205021 8h Pf0-1 AvrRps4 ADR1 / NRG1 redundant Up FALSE
GO:0009626 plant-type hypersensitive response 11/236 400/20876 0.0060386319 NA 0.0741842821 AT1G75040/AT2G14560/AT2G14610/AT2G32680/AT3G48090/AT3G57240/AT3G57260/AT3G60190/AT5G04720/AT5G10380/AT5G24530 11 547 0.0466101695 4h Pf0-1 AvrRps4 ADR1 + NRG1 dependent Up FALSE
GO:0009626 plant-type hypersensitive response 21/401 400/20876 3.47694925467052e-05 0.0021780388 0.0020082929 AT1G18740/AT1G19300/AT1G21250/AT1G61660/AT1G73730/AT1G77140/AT2G26530/AT2G32680/AT3G45640/AT3G52800/AT3G57260/AT4G11260/AT4G26070/AT4G31300/AT4G34460/AT4G36030/AT4G36500/AT5G10380/AT5G40170/AT5G46780/AT5G55450 21 921 0.0523690773 8h Pf0-1 AvrRps4 ADR1 + NRG1 dependent Up TRUE
GO:0009626 plant-type hypersensitive response 3/86 400/20876 0.2279647014 NA 0.4050436812 AT1G27100/AT1G71390/AT3G56400 3 88 0.0348837209 4h Pf0-1 AvrRps4 ADR1 specific Up FALSE
GO:0009626 plant-type hypersensitive response 5/315 400/20876 0.7243298833 NA 0.8862755416 AT1G27100/AT1G29340/AT1G76360/AT1G78600/AT3G25070 5 540 0.0158730159 8h Pf0-1 AvrRps4 ADR1 specific Up FALSE
GO:0009626 plant-type hypersensitive response 15/423 400/20876 0.0170288092 NA 0.202738015 AT1G27100/AT1G71390/AT1G75040/AT2G14560/AT2G14610/AT2G32680/AT3G48090/AT3G56400/AT3G57240/AT3G57260/AT3G60190/AT5G04720/AT5G10380/AT5G24530/AT5G46180 15 780 0.0354609929 4h Pf0-1 AvrRps4 Col 0 ETI Up FALSE
GO:0009626 plant-type hypersensitive response 36/1112 400/20876 0.0015352266 0.0245596806 0.0216928421 AT1G05010/AT1G07640/AT1G18740/AT1G19300/AT1G21250/AT1G27100/AT1G29340/AT1G32230/AT1G61660/AT1G69260/AT1G73730/AT1G76360/AT1G77140/AT1G78600/AT2G03760/AT2G26530/AT2G30770/AT2G32680/AT3G16340/AT3G25070/AT3G45640/AT3G48090/AT3G52800/AT3G55950/AT3G57260/AT4G11260/AT4G26070/AT4G31300/AT4G34460/AT4G35…
GO:0009626 plant-type hypersensitive response 4/122 400/20876 0.2065976767 NA 0.5976779018 AT1G05010/AT1G32230/AT2G03760/AT2G30770 4 0 0.0327868852 8h Pf0-1 AvrRps4 NRG1 specific Up FALSE
GO:0009626 plant-type hypersensitive response 15/366 400/20876 0.0049304879 NA 0.0785352791 AT1G75040/AT2G14560/AT2G14610/AT2G32680/AT3G48090/AT3G57240/AT3G57260/AT3G60190/AT5G04720/AT5G10380/AT5G24530/AT1G27100/AT1G71390/AT3G56400/AT5G46180 15 707 0.0409836066 4h Pf0-1 AvrRps4 RNL dependent Up FALSE
GO:0009626 plant-type hypersensitive response 35/1077 400/20876 0.0016710795 0.0257027942 0.0225323501 AT1G18740/AT1G19300/AT1G21250/AT1G61660/AT1G73730/AT1G77140/AT2G26530/AT2G32680/AT3G45640/AT3G52800/AT3G57260/AT4G11260/AT4G26070/AT4G31300/AT4G34460/AT4G36030/AT4G36500/AT5G10380/AT5G40170/AT5G46780/AT5G55450/AT1G27100/AT1G29340/AT1G76360/AT1G78600/AT3G25070/AT1G69260/AT3G16340/AT3G48090/AT3G55…
GO:0009626 plant-type hypersensitive response 1/40 400/20876 0.5391114566 NA 0.5395288755 AT4G29810 1 0 0.025 4h Pf0-1 AvrRpt2 ADR1 / NRG1 redundant Up FALSE
GO:0009626 plant-type hypersensitive response 4/140 400/20876 0.281115558 NA 0.5278238815 AT3G19030/AT3G60190/AT4G26090/AT5G48930 4 0 0.0285714286 4h Pf0-1 AvrRpt2 ADR1 + NRG1 dependent Up FALSE
GO:0009626 plant-type hypersensitive response 3/123 400/20876 0.420127816 NA 0.7941866861 AT1G21250/AT4G11260/AT5G55120 3 0 0.0243902439 8h Pf0-1 AvrRpt2 ADR1 + NRG1 dependent Up FALSE
GO:0009626 plant-type hypersensitive response 2/100 400/20876 0.5739148439 NA 0.7461592335 AT5G04720/AT5G44870 2 14 0.02 4h Pf0-1 AvrRpt2 ADR1 specific Up FALSE
GO:0009626 plant-type hypersensitive response 3/83 400/20876 0.212890174 NA 0.7786288669 AT1G78600/AT2G24550/AT3G25070 3 0 0.0361445783 8h Pf0-1 AvrRpt2 ADR1 specific Up FALSE
GO:0009626 plant-type hypersensitive response 16/660 400/20876 0.2008586469 NA 0.6194010165 AT1G19300/AT1G19640/AT1G27100/AT1G71390/AT1G76360/AT3G19030/AT3G48090/AT3G56400/AT3G60190/AT4G20380/AT4G26090/AT4G29810/AT4G32400/AT5G04720/AT5G44870/AT5G48930 16 1277 0.0242424242 4h Pf0-1 AvrRpt2 Col 0 ETI Up FALSE
GO:0009626 plant-type hypersensitive response 40/1407 400/20876 0.0081659711 NA 0.1038367689 AT1G03080/AT1G05010/AT1G07640/AT1G18740/AT1G19300/AT1G21250/AT1G27100/AT1G29340/AT1G32230/AT1G33600/AT1G61660/AT1G73730/AT1G76360/AT1G77140/AT1G78600/AT2G03760/AT2G24550/AT2G26530/AT2G30770/AT3G16340/AT3G25070/AT3G45640/AT3G48090/AT3G52800/AT3G55950/AT3G57530/AT4G01070/AT4G03110/AT4G11260/AT4G20380/AT4G26…
GO:0009626 plant-type hypersensitive response 1/50 400/20876 0.6203416109 NA 0.6488975325 AT1G03080 1 0 0.02 8h Pf0-1 AvrRpt2 NRG1 specific Up FALSE
GO:0009626 plant-type hypersensitive response 7/309 400/20876 0.3807066908 NA 0.6927388953 AT3G19030/AT3G60190/AT4G26090/AT5G48930/AT5G04720/AT5G44870/AT4G29810 7 14 0.0226537217 4h Pf0-1 AvrRpt2 RNL dependent Up FALSE
GO:0009626 plant-type hypersensitive response 7/357 400/20876 0.5285739669 NA 0.9997349379 AT1G21250/AT4G11260/AT5G55120/AT1G78600/AT2G24550/AT3G25070/AT1G03080 7 0 0.0196078431 8h Pf0-1 AvrRpt2 RNL dependent Up FALSE
GO:0009627 systemic acquired resistance 1/76 446/20876 0.8068456654 NA 0.8195056341 AT1G79400 1 0 0.0131578947 4h Pf0-1 AvrRpm1 ADR1 / NRG1 redundant Up FALSE
GO:0009627 systemic acquired resistance 2/65 446/20876 0.4059025305 NA 0.6725127092 AT1G79400/AT5G58670 2 0 0.0307692308 8h Pf0-1 AvrRpm1 ADR1 / NRG1 redundant Up FALSE
GO:0009627 systemic acquired resistance 5/252 446/20876 0.627836769 NA 0.99116379 AT3G48080/AT3G60190/AT5G04720/AT5G24210/AT5G63780 5 0 0.0198412698 4h Pf0-1 AvrRpm1 ADR1 + NRG1 dependent Up FALSE
GO:0009627 systemic acquired resistance 3/153 446/20876 0.6379827174 NA 0.9009078066 AT4G11260/AT4G18470/AT5G09290 3 0 0.0196078431 8h Pf0-1 AvrRpm1 ADR1 + NRG1 dependent Up FALSE
GO:0009627 systemic acquired resistance 2/104 446/20876 0.6546370755 NA 0.8063497546 AT1G02860/AT2G26400 2 0 0.0192307692 4h Pf0-1 AvrRpm1 ADR1 specific Up FALSE
GO:0009627 systemic acquired resistance 1/62 446/20876 0.7383948141 NA 0.7692959774 AT5G40170 1 0 0.0161290323 8h Pf0-1 AvrRpm1 ADR1 specific Up FALSE
GO:0009627 systemic acquired resistance 28/1290 446/20876 0.4936055521 NA 0.9999999996 AT1G02860/AT1G05010/AT1G17600/AT1G71390/AT1G79400/AT2G18660/AT2G21120/AT2G26400/AT3G01420/AT3G03000/AT3G04740/AT3G14470/AT3G28510/AT3G48080/AT3G48090/AT3G56400/AT3G60190/AT4G16890/AT4G19660/AT4G20380/AT4G28400/AT4G36550/AT5G04720/AT5G10190/AT5G21090/AT5G24210/AT5G40990/AT5G63780 28 0 0.0217054264 4h Pf0-1 AvrRp…
GO:0009627 systemic acquired resistance 41/2082 446/20876 0.7335333009 NA 0.9466619569 AT1G05010/AT1G25275/AT1G32130/AT1G32230/AT1G33600/AT1G44350/AT1G51780/AT1G55210/AT1G73730/AT1G75020/AT1G77120/AT1G78600/AT1G79400/AT2G03760/AT2G17120/AT2G18660/AT2G21120/AT2G30770/AT2G46370/AT3G04740/AT3G07720/AT3G14470/AT3G57530/AT4G10500/AT4G11260/AT4G18470/AT4G19660/AT4G20380/AT4G34460/AT4G35600/AT4G36500/AT…
GO:0009627 systemic acquired resistance 4/63 446/20876 0.0456652987 NA 0.5255665109 AT1G44350/AT1G51780/AT1G55210/AT4G10500 4 0 0.0634920635 8h Pf0-1 AvrRpm1 NRG1 specific Up FALSE
GO:0009627 systemic acquired resistance 8/493 446/20876 0.8300612812 NA 0.999988928 AT3G48080/AT3G60190/AT5G04720/AT5G24210/AT5G63780/AT1G02860/AT2G26400/AT1G79400 8 0 0.0162271805 4h Pf0-1 AvrRpm1 RNL dependent Up FALSE
GO:0009627 systemic acquired resistance 10/343 446/20876 0.2006864397 NA 0.998453689 AT4G11260/AT4G18470/AT5G09290/AT5G40170/AT1G79400/AT5G58670/AT1G44350/AT1G51780/AT1G55210/AT4G10500 10 0 0.029154519 8h Pf0-1 AvrRpm1 RNL dependent Up FALSE
GO:0009627 systemic acquired resistance 8/239 446/20876 0.1412435888 NA 0.6978217835 AT1G75020/AT3G07720/AT3G14470/AT3G48090/AT3G60450/AT4G19660/AT4G35600/AT5G47070 8 232 0.0334728033 8h Pf0-1 AvrRps4 ADR1 / NRG1 redundant Up FALSE
GO:0009627 systemic acquired resistance 23/236 446/20876 1.59764340994668e-09 1.26054065044793e-06 1.08303405895333e-06 AT1G17600/AT1G18350/AT1G75040/AT2G14560/AT2G14610/AT2G18660/AT2G32680/AT3G01420/AT3G25010/AT3G48080/AT3G48090/AT3G57240/AT3G57260/AT3G60190/AT4G10500/AT4G19660/AT4G37150/AT5G04720/AT5G10380/AT5G21090/AT5G24210/AT5G24530/AT5G40990 23 547 0.0974576271 4h Pf0-1 AvrRps4 ADR1 + NRG1 …
GO:0009627 systemic acquired resistance 26/401 446/20876 5.94799627954315e-07 0.0001661328 0.0001531852 AT1G17610/AT1G21250/AT1G25275/AT1G32130/AT1G73730/AT1G77120/AT1G79400/AT2G17120/AT2G21120/AT2G32680/AT3G24503/AT3G25010/AT3G45640/AT3G57260/AT4G11260/AT4G16890/AT4G18470/AT4G26070/AT4G34460/AT4G36500/AT5G09290/AT5G10380/AT5G40170/AT5G55450/AT5G58220/AT5G60410 26 921 0.0648379052 8h Pf0-1 AvrRps…
GO:0009627 systemic acquired resistance 8/86 446/20876 0.0005044315 0.0213960869 0.0181805684 AT1G71390/AT2G21120/AT2G26400/AT3G14470/AT3G28510/AT3G56400/AT4G16890/AT5G09290 8 88 0.0930232558 4h Pf0-1 AvrRps4 ADR1 specific Up TRUE
GO:0009627 systemic acquired resistance 3/315 446/20876 0.9660116949 NA 0.8891735494 AT1G78600/AT5G21090/AT5G22000 3 540 0.0095238095 8h Pf0-1 AvrRps4 ADR1 specific Up FALSE
GO:0009627 systemic acquired resistance 32/423 446/20876 7.03166272467667e-10 6.90509279563249e-07 6.09164044464095e-07 AT1G17600/AT1G18350/AT1G71390/AT1G75040/AT2G14560/AT2G14610/AT2G18660/AT2G21120/AT2G26400/AT2G32680/AT3G01420/AT3G14470/AT3G25010/AT3G28510/AT3G48080/AT3G48090/AT3G56400/AT3G57240/AT3G57260/AT3G60190/AT4G10500/AT4G16890/AT4G19660/AT4G37150/AT5G04720/AT5G09290/AT5G10380/AT5G21090…
GO:0009627 systemic acquired resistance 48/1112 446/20876 3.00820659366933e-06 0.0001347469 0.000119018 AT1G05010/AT1G07640/AT1G17610/AT1G21250/AT1G25275/AT1G32130/AT1G32230/AT1G44350/AT1G55210/AT1G73730/AT1G75020/AT1G77120/AT1G78600/AT1G79400/AT2G03760/AT2G17120/AT2G18660/AT2G21120/AT2G30770/AT2G32680/AT3G07720/AT3G14470/AT3G24503/AT3G25010/AT3G45640/AT3G48090/AT3G57260/AT3G60450/AT4G10500/AT4G1…
GO:0009627 systemic acquired resistance 8/122 446/20876 0.0047190345 NA 0.2390483308 AT1G05010/AT1G32230/AT1G44350/AT2G03760/AT2G30770/AT4G10500/AT5G40990/AT5G51770 8 0 0.0655737705 8h Pf0-1 AvrRps4 NRG1 specific Up FALSE
GO:0009627 systemic acquired resistance 31/366 446/20876 8.06534185147585e-11 7.46850655446664e-08 6.80884648935119e-08 AT1G17600/AT1G18350/AT1G75040/AT2G14560/AT2G14610/AT2G18660/AT2G32680/AT3G01420/AT3G25010/AT3G48080/AT3G48090/AT3G57240/AT3G57260/AT3G60190/AT4G10500/AT4G19660/AT4G37150/AT5G04720/AT5G10380/AT5G21090/AT5G24210/AT5G24530/AT5G40990/AT1G71390/AT2G21120/AT2G26400/AT3G14470/AT3G28510…
GO:0009627 systemic acquired resistance 45/1077 446/20876 1.41951530291884e-05 0.0005094483 0.0004466077 AT1G17610/AT1G21250/AT1G25275/AT1G32130/AT1G73730/AT1G77120/AT1G79400/AT2G17120/AT2G21120/AT2G32680/AT3G24503/AT3G25010/AT3G45640/AT3G57260/AT4G11260/AT4G16890/AT4G18470/AT4G26070/AT4G34460/AT4G36500/AT5G09290/AT5G10380/AT5G40170/AT5G55450/AT5G58220/AT5G60410/AT1G78600/AT5G21090/AT5G22000/AT1G…
GO:0009627 systemic acquired resistance 1/40 446/20876 0.5787999198 NA 0.5547066848 AT4G29810 1 0 0.025 4h Pf0-1 AvrRpt2 ADR1 / NRG1 redundant Up FALSE
GO:0009627 systemic acquired resistance 2/101 446/20876 0.6388322683 NA 0.7813035769 AT2G40765/AT5G51770 2 10 0.0198019802 8h Pf0-1 AvrRpt2 ADR1 / NRG1 redundant Up FALSE
GO:0009627 systemic acquired resistance 6/140 446/20876 0.0801567798 NA 0.4037066574 AT1G17610/AT2G22330/AT3G48080/AT3G60190/AT4G26090/AT5G52740 6 0 0.0428571429 4h Pf0-1 AvrRpt2 ADR1 + NRG1 dependent Up FALSE
GO:0009627 systemic acquired resistance 6/123 446/20876 0.0486581587 NA 0.7835932701 AT1G21250/AT3G03000/AT4G11260/AT4G18470/AT4G36550/AT5G09290 6 0 0.0487804878 8h Pf0-1 AvrRpt2 ADR1 + NRG1 dependent Up FALSE
GO:0009627 systemic acquired resistance 8/100 446/20876 0.0013661229 NA 0.1437862241 AT1G01820/AT1G52600/AT3G28510/AT3G51920/AT4G19660/AT4G36550/AT5G04720/AT5G40990 8 14 0.08 4h Pf0-1 AvrRpt2 ADR1 specific Up FALSE
GO:0009627 systemic acquired resistance 1/83 446/20876 0.8340413493 NA 0.863323547 AT1G78600 1 0 0.0120481928 8h Pf0-1 AvrRpt2 ADR1 specific Up FALSE
GO:0009627 systemic acquired resistance 35/660 446/20876 8.47330713971286e-07 0.0010362855 0.0009276042 AT1G01820/AT1G17600/AT1G17610/AT1G18350/AT1G52600/AT1G61790/AT1G71390/AT2G18660/AT2G21120/AT2G22330/AT2G26400/AT3G01420/AT3G03000/AT3G14470/AT3G28510/AT3G48080/AT3G48090/AT3G51920/AT3G56400/AT3G60190/AT4G16890/AT4G19660/AT4G20380/AT4G26090/AT4G28400/AT4G29810/AT4G36550/AT5G04720/AT5G09290/AT5G1…
GO:0009627 systemic acquired resistance 45/1407 446/20876 0.0044790253 NA 0.0711929288 AT1G05010/AT1G07640/AT1G17610/AT1G21250/AT1G25275/AT1G32130/AT1G32230/AT1G33600/AT1G44350/AT1G73730/AT1G75020/AT1G78600/AT2G03760/AT2G16060/AT2G17120/AT2G18660/AT2G21120/AT2G30770/AT2G40765/AT3G03000/AT3G07720/AT3G14470/AT3G24503/AT3G45640/AT3G48090/AT3G57530/AT4G10500/AT4G11260/AT4G16890/AT4G18470/AT4G19660/AT…
GO:0009627 systemic acquired resistance 2/29 446/20876 0.1268930149 NA 0.181476821 AT1G18350/AT2G18660 2 0 0.0689655172 4h Pf0-1 AvrRpt2 NRG1 specific Up FALSE
GO:0009627 systemic acquired resistance 2/50 446/20876 0.2895953591 NA 0.5581054847 AT1G44350/AT4G10500 2 0 0.04 8h Pf0-1 AvrRpt2 NRG1 specific Up FALSE
GO:0009627 systemic acquired resistance 17/309 446/20876 0.0003809519 NA 0.055128683 AT1G17610/AT2G22330/AT3G48080/AT3G60190/AT4G26090/AT5G52740/AT1G01820/AT1G52600/AT3G28510/AT3G51920/AT4G19660/AT4G36550/AT5G04720/AT5G40990/AT4G29810/AT1G18350/AT2G18660 17 14 0.0550161812 4h Pf0-1 AvrRpt2 RNL dependent Up FALSE
GO:0009627 systemic acquired resistance 11/357 446/20876 0.1447437532 NA 0.9997349379 AT1G21250/AT3G03000/AT4G11260/AT4G18470/AT4G36550/AT5G09290/AT1G78600/AT2G40765/AT5G51770/AT1G44350/AT4G10500 11 0 0.0308123249 8h Pf0-1 AvrRpt2 RNL dependent Up FALSE
GO:0009636 response to toxic substance 5/76 430/20876 0.020288757 NA 0.5658415846 AT2G29490/AT3G09640/AT3G24170/AT3G24500/AT4G26980 5 0 0.0657894737 4h Pf0-1 AvrRpm1 ADR1 / NRG1 redundant Up FALSE
GO:0009636 response to toxic substance 3/252 430/20876 0.8944216149 NA 0.99116379 AT1G08830/AT5G07330/AT5G48570 3 0 0.0119047619 4h Pf0-1 AvrRpm1 ADR1 + NRG1 dependent Up FALSE
GO:0009636 response to toxic substance 2/153 430/20876 0.8264256373 NA 0.9232812344 AT1G17870/AT1G62730 2 0 0.0130718954 8h Pf0-1 AvrRpm1 ADR1 + NRG1 dependent Up FALSE
GO:0009636 response to toxic substance 1/104 430/20876 0.8858174096 NA 0.897170197 AT1G73260 1 0 0.0096153846 4h Pf0-1 AvrRpm1 ADR1 specific Up FALSE
GO:0009636 response to toxic substance 1/62 430/20876 0.7253641432 NA 0.7691627107 AT1G21720 1 0 0.0161290323 8h Pf0-1 AvrRpm1 ADR1 specific Up FALSE
GO:0009636 response to toxic substance 33/1290 430/20876 0.1170579799 NA 0.9999999996 AT1G08830/AT1G12180/AT1G32330/AT1G66080/AT1G72660/AT1G73260/AT1G74310/AT2G29420/AT2G29490/AT2G30110/AT2G42680/AT3G07150/AT3G09640/AT3G19980/AT3G24170/AT3G24500/AT3G44190/AT3G47730/AT3G63350/AT4G01070/AT4G11660/AT4G26980/AT4G29340/AT4G29770/AT4G33060/AT4G37610/AT5G01600/AT5G07330/AT5G14730/AT5G35320/AT5G48570/AT5…
GO:0009636 response to toxic substance 78/2082 430/20876 1.30003013819087e-07 3.22840817650732e-05 3.05621120206274e-05 AT1G03070/AT1G05560/AT1G05680/AT1G07410/AT1G10060/AT1G10170/AT1G11890/AT1G14200/AT1G16030/AT1G17170/AT1G17180/AT1G17870/AT1G20870/AT1G21720/AT1G30070/AT1G30400/AT1G32330/AT1G53540/AT1G62730/AT1G62740/AT1G72660/AT1G74310/AT1G75270/AT1G77450/AT1G78420/AT1G79410/AT2G27140/AT2G29420…
GO:0009636 response to toxic substance 3/61 430/20876 0.1309727544 NA 0.3518621727 AT1G74310/AT3G44190/AT5G64760 3 0 0.0491803279 4h Pf0-1 AvrRpm1 NRG1 specific Up FALSE
GO:0009636 response to toxic substance 12/493 430/20876 0.3187095397 NA 0.999988928 AT1G08830/AT5G07330/AT5G48570/AT1G73260/AT2G29490/AT3G09640/AT3G24170/AT3G24500/AT4G26980/AT1G74310/AT3G44190/AT5G64760 12 0 0.0243407708 4h Pf0-1 AvrRpm1 RNL dependent Up FALSE
GO:0009636 response to toxic substance 3/343 430/20876 0.9737536665 NA 0.998453689 AT1G17870/AT1G62730/AT1G21720 3 0 0.0087463557 8h Pf0-1 AvrRpm1 RNL dependent Up FALSE
GO:0009636 response to toxic substance 19/239 430/20876 5.92410062607053e-07 0.0003712692 0.0003482046 AT1G10170/AT1G14200/AT1G17170/AT1G30070/AT1G62740/AT1G74310/AT1G77450/AT1G78420/AT2G31260/AT2G47730/AT2G48150/AT3G24500/AT3G25230/AT3G47730/AT4G11660/AT4G24160/AT5G09590/AT5G12030/AT5G51440 19 232 0.0794979079 8h Pf0-1 AvrRps4 ADR1 / NRG1 redundant Up TRUE
GO:0009636 response to toxic substance 6/236 430/20876 0.3592563685 NA 0.5560228342 AT1G08830/AT1G32330/AT1G73260/AT1G74310/AT4G11660/AT5G49570 6 547 0.0254237288 4h Pf0-1 AvrRps4 ADR1 + NRG1 dependent Up FALSE
GO:0009636 response to toxic substance 8/401 430/20876 0.5860728343 NA 0.8902898345 AT1G62730/AT3G16050/AT3G18820/AT3G27430/AT4G26070/AT4G31300/AT5G09900/AT5G19320 8 921 0.0199501247 8h Pf0-1 AvrRps4 ADR1 + NRG1 dependent Up FALSE
GO:0009636 response to toxic substance 1/86 430/20876 0.8336402293 NA 0.7403430127 AT4G37610 1 88 0.011627907 4h Pf0-1 AvrRps4 ADR1 specific Up FALSE
GO:0009636 response to toxic substance 15/315 430/20876 0.00239256 0.0464005113 0.0412777896 AT1G11890/AT1G21720/AT1G78340/AT2G29500/AT2G30110/AT3G05530/AT3G23560/AT3G60820/AT4G00940/AT4G29340/AT5G15250/AT5G18420/AT5G48570/AT5G53400/AT5G64760 15 540 0.0476190476 8h Pf0-1 AvrRps4 ADR1 specific Up TRUE
GO:0009636 response to toxic substance 8/423 430/20876 0.6458200354 NA 0.8504687327 AT1G08830/AT1G32330/AT1G73260/AT1G74310/AT4G11660/AT4G29340/AT4G37610/AT5G49570 8 780 0.0189125296 4h Pf0-1 AvrRps4 Col 0 ETI Up FALSE
GO:0009636 response to toxic substance 50/1112 430/20876 1.85933172476422e-07 1.34181772803818e-05 1.18518805847544e-05 AT1G10170/AT1G11890/AT1G14200/AT1G17170/AT1G21720/AT1G30070/AT1G32330/AT1G62730/AT1G62740/AT1G74310/AT1G77450/AT1G78340/AT1G78420/AT2G29440/AT2G29500/AT2G30110/AT2G31260/AT2G46240/AT2G47730/AT2G48150/AT3G04710/AT3G05530/AT3G16050/AT3G18820/AT3G23560/AT3G24500/AT3G25230/AT3G27430…
GO:0009636 response to toxic substance 8/122 430/20876 0.0037953102 NA 0.2390483308 AT1G32330/AT2G29440/AT2G46240/AT3G04710/AT4G12400/AT4G24820/AT4G25200/AT5G35320 8 0 0.0655737705 8h Pf0-1 AvrRps4 NRG1 specific Up FALSE
GO:0009636 response to toxic substance 7/366 430/20876 0.6311452575 NA 0.8743703225 AT1G08830/AT1G32330/AT1G73260/AT1G74310/AT4G11660/AT5G49570/AT4G37610 7 707 0.0191256831 4h Pf0-1 AvrRps4 RNL dependent Up FALSE
GO:0009636 response to toxic substance 50/1077 430/20876 6.98050399616575e-08 5.01045064613675e-06 4.39241070168091e-06 AT1G62730/AT3G16050/AT3G18820/AT3G27430/AT4G26070/AT4G31300/AT5G09900/AT5G19320/AT1G11890/AT1G21720/AT1G78340/AT2G29500/AT2G30110/AT3G05530/AT3G23560/AT3G60820/AT4G00940/AT4G29340/AT5G15250/AT5G18420/AT5G48570/AT5G53400/AT5G64760/AT1G10170/AT1G14200/AT1G17170/AT1G30070/AT1G62740…
GO:0009636 response to toxic substance 2/40 430/20876 0.1990773862 NA 0.3933008645 AT2G30110/AT3G24500 2 0 0.05 4h Pf0-1 AvrRpt2 ADR1 / NRG1 redundant Up FALSE
GO:0009636 response to toxic substance 10/101 430/20876 4.47947398711806e-05 0.0258017702 0.0241420072 AT1G10170/AT1G30070/AT1G74310/AT1G77450/AT2G29490/AT2G47730/AT3G24500/AT4G00940/AT5G12030/AT5G14730 10 10 0.099009901 8h Pf0-1 AvrRpt2 ADR1 / NRG1 redundant Up TRUE
GO:0009636 response to toxic substance 3/140 430/20876 0.5530768903 NA 0.7014012672 AT1G08830/AT1G20200/AT5G49570 3 0 0.0214285714 4h Pf0-1 AvrRpt2 ADR1 + NRG1 dependent Up FALSE
GO:0009636 response to toxic substance 3/123 430/20876 0.4665625761 NA 0.7941866861 AT2G44660/AT3G18820/AT5G19320 3 0 0.0243902439 8h Pf0-1 AvrRpt2 ADR1 + NRG1 dependent Up FALSE
GO:0009636 response to toxic substance 4/100 430/20876 0.151558984 NA 0.4401808138 AT1G64520/AT1G73260/AT3G47730/AT4G24820 4 14 0.04 4h Pf0-1 AvrRpt2 ADR1 specific Up FALSE
GO:0009636 response to toxic substance 2/83 430/20876 0.5124498055 NA 0.7786288669 AT1G21720/AT2G29500 2 0 0.0240963855 8h Pf0-1 AvrRpt2 ADR1 specific Up FALSE
GO:0009636 response to toxic substance 18/660 430/20876 0.1393005499 NA 0.4903454792 AT1G08830/AT1G20200/AT1G32330/AT1G64520/AT1G66080/AT1G73260/AT1G74310/AT2G30110/AT3G19980/AT3G24500/AT3G47730/AT4G11660/AT4G24820/AT4G33060/AT4G37610/AT5G14730/AT5G35320/AT5G49570 18 1277 0.0272727273 4h Pf0-1 AvrRpt2 Col 0 ETI Up FALSE
GO:0009636 response to toxic substance 48/1407 430/20876 0.0004093792 0.0149531149 0.0136988949 AT1G07410/AT1G10170/AT1G11890/AT1G14200/AT1G17170/AT1G21720/AT1G30070/AT1G32330/AT1G62730/AT1G62740/AT1G74310/AT1G77450/AT1G78420/AT2G29490/AT2G29500/AT2G30110/AT2G31260/AT2G44660/AT2G47730/AT2G48150/AT3G04710/AT3G05530/AT3G18820/AT3G19980/AT3G23560/AT3G24500/AT3G25230/AT3G47730/AT3G60820/AT4G00940/AT4…
GO:0009636 response to toxic substance 2/29 430/20876 0.1195241511 NA 0.181476821 AT1G74310/AT5G14730 2 0 0.0689655172 4h Pf0-1 AvrRpt2 NRG1 specific Up FALSE
GO:0009636 response to toxic substance 1/50 430/20876 0.647209733 NA 0.6615093789 AT1G07410 1 0 0.02 8h Pf0-1 AvrRpt2 NRG1 specific Up FALSE
GO:0009636 response to toxic substance 11/309 430/20876 0.056233409 NA 0.3192479151 AT1G08830/AT1G20200/AT5G49570/AT1G64520/AT1G73260/AT3G47730/AT4G24820/AT2G30110/AT3G24500/AT1G74310/AT5G14730 11 14 0.0355987055 4h Pf0-1 AvrRpt2 RNL dependent Up FALSE
GO:0009636 response to toxic substance 16/357 430/20876 0.0031766968 NA 0.5968907487 AT2G44660/AT3G18820/AT5G19320/AT1G21720/AT2G29500/AT1G10170/AT1G30070/AT1G74310/AT1G77450/AT2G29490/AT2G47730/AT3G24500/AT4G00940/AT5G12030/AT5G14730/AT1G07410 16 0 0.0448179272 8h Pf0-1 AvrRpt2 RNL dependent Up FALSE
GO:0009642 response to light intensity 3/76 283/20876 0.0843543075 NA 0.5709077743 AT3G09640/AT3G24500/AT4G26980 3 0 0.0394736842 4h Pf0-1 AvrRpm1 ADR1 / NRG1 redundant Up FALSE
GO:0009642 response to light intensity 4/252 283/20876 0.4463301453 NA 0.99116379 AT1G08830/AT2G26300/AT5G07330/AT5G48570 4 0 0.0158730159 4h Pf0-1 AvrRpm1 ADR1 + NRG1 dependent Up FALSE
GO:0009642 response to light intensity 4/153 283/20876 0.1546536211 NA 0.7769217948 AT1G17870/AT1G62730/AT3G15760/AT3G55980 4 0 0.0261437908 8h Pf0-1 AvrRpm1 ADR1 + NRG1 dependent Up FALSE
GO:0009642 response to light intensity 1/104 283/20876 0.7590171716 NA 0.858482057 AT5G60750 1 0 0.0096153846 4h Pf0-1 AvrRpm1 ADR1 specific Up FALSE
GO:0009642 response to light intensity 22/1290 283/20876 0.158810063 NA 0.9999999996 AT1G08830/AT1G12180/AT1G66080/AT1G72660/AT1G74310/AT2G26300/AT2G42680/AT2G46990/AT3G07150/AT3G09640/AT3G13450/AT3G24500/AT3G63350/AT4G11660/AT4G26980/AT4G29340/AT4G29770/AT4G33060/AT5G07330/AT5G35320/AT5G48570/AT5G60750 22 0 0.0170542636 4h Pf0-1 AvrRpm1 Col 0 ETI Up FALSE
GO:0009642 response to light intensity 53/2082 283/20876 4.97171745179751e-06 0.0006734417 0.0006375217 AT1G03070/AT1G07350/AT1G07410/AT1G10170/AT1G11890/AT1G14200/AT1G16030/AT1G17870/AT1G20870/AT1G30070/AT1G53540/AT1G62730/AT1G62740/AT1G72660/AT1G74310/AT1G78420/AT2G26300/AT2G26530/AT2G27140/AT2G29500/AT2G30480/AT2G41430/AT2G46240/AT3G04710/AT3G07150/AT3G09640/AT3G10680/AT3G12050/AT3G15760/AT3G2…
GO:0009642 response to light intensity 2/61 283/20876 0.2003840681 NA 0.4053638308 AT1G74310/AT3G13450 2 0 0.0327868852 4h Pf0-1 AvrRpm1 NRG1 specific Up FALSE
GO:0009642 response to light intensity 10/493 283/20876 0.1348701025 NA 0.999988928 AT1G08830/AT2G26300/AT5G07330/AT5G48570/AT5G60750/AT3G09640/AT3G24500/AT4G26980/AT1G74310/AT3G13450 10 0 0.0202839757 4h Pf0-1 AvrRpm1 RNL dependent Up FALSE
GO:0009642 response to light intensity 4/343 283/20876 0.6863302941 NA 0.998453689 AT1G17870/AT1G62730/AT3G15760/AT3G55980 4 0 0.0116618076 8h Pf0-1 AvrRpm1 RNL dependent Up FALSE
GO:0009642 response to light intensity 15/239 283/20876 1.01703543364147e-06 0.0003712692 0.0003482046 AT1G10170/AT1G14200/AT1G30070/AT1G62740/AT1G74310/AT1G78420/AT2G26300/AT3G24500/AT3G25230/AT4G11660/AT5G04410/AT5G09590/AT5G12030/AT5G51440/AT5G57050 15 232 0.0627615063 8h Pf0-1 AvrRps4 ADR1 / NRG1 redundant Up TRUE
GO:0009642 response to light intensity 4/236 283/20876 0.3978538673 NA 0.5825119713 AT1G08830/AT1G74310/AT2G26300/AT4G11660 4 547 0.0169491525 4h Pf0-1 AvrRps4 ADR1 + NRG1 dependent Up FALSE
GO:0009642 response to light intensity 5/401 283/20876 0.6361876542 NA 0.9105529505 AT1G62730/AT2G26530/AT2G35720/AT3G16050/AT3G18820 5 921 0.0124688279 8h Pf0-1 AvrRps4 ADR1 + NRG1 dependent Up FALSE
GO:0009642 response to light intensity 10/315 283/20876 0.011152153 NA 0.1052327223 AT1G07350/AT1G11890/AT2G29500/AT4G00940/AT4G22260/AT4G29340/AT5G15250/AT5G18420/AT5G48570/AT5G53400 10 540 0.0317460317 8h Pf0-1 AvrRps4 ADR1 specific Up FALSE
GO:0009642 response to light intensity 6/423 283/20876 0.5128342681 NA 0.7594468783 AT1G08830/AT1G74310/AT2G26300/AT3G13450/AT4G11660/AT4G29340 6 780 0.0141843972 4h Pf0-1 AvrRps4 Col 0 ETI Up FALSE
GO:0009642 response to light intensity 35/1112 283/20876 3.1788806450999e-06 0.0001376455 0.0001215782 AT1G07350/AT1G10170/AT1G11890/AT1G14200/AT1G30070/AT1G62730/AT1G62740/AT1G74310/AT1G78420/AT2G26300/AT2G26530/AT2G29500/AT2G35720/AT2G46240/AT3G04710/AT3G16050/AT3G18820/AT3G24500/AT3G25230/AT4G00940/AT4G11660/AT4G12400/AT4G22260/AT4G25200/AT4G29340/AT5G04410/AT5G09590/AT5G12030/AT5G15250/AT5G18…
GO:0009642 response to light intensity 1/30 283/20876 0.3361874518 NA 0.3592842996 AT3G13450 1 0 0.0333333333 4h Pf0-1 AvrRps4 NRG1 specific Up FALSE
GO:0009642 response to light intensity 5/122 283/20876 0.0254205684 NA 0.4759768312 AT2G46240/AT3G04710/AT4G12400/AT4G25200/AT5G35320 5 0 0.0409836066 8h Pf0-1 AvrRps4 NRG1 specific Up FALSE
GO:0009642 response to light intensity 5/366 283/20876 0.5553948602 NA 0.8372681915 AT1G08830/AT1G74310/AT2G26300/AT4G11660/AT3G13450 5 707 0.0136612022 4h Pf0-1 AvrRps4 RNL dependent Up FALSE
GO:0009642 response to light intensity 35/1077 283/20876 1.55474236837695e-06 7.17402549979649e-05 6.2891082269684e-05 AT1G62730/AT2G26530/AT2G35720/AT3G16050/AT3G18820/AT1G07350/AT1G11890/AT2G29500/AT4G00940/AT4G22260/AT4G29340/AT5G15250/AT5G18420/AT5G48570/AT5G53400/AT1G10170/AT1G14200/AT1G30070/AT1G62740/AT1G74310/AT1G78420/AT2G26300/AT3G24500/AT3G25230/AT4G11660/AT5G04410/AT5G09590/AT5G12030/…
GO:0009642 response to light intensity 1/40 283/20876 0.4210114542 NA 0.473687643 AT3G24500 1 0 0.025 4h Pf0-1 AvrRpt2 ADR1 / NRG1 redundant Up FALSE
GO:0009642 response to light intensity 6/101 283/20876 0.0025446612 NA 0.2211781189 AT1G10170/AT1G30070/AT1G74310/AT3G24500/AT4G00940/AT5G12030 6 10 0.0594059406 8h Pf0-1 AvrRpt2 ADR1 / NRG1 redundant Up FALSE
GO:0009642 response to light intensity 1/140 283/20876 0.8529950015 NA 0.8747926399 AT1G08830 1 0 0.0071428571 4h Pf0-1 AvrRpt2 ADR1 + NRG1 dependent Up FALSE
GO:0009642 response to light intensity 4/123 283/20876 0.0864680707 NA 0.7835932701 AT2G35720/AT2G44660/AT3G15760/AT3G18820 4 0 0.0325203252 8h Pf0-1 AvrRpt2 ADR1 + NRG1 dependent Up FALSE
GO:0009642 response to light intensity 2/100 283/20876 0.3938876882 NA 0.7163949086 AT1G64520/AT2G26300 2 14 0.02 4h Pf0-1 AvrRpt2 ADR1 specific Up FALSE
GO:0009642 response to light intensity 1/83 283/20876 0.6786132146 NA 0.8057412838 AT2G29500 1 0 0.0120481928 8h Pf0-1 AvrRpt2 ADR1 specific Up FALSE
GO:0009642 response to light intensity 9/660 283/20876 0.5402214819 NA 0.8546247964 AT1G08830/AT1G64520/AT1G66080/AT1G74310/AT2G26300/AT3G24500/AT4G11660/AT4G33060/AT5G35320 9 1277 0.0136363636 4h Pf0-1 AvrRpt2 Col 0 ETI Up FALSE
GO:0009642 response to light intensity 33/1407 283/20876 0.0015067844 0.0387143504 0.0354671131 AT1G07410/AT1G10170/AT1G11890/AT1G14200/AT1G30070/AT1G62730/AT1G62740/AT1G74310/AT1G78420/AT2G26300/AT2G26530/AT2G29500/AT2G35720/AT2G41430/AT2G44660/AT3G04710/AT3G15760/AT3G18820/AT3G24500/AT3G25230/AT3G55980/AT4G00940/AT4G11660/AT4G12400/AT4G22260/AT4G29340/AT5G04410/AT5G12030/AT5G18420/AT5G35320/AT5…
GO:0009642 response to light intensity 1/29 283/20876 0.3270521206 NA 0.2791341001 AT1G74310 1 0 0.0344827586 4h Pf0-1 AvrRpt2 NRG1 specific Up FALSE
GO:0009642 response to light intensity 1/50 283/20876 0.4950297555 NA 0.609120968 AT1G07410 1 0 0.02 8h Pf0-1 AvrRpt2 NRG1 specific Up FALSE
GO:0009642 response to light intensity 5/309 283/20876 0.408512221 NA 0.7126958818 AT1G08830/AT1G64520/AT2G26300/AT3G24500/AT1G74310 5 14 0.0161812298 4h Pf0-1 AvrRpt2 RNL dependent Up FALSE
GO:0009642 response to light intensity 12/357 283/20876 0.0036432803 NA 0.5968907487 AT2G35720/AT2G44660/AT3G15760/AT3G18820/AT2G29500/AT1G10170/AT1G30070/AT1G74310/AT3G24500/AT4G00940/AT5G12030/AT1G07410 12 0 0.0336134454 8h Pf0-1 AvrRpt2 RNL dependent Up FALSE
GO:0009644 response to high light intensity 3/76 224/20876 0.0484144973 NA 0.5658415846 AT3G09640/AT3G24500/AT4G26980 3 0 0.0394736842 4h Pf0-1 AvrRpm1 ADR1 / NRG1 redundant Up FALSE
GO:0009644 response to high light intensity 2/252 224/20876 0.7555842929 NA 0.99116379 AT5G07330/AT5G48570 2 0 0.0079365079 4h Pf0-1 AvrRpm1 ADR1 + NRG1 dependent Up FALSE
GO:0009644 response to high light intensity 2/153 224/20876 0.4902740427 NA 0.8758371686 AT1G17870/AT1G62730 2 0 0.0130718954 8h Pf0-1 AvrRpm1 ADR1 + NRG1 dependent Up FALSE
GO:0009644 response to high light intensity 17/1290 224/20876 0.2235922708 NA 0.9999999996 AT1G12180/AT1G66080/AT1G72660/AT1G74310/AT2G42680/AT3G07150/AT3G09640/AT3G24500/AT3G63350/AT4G11660/AT4G26980/AT4G29340/AT4G29770/AT4G33060/AT5G07330/AT5G35320/AT5G48570 17 0 0.0131782946 4h Pf0-1 AvrRpm1 Col 0 ETI Up FALSE
GO:0009644 response to high light intensity 48/2082 224/20876 2.57298961784668e-07 5.47679218655936e-05 5.18467080889406e-05 AT1G03070/AT1G07350/AT1G07410/AT1G11890/AT1G14200/AT1G16030/AT1G17870/AT1G20870/AT1G30070/AT1G53540/AT1G62730/AT1G62740/AT1G72660/AT1G74310/AT1G78420/AT2G27140/AT2G29500/AT2G30480/AT2G41430/AT2G46240/AT3G04710/AT3G07150/AT3G09640/AT3G10680/AT3G12050/AT3G24500/AT3G25230/AT3G…
GO:0009644 response to high light intensity 1/61 224/20876 0.4826424538 NA 0.509525868 AT1G74310 1 0 0.0163934426 4h Pf0-1 AvrRpm1 NRG1 specific Up FALSE
GO:0009644 response to high light intensity 6/493 224/20876 0.4356204222 NA 0.999988928 AT5G07330/AT5G48570/AT3G09640/AT3G24500/AT4G26980/AT1G74310 6 0 0.0121703854 4h Pf0-1 AvrRpm1 RNL dependent Up FALSE
GO:0009644 response to high light intensity 2/343 224/20876 0.8853692456 NA 0.998453689 AT1G17870/AT1G62730 2 0 0.0058309038 8h Pf0-1 AvrRpm1 RNL dependent Up FALSE
GO:0009644 response to high light intensity 13/239 224/20876 1.99875734875782e-06 0.0003712692 0.0003482046 AT1G14200/AT1G30070/AT1G62740/AT1G74310/AT1G78420/AT3G24500/AT3G25230/AT4G11660/AT5G04410/AT5G09590/AT5G12030/AT5G51440/AT5G57050 13 232 0.0543933054 8h Pf0-1 AvrRps4 ADR1 / NRG1 redundant Up TRUE
GO:0009644 response to high light intensity 2/236 224/20876 0.7226717587 NA 0.7927109736 AT1G74310/AT4G11660 2 547 0.0084745763 4h Pf0-1 AvrRps4 ADR1 + NRG1 dependent Up FALSE
GO:0009644 response to high light intensity 3/401 224/20876 0.8073235062 NA 0.9192330189 AT1G62730/AT3G16050/AT3G18820 3 921 0.0074812968 8h Pf0-1 AvrRps4 ADR1 + NRG1 dependent Up FALSE
GO:0009644 response to high light intensity 10/315 224/20876 0.0022255669 0.0461158172 0.0410245264 AT1G07350/AT1G11890/AT2G29500/AT4G00940/AT4G22260/AT4G29340/AT5G15250/AT5G18420/AT5G48570/AT5G53400 10 540 0.0317460317 8h Pf0-1 AvrRps4 ADR1 specific Up TRUE
GO:0009644 response to high light intensity 3/423 224/20876 0.8350833877 NA 0.8819827481 AT1G74310/AT4G11660/AT4G29340 3 780 0.0070921986 4h Pf0-1 AvrRps4 Col 0 ETI Up FALSE
GO:0009644 response to high light intensity 31/1112 224/20876 1.07469150518542e-06 5.63817222602205e-05 4.98003138151942e-05 AT1G07350/AT1G11890/AT1G14200/AT1G30070/AT1G62730/AT1G62740/AT1G74310/AT1G78420/AT2G29500/AT2G46240/AT3G04710/AT3G16050/AT3G18820/AT3G24500/AT3G25230/AT4G00940/AT4G11660/AT4G12400/AT4G22260/AT4G25200/AT4G29340/AT5G04410/AT5G09590/AT5G12030/AT5G15250/AT5G18420/AT5G35320/AT5G…
GO:0009644 response to high light intensity 5/122 224/20876 0.010232964 NA 0.2997197849 AT2G46240/AT3G04710/AT4G12400/AT4G25200/AT5G35320 5 0 0.0409836066 8h Pf0-1 AvrRps4 NRG1 specific Up FALSE
GO:0009644 response to high light intensity 2/366 224/20876 0.9061334864 NA 0.9115195579 AT1G74310/AT4G11660 2 707 0.0054644809 4h Pf0-1 AvrRps4 RNL dependent Up FALSE
GO:0009644 response to high light intensity 31/1077 224/20876 5.45429266226254e-07 3.05213038769216e-05 2.67564958217107e-05 AT1G62730/AT3G16050/AT3G18820/AT1G07350/AT1G11890/AT2G29500/AT4G00940/AT4G22260/AT4G29340/AT5G15250/AT5G18420/AT5G48570/AT5G53400/AT1G14200/AT1G30070/AT1G62740/AT1G74310/AT1G78420/AT3G24500/AT3G25230/AT4G11660/AT5G04410/AT5G09590/AT5G12030/AT5G51440/AT5G57050/AT2G46240/AT3G…
GO:0009644 response to high light intensity 1/40 224/20876 0.3507426091 NA 0.4378916295 AT3G24500 1 0 0.025 4h Pf0-1 AvrRpt2 ADR1 / NRG1 redundant Up FALSE
GO:0009644 response to high light intensity 5/101 224/20876 0.0046802069 NA 0.2680806603 AT1G30070/AT1G74310/AT3G24500/AT4G00940/AT5G12030 5 10 0.0495049505 8h Pf0-1 AvrRpt2 ADR1 / NRG1 redundant Up FALSE
GO:0009644 response to high light intensity 2/123 224/20876 0.3811038939 NA 0.7941866861 AT2G44660/AT3G18820 2 0 0.0162601626 8h Pf0-1 AvrRpt2 ADR1 + NRG1 dependent Up FALSE
GO:0009644 response to high light intensity 1/83 224/20876 0.5922811085 NA 0.7786288669 AT2G29500 1 0 0.0120481928 8h Pf0-1 AvrRpt2 ADR1 specific Up FALSE
GO:0009644 response to high light intensity 6/660 224/20876 0.7151861191 NA 0.8951116337 AT1G66080/AT1G74310/AT3G24500/AT4G11660/AT4G33060/AT5G35320 6 1277 0.0090909091 4h Pf0-1 AvrRpt2 Col 0 ETI Up FALSE
GO:0009644 response to high light intensity 27/1407 224/20876 0.0024218998 NA 0.047379027 AT1G07410/AT1G11890/AT1G14200/AT1G30070/AT1G62730/AT1G62740/AT1G74310/AT1G78420/AT2G29500/AT2G41430/AT2G44660/AT3G04710/AT3G18820/AT3G24500/AT3G25230/AT4G00940/AT4G11660/AT4G12400/AT4G22260/AT4G29340/AT5G04410/AT5G12030/AT5G18420/AT5G35320/AT5G51440/AT5G52870/AT5G53400 27 1859 0.0191897655 8h Pf0-1 AvrRpt2 C…
GO:0009644 response to high light intensity 1/29 224/20876 0.2687963976 NA 0.2496560968 AT1G74310 1 0 0.0344827586 4h Pf0-1 AvrRpt2 NRG1 specific Up FALSE
GO:0009644 response to high light intensity 1/50 224/20876 0.4172737849 NA 0.5826129748 AT1G07410 1 0 0.02 8h Pf0-1 AvrRpt2 NRG1 specific Up FALSE
GO:0009644 response to high light intensity 2/309 224/20876 0.8468508403 NA 0.8977939797 AT3G24500/AT1G74310 2 14 0.0064724919 4h Pf0-1 AvrRpt2 RNL dependent Up FALSE
GO:0009644 response to high light intensity 9/357 224/20876 0.0153131753 NA 0.894760731 AT2G44660/AT3G18820/AT2G29500/AT1G30070/AT1G74310/AT3G24500/AT4G00940/AT5G12030/AT1G07410 9 0 0.025210084 8h Pf0-1 AvrRpt2 RNL dependent Up FALSE
GO:0009694 jasmonic acid metabolic process 1/76 160/20876 0.4433327926 NA 0.7313423916 AT1G55020 1 0 0.0131578947 4h Pf0-1 AvrRpm1 ADR1 / NRG1 redundant Up FALSE
GO:0009694 jasmonic acid metabolic process 2/65 160/20876 0.0888235578 NA 0.6725127092 AT2G41470/AT5G57150 2 0 0.0307692308 8h Pf0-1 AvrRpm1 ADR1 / NRG1 redundant Up FALSE
GO:0009694 jasmonic acid metabolic process 2/252 160/20876 0.5776888429 NA 0.99116379 AT1G70700/AT2G41470 2 0 0.0079365079 4h Pf0-1 AvrRpm1 ADR1 + NRG1 dependent Up FALSE
GO:0009694 jasmonic acid metabolic process 3/153 160/20876 0.1132988188 NA 0.7244526935 AT2G06050/AT5G55120/ATCG01070 3 0 0.0196078431 8h Pf0-1 AvrRpm1 ADR1 + NRG1 dependent Up FALSE
GO:0009694 jasmonic acid metabolic process 13/1290 160/20876 0.1907292994 NA 0.9999999996 AT1G19640/AT1G32640/AT1G55020/AT1G58200/AT1G70700/AT1G75450/AT2G41470/AT2G46520/AT3G17860/AT4G08170/AT4G10390/AT4G31780/AT5G62210 13 0 0.0100775194 4h Pf0-1 AvrRpm1 Col 0 ETI Up FALSE
GO:0009694 jasmonic acid metabolic process 35/2082 160/20876 6.36715630886191e-06 0.0007905886 0.0007484201 AT1G01260/AT1G01720/AT1G05800/AT1G19640/AT1G20510/AT1G44350/AT1G51950/AT1G58200/AT1G59640/AT1G61890/AT1G66760/AT1G72450/AT1G74950/AT1G75450/AT2G06050/AT2G29450/AT2G34600/AT2G41470/AT2G44810/AT2G46370/AT2G46510/AT2G46520/AT3G02150/AT3G25760/AT3G25770/AT3G51450/AT4G11140/AT4G24380/AT4G33905/A…
GO:0009694 jasmonic acid metabolic process 4/61 160/20876 0.0012348272 NA 0.1521425028 AT1G58200/AT3G17860/AT4G10390/AT4G31780 4 0 0.0655737705 4h Pf0-1 AvrRpm1 NRG1 specific Up FALSE
GO:0009694 jasmonic acid metabolic process 4/63 160/20876 0.0013928868 NA 0.2118654085 AT1G20510/AT1G44350/AT1G59640/AT2G44810 4 0 0.0634920635 8h Pf0-1 AvrRpm1 NRG1 specific Up FALSE
GO:0009694 jasmonic acid metabolic process 7/493 160/20876 0.0856466309 NA 0.999988928 AT1G70700/AT2G41470/AT1G55020/AT1G58200/AT3G17860/AT4G10390/AT4G31780 7 0 0.014198783 4h Pf0-1 AvrRpm1 RNL dependent Up FALSE
GO:0009694 jasmonic acid metabolic process 9/343 160/20876 0.0013512681 NA 0.4289471417 AT2G06050/AT5G55120/ATCG01070/AT2G41470/AT5G57150/AT1G20510/AT1G44350/AT1G59640/AT2G44810 9 0 0.0262390671 8h Pf0-1 AvrRpm1 RNL dependent Up FALSE
GO:0009694 jasmonic acid metabolic process 2/236 160/20876 0.5420467605 NA 0.6985753728 AT4G10390/AT4G37150 2 547 0.0084745763 4h Pf0-1 AvrRps4 ADR1 + NRG1 dependent Up FALSE
GO:0009694 jasmonic acid metabolic process 5/401 160/20876 0.1950259584 NA 0.5927627285 AT1G01720/AT2G06050/AT2G34600/AT5G57150/AT5G63450 5 921 0.0124688279 8h Pf0-1 AvrRps4 ADR1 + NRG1 dependent Up FALSE
GO:0009694 jasmonic acid metabolic process 2/423 160/20876 0.8381761952 NA 0.8819827481 AT4G10390/AT4G37150 2 780 0.0047281324 4h Pf0-1 AvrRps4 Col 0 ETI Up FALSE
GO:0009694 jasmonic acid metabolic process 8/1112 160/20876 0.6234775771 NA 0.8832705081 AT1G01720/AT1G44350/AT2G06050/AT2G34600/AT4G05160/AT4G24380/AT5G57150/AT5G63450 8 2840 0.0071942446 8h Pf0-1 AvrRps4 Col 0 ETI Up FALSE
GO:0009694 jasmonic acid metabolic process 2/122 160/20876 0.2401894165 NA 0.6262100266 AT1G44350/AT4G24380 2 0 0.0163934426 8h Pf0-1 AvrRps4 NRG1 specific Up FALSE
GO:0009694 jasmonic acid metabolic process 2/366 160/20876 0.7736686122 NA 0.9115195579 AT4G10390/AT4G37150 2 707 0.0054644809 4h Pf0-1 AvrRps4 RNL dependent Up FALSE
GO:0009694 jasmonic acid metabolic process 7/1077 160/20876 0.7245216903 NA 0.8766497818 AT1G01720/AT2G06050/AT2G34600/AT5G57150/AT5G63450/AT1G44350/AT4G24380 7 2919 0.0064995357 8h Pf0-1 AvrRps4 RNL dependent Up FALSE
GO:0009694 jasmonic acid metabolic process 3/101 160/20876 0.0427080732 NA 0.4108176894 AT3G22400/AT5G57150/AT5G60300 3 10 0.0297029703 8h Pf0-1 AvrRpt2 ADR1 / NRG1 redundant Up FALSE
GO:0009694 jasmonic acid metabolic process 1/140 160/20876 0.6606595917 NA 0.7648480516 AT2G22330 1 0 0.0071428571 4h Pf0-1 AvrRpt2 ADR1 + NRG1 dependent Up FALSE
GO:0009694 jasmonic acid metabolic process 2/123 160/20876 0.243021941 NA 0.7835932701 AT2G06050/AT5G55120 2 0 0.0162601626 8h Pf0-1 AvrRpt2 ADR1 + NRG1 dependent Up FALSE
GO:0009694 jasmonic acid metabolic process 4/660 160/20876 0.7486872911 NA 0.8951116337 AT1G19640/AT2G22330/AT2G46520/AT5G63980 4 1277 0.0060606061 4h Pf0-1 AvrRpt2 Col 0 ETI Up FALSE
GO:0009694 jasmonic acid metabolic process 11/1407 160/20876 0.5177257049 NA 0.9161231609 AT1G01720/AT1G05800/AT1G20510/AT1G44350/AT2G06050/AT3G22400/AT4G05160/AT4G24380/AT5G55120/AT5G57150/AT5G60300 11 1859 0.0078180526 8h Pf0-1 AvrRpt2 Col 0 ETI Up FALSE
GO:0009694 jasmonic acid metabolic process 2/50 160/20876 0.0562903977 NA 0.5581054847 AT1G20510/AT1G44350 2 0 0.04 8h Pf0-1 AvrRpt2 NRG1 specific Up FALSE
GO:0009694 jasmonic acid metabolic process 1/309 160/20876 0.9088431356 NA 0.8977939797 AT2G22330 1 14 0.003236246 4h Pf0-1 AvrRpt2 RNL dependent Up FALSE
GO:0009694 jasmonic acid metabolic process 7/357 160/20876 0.020394191 NA 0.9997349379 AT2G06050/AT5G55120/AT3G22400/AT5G57150/AT5G60300/AT1G20510/AT1G44350 7 0 0.0196078431 8h Pf0-1 AvrRpt2 RNL dependent Up FALSE
GO:0009696 salicylic acid metabolic process 4/252 222/20876 0.2806367427 NA 0.99116379 AT3G48080/AT3G60190/AT5G04720/AT5G24210 4 0 0.0158730159 4h Pf0-1 AvrRpm1 ADR1 + NRG1 dependent Up FALSE
GO:0009696 salicylic acid metabolic process 1/153 222/20876 0.8063620738 NA 0.9183245371 AT4G11260 1 0 0.0065359477 8h Pf0-1 AvrRpm1 ADR1 + NRG1 dependent Up FALSE
GO:0009696 salicylic acid metabolic process 1/104 222/20876 0.6719694039 NA 0.8152349592 AT1G02860 1 0 0.0096153846 4h Pf0-1 AvrRpm1 ADR1 specific Up FALSE
GO:0009696 salicylic acid metabolic process 10/1290 222/20876 0.8856129827 NA 0.9999999996 AT1G02860/AT1G05010/AT1G17600/AT3G14470/AT3G48080/AT3G48090/AT3G56400/AT3G60190/AT5G04720/AT5G24210 10 0 0.007751938 4h Pf0-1 AvrRpm1 Col 0 ETI Up FALSE
GO:0009696 salicylic acid metabolic process 14/2082 222/20876 0.9797519563 NA 0.9466619569 AT1G05010/AT1G10170/AT1G32130/AT2G03760/AT2G04305/AT2G30770/AT3G07720/AT3G14470/AT4G10500/AT4G11260/AT4G35600/AT5G22000/AT5G47070/AT5G60410 14 1406 0.0067243036 8h Pf0-1 AvrRpm1 Col 0 ETI Up FALSE
GO:0009696 salicylic acid metabolic process 1/63 222/20876 0.4906150136 NA 0.6633344512 AT4G10500 1 0 0.0158730159 8h Pf0-1 AvrRpm1 NRG1 specific Up FALSE
GO:0009696 salicylic acid metabolic process 5/493 222/20876 0.6045791739 NA 0.999988928 AT3G48080/AT3G60190/AT5G04720/AT5G24210/AT1G02860 5 0 0.0101419878 4h Pf0-1 AvrRpm1 RNL dependent Up FALSE
GO:0009696 salicylic acid metabolic process 2/343 222/20876 0.8823110505 NA 0.998453689 AT4G11260/AT4G10500 2 0 0.0058309038 8h Pf0-1 AvrRpm1 RNL dependent Up FALSE
GO:0009696 salicylic acid metabolic process 7/239 222/20876 0.0142697545 NA 0.1955647804 AT1G10170/AT2G04305/AT3G07720/AT3G14470/AT3G48090/AT4G35600/AT5G47070 7 232 0.0292887029 8h Pf0-1 AvrRps4 ADR1 / NRG1 redundant Up FALSE
GO:0009696 salicylic acid metabolic process 14/236 222/20876 2.52555597052921e-07 6.64221220249183e-05 5.70687033340636e-05 AT1G17600/AT1G75040/AT2G14560/AT2G14610/AT3G48080/AT3G48090/AT3G57240/AT3G57260/AT3G60190/AT4G10500/AT4G37150/AT5G04720/AT5G24210/AT5G24530 14 547 0.0593220339 4h Pf0-1 AvrRps4 ADR1 + NRG1 dependent Up TRUE
GO:0009696 salicylic acid metabolic process 8/401 222/20876 0.0655152913 NA 0.4001637976 AT1G17610/AT1G32130/AT3G45640/AT3G57260/AT4G11260/AT4G26070/AT5G55450/AT5G60410 8 921 0.0199501247 8h Pf0-1 AvrRps4 ADR1 + NRG1 dependent Up FALSE
GO:0009696 salicylic acid metabolic process 2/86 222/20876 0.2325978453 NA 0.4050436812 AT3G14470/AT3G56400 2 88 0.023255814 4h Pf0-1 AvrRps4 ADR1 specific Up FALSE
GO:0009696 salicylic acid metabolic process 1/315 222/20876 0.9664071248 NA 0.8891735494 AT5G22000 1 540 0.0031746032 8h Pf0-1 AvrRps4 ADR1 specific Up FALSE
GO:0009696 salicylic acid metabolic process 16/423 222/20876 1.29565427411409e-05 0.0010602771 0.0009353715 AT1G17600/AT1G75040/AT2G14560/AT2G14610/AT3G14470/AT3G48080/AT3G48090/AT3G56400/AT3G57240/AT3G57260/AT3G60190/AT4G10500/AT4G37150/AT5G04720/AT5G24210/AT5G24530 16 780 0.0378250591 4h Pf0-1 AvrRps4 Col 0 ETI Up TRUE
GO:0009696 salicylic acid metabolic process 21/1112 222/20876 0.0078697064 NA 0.0716623219 AT1G05010/AT1G07640/AT1G10170/AT1G17610/AT1G32130/AT2G03760/AT2G04305/AT2G30770/AT3G07720/AT3G14470/AT3G45640/AT3G48090/AT3G57260/AT4G10500/AT4G11260/AT4G26070/AT4G35600/AT5G22000/AT5G47070/AT5G55450/AT5G60410 21 2840 0.0188848921 8h Pf0-1 AvrRps4 Col 0 ETI Up FALSE
GO:0009696 salicylic acid metabolic process 4/122 222/20876 0.041436107 NA 0.5191472802 AT1G05010/AT2G03760/AT2G30770/AT4G10500 4 0 0.0327868852 8h Pf0-1 AvrRps4 NRG1 specific Up FALSE
GO:0009696 salicylic acid metabolic process 16/366 222/20876 2.08258129486452e-06 0.0001607059 0.0001465114 AT1G17600/AT1G75040/AT2G14560/AT2G14610/AT3G48080/AT3G48090/AT3G57240/AT3G57260/AT3G60190/AT4G10500/AT4G37150/AT5G04720/AT5G24210/AT5G24530/AT3G14470/AT3G56400 16 707 0.043715847 4h Pf0-1 AvrRps4 RNL dependent Up TRUE
GO:0009696 salicylic acid metabolic process 20/1077 222/20876 0.0111766175 NA 0.0937702954 AT1G17610/AT1G32130/AT3G45640/AT3G57260/AT4G11260/AT4G26070/AT5G55450/AT5G60410/AT5G22000/AT1G10170/AT2G04305/AT3G07720/AT3G14470/AT3G48090/AT4G35600/AT5G47070/AT1G05010/AT2G03760/AT2G30770/AT4G10500 20 2919 0.0185701021 8h Pf0-1 AvrRps4 RNL dependent Up FALSE
GO:0009696 salicylic acid metabolic process 1/40 222/20876 0.3482204277 NA 0.43765074 AT4G29810 1 0 0.025 4h Pf0-1 AvrRpt2 ADR1 / NRG1 redundant Up FALSE
GO:0009696 salicylic acid metabolic process 1/101 222/20876 0.6612241362 NA 0.7813035769 AT1G10170 1 10 0.0099009901 8h Pf0-1 AvrRpt2 ADR1 / NRG1 redundant Up FALSE
GO:0009696 salicylic acid metabolic process 4/140 222/20876 0.0626083982 NA 0.3991572943 AT1G17610/AT3G48080/AT3G60190/AT4G26090 4 0 0.0285714286 4h Pf0-1 AvrRpt2 ADR1 + NRG1 dependent Up FALSE
GO:0009696 salicylic acid metabolic process 1/123 222/20876 0.7325685735 NA 0.8744592272 AT4G11260 1 0 0.0081300813 8h Pf0-1 AvrRpt2 ADR1 + NRG1 dependent Up FALSE
GO:0009696 salicylic acid metabolic process 1/100 222/20876 0.65756508 NA 0.7461592335 AT5G04720 1 14 0.01 4h Pf0-1 AvrRpt2 ADR1 specific Up FALSE
GO:0009696 salicylic acid metabolic process 11/660 222/20876 0.0952748022 NA 0.4090228865 AT1G17600/AT1G17610/AT3G14470/AT3G48080/AT3G48090/AT3G56400/AT3G60190/AT4G26090/AT4G29810/AT5G04720/AT5G24210 11 1277 0.0166666667 4h Pf0-1 AvrRpt2 Col 0 ETI Up FALSE
GO:0009696 salicylic acid metabolic process 19/1407 222/20876 0.1691911042 NA 0.736780295 AT1G05010/AT1G07640/AT1G10170/AT1G17610/AT1G32130/AT2G03760/AT2G04305/AT2G30770/AT3G07720/AT3G14470/AT3G45640/AT3G48090/AT4G10500/AT4G11260/AT4G26070/AT4G35600/AT5G22000/AT5G47070/AT5G60410 19 1859 0.013503909 8h Pf0-1 AvrRpt2 Col 0 ETI Up FALSE
GO:0009696 salicylic acid metabolic process 1/50 222/20876 0.4144420656 NA 0.5816730745 AT4G10500 1 0 0.02 8h Pf0-1 AvrRpt2 NRG1 specific Up FALSE
GO:0009696 salicylic acid metabolic process 6/309 222/20876 0.1128087217 NA 0.4489043574 AT1G17610/AT3G48080/AT3G60190/AT4G26090/AT5G04720/AT4G29810 6 14 0.0194174757 4h Pf0-1 AvrRpt2 RNL dependent Up FALSE
GO:0009696 salicylic acid metabolic process 3/357 222/20876 0.7345748194 NA 0.9997349379 AT4G11260/AT1G10170/AT4G10500 3 0 0.0084033613 8h Pf0-1 AvrRpt2 RNL dependent Up FALSE
GO:0009697 salicylic acid biosynthetic process 4/252 209/20876 0.2461682644 NA 0.99116379 AT3G48080/AT3G60190/AT5G04720/AT5G24210 4 0 0.0158730159 4h Pf0-1 AvrRpm1 ADR1 + NRG1 dependent Up FALSE
GO:0009697 salicylic acid biosynthetic process 1/153 209/20876 0.7867177074 NA 0.9183245371 AT4G11260 1 0 0.0065359477 8h Pf0-1 AvrRpm1 ADR1 + NRG1 dependent Up FALSE
GO:0009697 salicylic acid biosynthetic process 1/104 209/20876 0.649728197 NA 0.8063497546 AT1G02860 1 0 0.0096153846 4h Pf0-1 AvrRpm1 ADR1 specific Up FALSE
GO:0009697 salicylic acid biosynthetic process 10/1290 209/20876 0.8382122117 NA 0.9999999996 AT1G02860/AT1G05010/AT1G17600/AT3G14470/AT3G48080/AT3G48090/AT3G56400/AT3G60190/AT5G04720/AT5G24210 10 0 0.007751938 4h Pf0-1 AvrRpm1 Col 0 ETI Up FALSE
GO:0009697 salicylic acid biosynthetic process 13/2082 209/20876 0.9793938861 NA 0.9466619569 AT1G05010/AT1G10170/AT1G32130/AT2G03760/AT2G04305/AT2G30770/AT3G07720/AT3G14470/AT4G10500/AT4G11260/AT4G35600/AT5G22000/AT5G47070 13 1406 0.0062439962 8h Pf0-1 AvrRpm1 Col 0 ETI Up FALSE
GO:0009697 salicylic acid biosynthetic process 1/63 209/20876 0.4699854017 NA 0.6558463597 AT4G10500 1 0 0.0158730159 8h Pf0-1 AvrRpm1 NRG1 specific Up FALSE
GO:0009697 salicylic acid biosynthetic process 5/493 209/20876 0.5509612368 NA 0.999988928 AT3G48080/AT3G60190/AT5G04720/AT5G24210/AT1G02860 5 0 0.0101419878 4h Pf0-1 AvrRpm1 RNL dependent Up FALSE
GO:0009697 salicylic acid biosynthetic process 2/343 209/20876 0.8605305772 NA 0.998453689 AT4G11260/AT4G10500 2 0 0.0058309038 8h Pf0-1 AvrRpm1 RNL dependent Up FALSE
GO:0009697 salicylic acid biosynthetic process 7/239 209/20876 0.0105157251 NA 0.1759986089 AT1G10170/AT2G04305/AT3G07720/AT3G14470/AT3G48090/AT4G35600/AT5G47070 7 232 0.0292887029 8h Pf0-1 AvrRps4 ADR1 / NRG1 redundant Up FALSE
GO:0009697 salicylic acid biosynthetic process 13/236 209/20876 7.98016451877148e-07 0.000125927 0.0001081942 AT1G17600/AT1G75040/AT2G14560/AT2G14610/AT3G48080/AT3G48090/AT3G57240/AT3G57260/AT3G60190/AT4G10500/AT5G04720/AT5G24210/AT5G24530 13 547 0.0550847458 4h Pf0-1 AvrRps4 ADR1 + NRG1 dependent Up TRUE
GO:0009697 salicylic acid biosynthetic process 7/401 209/20876 0.1091194099 NA 0.5231988549 AT1G17610/AT1G32130/AT3G45640/AT3G57260/AT4G11260/AT4G26070/AT5G55450 7 921 0.0174563591 8h Pf0-1 AvrRps4 ADR1 + NRG1 dependent Up FALSE
GO:0009697 salicylic acid biosynthetic process 2/86 209/20876 0.2129064555 NA 0.4004135444 AT3G14470/AT3G56400 2 88 0.023255814 4h Pf0-1 AvrRps4 ADR1 specific Up FALSE
GO:0009697 salicylic acid biosynthetic process 1/315 209/20876 0.9589808131 NA 0.8891735494 AT5G22000 1 540 0.0031746032 8h Pf0-1 AvrRps4 ADR1 specific Up FALSE
GO:0009697 salicylic acid biosynthetic process 15/423 209/20876 2.52730038683207e-05 0.0013945896 0.0012303004 AT1G17600/AT1G75040/AT2G14560/AT2G14610/AT3G14470/AT3G48080/AT3G48090/AT3G56400/AT3G57240/AT3G57260/AT3G60190/AT4G10500/AT5G04720/AT5G24210/AT5G24530 15 780 0.0354609929 4h Pf0-1 AvrRps4 Col 0 ETI Up TRUE
GO:0009697 salicylic acid biosynthetic process 20/1112 209/20876 0.0082714881 NA 0.0736298201 AT1G05010/AT1G07640/AT1G10170/AT1G17610/AT1G32130/AT2G03760/AT2G04305/AT2G30770/AT3G07720/AT3G14470/AT3G45640/AT3G48090/AT3G57260/AT4G10500/AT4G11260/AT4G26070/AT4G35600/AT5G22000/AT5G47070/AT5G55450 20 2840 0.0179856115 8h Pf0-1 AvrRps4 Col 0 ETI Up FALSE
GO:0009697 salicylic acid biosynthetic process 4/122 209/20876 0.0343927423 NA 0.5191472802 AT1G05010/AT2G03760/AT2G30770/AT4G10500 4 0 0.0327868852 8h Pf0-1 AvrRps4 NRG1 specific Up FALSE
GO:0009697 salicylic acid biosynthetic process 15/366 209/20876 4.56568493546633e-06 0.0002486955 0.0002267294 AT1G17600/AT1G75040/AT2G14560/AT2G14610/AT3G48080/AT3G48090/AT3G57240/AT3G57260/AT3G60190/AT4G10500/AT5G04720/AT5G24210/AT5G24530/AT3G14470/AT3G56400 15 707 0.0409836066 4h Pf0-1 AvrRps4 RNL dependent Up TRUE
GO:0009697 salicylic acid biosynthetic process 19/1077 209/20876 0.012045223 NA 0.0975864273 AT1G17610/AT1G32130/AT3G45640/AT3G57260/AT4G11260/AT4G26070/AT5G55450/AT5G22000/AT1G10170/AT2G04305/AT3G07720/AT3G14470/AT3G48090/AT4G35600/AT5G47070/AT1G05010/AT2G03760/AT2G30770/AT4G10500 19 2919 0.017641597 8h Pf0-1 AvrRps4 RNL dependent Up FALSE
GO:0009697 salicylic acid biosynthetic process 1/40 209/20876 0.3315918352 NA 0.4319038129 AT4G29810 1 0 0.025 4h Pf0-1 AvrRpt2 ADR1 / NRG1 redundant Up FALSE
GO:0009697 salicylic acid biosynthetic process 1/101 209/20876 0.6389399665 NA 0.7813035769 AT1G10170 1 10 0.0099009901 8h Pf0-1 AvrRpt2 ADR1 / NRG1 redundant Up FALSE
GO:0009697 salicylic acid biosynthetic process 4/140 209/20876 0.0523916981 NA 0.3991572943 AT1G17610/AT3G48080/AT3G60190/AT4G26090 4 0 0.0285714286 4h Pf0-1 AvrRpt2 ADR1 + NRG1 dependent Up FALSE
GO:0009697 salicylic acid biosynthetic process 1/123 209/20876 0.7109826675 NA 0.8744592272 AT4G11260 1 0 0.0081300813 8h Pf0-1 AvrRpt2 ADR1 + NRG1 dependent Up FALSE
GO:0009697 salicylic acid biosynthetic process 1/100 209/20876 0.6352709069 NA 0.7461592335 AT5G04720 1 14 0.01 4h Pf0-1 AvrRpt2 ADR1 specific Up FALSE
GO:0009697 salicylic acid biosynthetic process 11/660 209/20876 0.0688108634 NA 0.3587132727 AT1G17600/AT1G17610/AT3G14470/AT3G48080/AT3G48090/AT3G56400/AT3G60190/AT4G26090/AT4G29810/AT5G04720/AT5G24210 11 1277 0.0166666667 4h Pf0-1 AvrRpt2 Col 0 ETI Up FALSE
GO:0009697 salicylic acid biosynthetic process 18/1407 209/20876 0.1704293473 NA 0.7396394884 AT1G05010/AT1G07640/AT1G10170/AT1G17610/AT1G32130/AT2G03760/AT2G04305/AT2G30770/AT3G07720/AT3G14470/AT3G45640/AT3G48090/AT4G10500/AT4G11260/AT4G26070/AT4G35600/AT5G22000/AT5G47070 18 1859 0.012793177 8h Pf0-1 AvrRpt2 Col 0 ETI Up FALSE
GO:0009697 salicylic acid biosynthetic process 1/50 209/20876 0.3957043919 NA 0.570224173 AT4G10500 1 0 0.02 8h Pf0-1 AvrRpt2 NRG1 specific Up FALSE
GO:0009697 salicylic acid biosynthetic process 6/309 209/20876 0.0910873457 NA 0.4238692128 AT1G17610/AT3G48080/AT3G60190/AT4G26090/AT5G04720/AT4G29810 6 14 0.0194174757 4h Pf0-1 AvrRpt2 RNL dependent Up FALSE
GO:0009697 salicylic acid biosynthetic process 3/357 209/20876 0.6964839687 NA 0.9997349379 AT4G11260/AT1G10170/AT4G10500 3 0 0.0084033613 8h Pf0-1 AvrRpt2 RNL dependent Up FALSE
GO:0009751 response to salicylic acid 2/65 473/20876 0.4350783213 NA 0.6725127092 AT4G13820/AT5G58670 2 0 0.0307692308 8h Pf0-1 AvrRpm1 ADR1 / NRG1 redundant Up FALSE
GO:0009751 response to salicylic acid 3/252 473/20876 0.9272194774 NA 0.99116379 AT2G26300/AT3G60190/AT5G63780 3 0 0.0119047619 4h Pf0-1 AvrRpm1 ADR1 + NRG1 dependent Up FALSE
GO:0009751 response to salicylic acid 4/153 473/20876 0.457660917 NA 0.85694174 AT1G68320/AT4G11260/AT5G09290/AT5G55120 4 0 0.0261437908 8h Pf0-1 AvrRpm1 ADR1 + NRG1 dependent Up FALSE
GO:0009751 response to salicylic acid 4/104 473/20876 0.2103225727 NA 0.7988120368 AT1G02860/AT1G73260/AT2G26400/AT5G67580 4 0 0.0384615385 4h Pf0-1 AvrRpm1 ADR1 specific Up FALSE
GO:0009751 response to salicylic acid 1/62 473/20876 0.7590182533 NA 0.7692959774 AT5G40170 1 0 0.0161290323 8h Pf0-1 AvrRpm1 ADR1 specific Up FALSE
GO:0009751 response to salicylic acid 34/1290 473/20876 0.2020972176 NA 0.9999999996 AT1G02860/AT1G05010/AT1G15780/AT1G17600/AT1G19300/AT1G19640/AT1G32640/AT1G49950/AT1G71390/AT1G73260/AT2G21120/AT2G26300/AT2G26400/AT2G29420/AT3G01420/AT3G03000/AT3G20770/AT3G28510/AT3G48090/AT3G55730/AT3G56400/AT3G60190/AT4G05320/AT4G13820/AT4G16890/AT4G19660/AT4G20380/AT4G36550/AT4G37610/AT5G40990/AT5G59430/AT5G…
GO:0009751 response to salicylic acid 48/2082 473/20876 0.4719044779 NA 0.9466619569 AT1G05010/AT1G05560/AT1G15780/AT1G19640/AT1G27320/AT1G32230/AT1G33600/AT1G68320/AT1G69260/AT1G73730/AT1G74950/AT1G75020/AT1G76680/AT1G77120/AT1G78600/AT1G79180/AT2G03760/AT2G04305/AT2G21120/AT2G26300/AT2G26530/AT2G29420/AT2G30770/AT2G33380/AT2G46510/AT3G55730/AT3G57530/AT4G05320/AT4G09460/AT4G11260/AT4G13820/AT4G…
GO:0009751 response to salicylic acid 7/493 473/20876 0.9326352964 NA 0.999988928 AT2G26300/AT3G60190/AT5G63780/AT1G02860/AT1G73260/AT2G26400/AT5G67580 7 0 0.014198783 4h Pf0-1 AvrRpm1 RNL dependent Up FALSE
GO:0009751 response to salicylic acid 7/343 473/20876 0.6624462554 NA 0.998453689 AT1G68320/AT4G11260/AT5G09290/AT5G55120/AT5G40170/AT4G13820/AT5G58670 7 0 0.0204081633 8h Pf0-1 AvrRpm1 RNL dependent Up FALSE
GO:0009751 response to salicylic acid 8/239 473/20876 0.1768395501 NA 0.6978217835 AT1G69260/AT1G75020/AT2G04305/AT2G26300/AT3G48090/AT4G13820/AT4G19660/AT4G35600 8 232 0.0334728033 8h Pf0-1 AvrRps4 ADR1 / NRG1 redundant Up FALSE
GO:0009751 response to salicylic acid 19/236 473/20876 2.01716862204175e-06 0.0001989433 0.0001709285 AT1G17600/AT1G18350/AT1G73260/AT1G75040/AT2G14560/AT2G14610/AT2G26300/AT2G32680/AT3G01420/AT3G48090/AT3G55730/AT3G57240/AT3G57260/AT3G60190/AT4G19660/AT5G10380/AT5G24530/AT5G40990/AT5G49570 19 547 0.0805084746 4h Pf0-1 AvrRps4 ADR1 + NRG1 dependent Up TRUE
GO:0009751 response to salicylic acid 21/401 473/20876 0.0003563181 0.0109080827 0.0100579588 AT1G17610/AT1G19300/AT1G21250/AT1G73730/AT1G77120/AT2G21120/AT2G26530/AT2G32680/AT3G45640/AT3G57260/AT4G11260/AT4G16890/AT4G26070/AT4G34460/AT4G36030/AT4G36500/AT5G09290/AT5G10380/AT5G40170/AT5G55450/AT5G67580 21 921 0.0523690773 8h Pf0-1 AvrRps4 ADR1 + NRG1 dependent Up TRUE
GO:0009751 response to salicylic acid 9/86 473/20876 0.0001431245 0.011879333 0.0100940432 AT1G15780/AT1G71390/AT2G21120/AT2G26400/AT3G28510/AT3G56400/AT4G16890/AT4G37610/AT5G09290 9 88 0.1046511628 4h Pf0-1 AvrRps4 ADR1 specific Up TRUE
GO:0009751 response to salicylic acid 5/315 473/20876 0.8442654735 NA 0.8891735494 AT1G15780/AT1G78600/AT3G55730/AT4G05320/AT4G29380 5 540 0.0158730159 8h Pf0-1 AvrRps4 ADR1 specific Up FALSE
GO:0009751 response to salicylic acid 29/423 473/20876 1.4052426572557e-07 6.89974144712549e-05 6.08691951011286e-05 AT1G15780/AT1G17600/AT1G18350/AT1G71390/AT1G73260/AT1G75040/AT2G14560/AT2G14610/AT2G21120/AT2G26300/AT2G26400/AT2G32680/AT3G01420/AT3G28510/AT3G48090/AT3G55730/AT3G56400/AT3G57240/AT3G57260/AT3G60190/AT4G13820/AT4G16890/AT4G19660/AT4G37610/AT5G09290/AT5G10380/AT5G24530/AT5G40990/AT…
GO:0009751 response to salicylic acid 40/1112 473/20876 0.0027265543 0.0380838063 0.0336383038 AT1G05010/AT1G07640/AT1G15780/AT1G17610/AT1G19300/AT1G21250/AT1G32230/AT1G69260/AT1G73730/AT1G75020/AT1G77120/AT1G78600/AT2G03760/AT2G04305/AT2G21120/AT2G26300/AT2G26530/AT2G30770/AT2G32680/AT3G45640/AT3G48090/AT3G55730/AT3G57260/AT4G05320/AT4G11260/AT4G13820/AT4G16890/AT4G19660/AT4G26070/AT4G29380/AT4G…
GO:0009751 response to salicylic acid 5/122 473/20876 0.1440411698 NA 0.5675579339 AT1G05010/AT1G32230/AT2G03760/AT2G30770/AT5G40990 5 0 0.0409836066 8h Pf0-1 AvrRps4 NRG1 specific Up FALSE
GO:0009751 response to salicylic acid 28/366 473/20876 2.33125182556959e-08 1.07936959523872e-05 9.84033665319375e-06 AT1G17600/AT1G18350/AT1G73260/AT1G75040/AT2G14560/AT2G14610/AT2G26300/AT2G32680/AT3G01420/AT3G48090/AT3G55730/AT3G57240/AT3G57260/AT3G60190/AT4G19660/AT5G10380/AT5G24530/AT5G40990/AT5G49570/AT1G15780/AT1G71390/AT2G21120/AT2G26400/AT3G28510/AT3G56400/AT4G16890/AT4G37610/AT5G09290 2…
GO:0009751 response to salicylic acid 39/1077 473/20876 0.0027395725 0.0368700804 0.0323221497 AT1G17610/AT1G19300/AT1G21250/AT1G73730/AT1G77120/AT2G21120/AT2G26530/AT2G32680/AT3G45640/AT3G57260/AT4G11260/AT4G16890/AT4G26070/AT4G34460/AT4G36030/AT4G36500/AT5G09290/AT5G10380/AT5G40170/AT5G55450/AT5G67580/AT1G15780/AT1G78600/AT3G55730/AT4G05320/AT4G29380/AT1G69260/AT1G75020/AT2G04305/AT2G26300/AT3G…
GO:0009751 response to salicylic acid 1/40 473/20876 0.600521885 NA 0.5629841509 AT4G29810 1 0 0.025 4h Pf0-1 AvrRpt2 ADR1 / NRG1 redundant Up FALSE
GO:0009751 response to salicylic acid 4/140 473/20876 0.3918017266 NA 0.595067284 AT1G17610/AT3G60190/AT4G26090/AT5G49570 4 0 0.0285714286 4h Pf0-1 AvrRpt2 ADR1 + NRG1 dependent Up FALSE
GO:0009751 response to salicylic acid 6/123 473/20876 0.0612232749 NA 0.7835932701 AT1G21250/AT3G03000/AT4G11260/AT4G36550/AT5G09290/AT5G55120 6 0 0.0487804878 8h Pf0-1 AvrRpt2 ADR1 + NRG1 dependent Up FALSE
GO:0009751 response to salicylic acid 7/100 473/20876 0.0076995499 NA 0.3070868079 AT1G73260/AT2G26300/AT3G28510/AT4G05320/AT4G19660/AT4G36550/AT5G40990 7 14 0.07 4h Pf0-1 AvrRpt2 ADR1 specific Up FALSE
GO:0009751 response to salicylic acid 1/83 473/20876 0.8513263751 NA 0.863323547 AT1G78600 1 0 0.0120481928 8h Pf0-1 AvrRpt2 ADR1 specific Up FALSE
GO:0009751 response to salicylic acid 31/660 473/20876 0.0001154962 0.016846208 0.0150794477 AT1G15780/AT1G17600/AT1G17610/AT1G18350/AT1G19300/AT1G19640/AT1G49950/AT1G71390/AT1G73260/AT2G21120/AT2G26300/AT2G26400/AT3G01420/AT3G03000/AT3G28510/AT3G48090/AT3G55730/AT3G56400/AT3G60190/AT4G05320/AT4G13820/AT4G16890/AT4G19660/AT4G20380/AT4G26090/AT4G29810/AT4G36550/AT4G37610/AT5G09290/AT5G40990/AT5G49…
GO:0009751 response to salicylic acid 43/1407 473/20876 0.0282465056 NA 0.2472423347 AT1G05010/AT1G07640/AT1G15780/AT1G17610/AT1G19300/AT1G21250/AT1G32230/AT1G33600/AT1G73730/AT1G75020/AT1G78600/AT2G03760/AT2G04305/AT2G16060/AT2G20370/AT2G21120/AT2G26300/AT2G26530/AT2G30770/AT3G03000/AT3G45640/AT3G48090/AT3G55730/AT3G57530/AT4G03110/AT4G05320/AT4G11260/AT4G13820/AT4G16890/AT4G19660/AT4G20380/AT4G…
GO:0009751 response to salicylic acid 1/29 473/20876 0.485767511 NA 0.3669862838 AT1G18350 1 0 0.0344827586 4h Pf0-1 AvrRpt2 NRG1 specific Up FALSE
GO:0009751 response to salicylic acid 13/309 473/20876 0.0245969326 NA 0.2094622996 AT1G17610/AT3G60190/AT4G26090/AT5G49570/AT1G73260/AT2G26300/AT3G28510/AT4G05320/AT4G19660/AT4G36550/AT5G40990/AT4G29810/AT1G18350 13 14 0.0420711974 4h Pf0-1 AvrRpt2 RNL dependent Up FALSE
GO:0009751 response to salicylic acid 7/357 473/20876 0.7023533906 NA 0.9997349379 AT1G21250/AT3G03000/AT4G11260/AT4G36550/AT5G09290/AT5G55120/AT1G78600 7 0 0.0196078431 8h Pf0-1 AvrRpt2 RNL dependent Up FALSE
GO:0009817 defense response to fungus, incompatible interaction 1/153 44/20876 0.2767483978 NA 0.8161784433 AT4G11260 1 0 0.0065359477 8h Pf0-1 AvrRpm1 ADR1 + NRG1 dependent Up FALSE
GO:0009817 defense response to fungus, incompatible interaction 1/104 44/20876 0.1974604173 NA 0.7988120368 AT4G16860 1 0 0.0096153846 4h Pf0-1 AvrRpm1 ADR1 specific Up FALSE
GO:0009817 defense response to fungus, incompatible interaction 6/1290 44/20876 0.0521482731 NA 0.9287478609 AT1G56510/AT3G63420/AT4G16860/AT4G16950/AT4G19660/AT5G40990 6 0 0.0046511628 4h Pf0-1 AvrRpm1 Col 0 ETI Up FALSE
GO:0009817 defense response to fungus, incompatible interaction 7/2082 44/20876 0.1439486219 NA 0.7900518262 AT1G29340/AT4G11260/AT4G11650/AT4G19660/AT4G34460/AT5G40990/AT5G42740 7 1406 0.0033621518 8h Pf0-1 AvrRpm1 Col 0 ETI Up FALSE
GO:0009817 defense response to fungus, incompatible interaction 1/493 44/20876 0.6509888943 NA 0.999988928 AT4G16860 1 0 0.0020283976 4h Pf0-1 AvrRpm1 RNL dependent Up FALSE
GO:0009817 defense response to fungus, incompatible interaction 1/343 44/20876 0.5179456344 NA 0.998453689 AT4G11260 1 0 0.0029154519 8h Pf0-1 AvrRpm1 RNL dependent Up FALSE
GO:0009817 defense response to fungus, incompatible interaction 2/239 44/20876 0.0902978761 NA 0.5735146973 AT4G11650/AT4G19660 2 232 0.0083682008 8h Pf0-1 AvrRps4 ADR1 / NRG1 redundant Up FALSE
GO:0009817 defense response to fungus, incompatible interaction 4/236 44/20876 0.0015160388 0.0299038652 0.025692868 AT4G16950/AT4G19660/AT4G37150/AT5G40990 4 547 0.0169491525 4h Pf0-1 AvrRps4 ADR1 + NRG1 dependent Up TRUE
GO:0009817 defense response to fungus, incompatible interaction 2/401 44/20876 0.2069038477 NA 0.5927627285 AT4G11260/AT4G34460 2 921 0.0049875312 8h Pf0-1 AvrRps4 ADR1 + NRG1 dependent Up FALSE
GO:0009817 defense response to fungus, incompatible interaction 1/86 44/20876 0.1662509961 NA 0.3580174122 AT4G16860 1 88 0.011627907 4h Pf0-1 AvrRps4 ADR1 specific Up FALSE
GO:0009817 defense response to fungus, incompatible interaction 2/315 44/20876 0.1423517029 NA 0.4948791889 AT1G29340/AT3G60820 2 540 0.0063492063 8h Pf0-1 AvrRps4 ADR1 specific Up FALSE
GO:0009817 defense response to fungus, incompatible interaction 5/423 44/20876 0.0018909459 0.0409942478 0.036164933 AT4G16860/AT4G16950/AT4G19660/AT4G37150/AT5G40990 5 780 0.011820331 4h Pf0-1 AvrRps4 Col 0 ETI Up TRUE
GO:0009817 defense response to fungus, incompatible interaction 7/1112 44/20876 0.0081276272 NA 0.0734282108 AT1G29340/AT3G60820/AT4G11260/AT4G11650/AT4G19660/AT4G34460/AT5G40990 7 2840 0.006294964 8h Pf0-1 AvrRps4 Col 0 ETI Up FALSE
GO:0009817 defense response to fungus, incompatible interaction 1/122 44/20876 0.2275271637 NA 0.6166133199 AT5G40990 1 0 0.0081967213 8h Pf0-1 AvrRps4 NRG1 specific Up FALSE
GO:0009817 defense response to fungus, incompatible interaction 5/366 44/20876 0.0009982376 0.0234386173 0.0213683882 AT4G16950/AT4G19660/AT4G37150/AT5G40990/AT4G16860 5 707 0.0136612022 4h Pf0-1 AvrRps4 RNL dependent Up TRUE
GO:0009817 defense response to fungus, incompatible interaction 7/1077 44/20876 0.0068609043 NA 0.0626683619 AT4G11260/AT4G34460/AT1G29340/AT3G60820/AT4G11650/AT4G19660/AT5G40990 7 2919 0.0064995357 8h Pf0-1 AvrRps4 RNL dependent Up FALSE
GO:0009817 defense response to fungus, incompatible interaction 1/123 44/20876 0.2291648627 NA 0.7835932701 AT4G11260 1 0 0.0081300813 8h Pf0-1 AvrRpt2 ADR1 + NRG1 dependent Up FALSE
GO:0009817 defense response to fungus, incompatible interaction 4/100 44/20876 5.80788673519883e-05 0.0102993191 0.0095779185 AT3G44480/AT4G16860/AT4G19660/AT5G40990 4 14 0.04 4h Pf0-1 AvrRpt2 ADR1 specific Up TRUE
GO:0009817 defense response to fungus, incompatible interaction 6/660 44/20876 0.00247751 0.0426759815 0.0382003019 AT1G56510/AT3G44480/AT4G16860/AT4G16950/AT4G19660/AT5G40990 6 1277 0.0090909091 4h Pf0-1 AvrRpt2 Col 0 ETI Up TRUE
GO:0009817 defense response to fungus, incompatible interaction 7/1407 44/20876 0.026631565 NA 0.2418866961 AT1G29340/AT3G60820/AT4G11260/AT4G11650/AT4G19660/AT4G34460/AT5G40990 7 1859 0.0049751244 8h Pf0-1 AvrRpt2 Col 0 ETI Up FALSE
GO:0009817 defense response to fungus, incompatible interaction 4/309 44/20876 0.0040110157 NA 0.0616268453 AT3G44480/AT4G16860/AT4G19660/AT5G40990 4 14 0.0129449838 4h Pf0-1 AvrRpt2 RNL dependent Up FALSE
GO:0009817 defense response to fungus, incompatible interaction 1/357 44/20876 0.5322122344 NA 0.9997349379 AT4G11260 1 0 0.0028011204 8h Pf0-1 AvrRpt2 RNL dependent Up FALSE
GO:0009860 pollen tube growth 4/76 262/20876 0.0153688837 NA 0.5658415846 AT1G79400/AT2G30690/AT2G33460/AT4G17690 4 0 0.0526315789 4h Pf0-1 AvrRpm1 ADR1 / NRG1 redundant Up FALSE
GO:0009860 pollen tube growth 1/65 262/20876 0.5605364941 NA 0.7056928457 AT1G79400 1 0 0.0153846154 8h Pf0-1 AvrRpm1 ADR1 / NRG1 redundant Up FALSE
GO:0009860 pollen tube growth 4/252 262/20876 0.3895918046 NA 0.99116379 AT1G15990/AT1G27380/AT2G15340/AT3G52080 4 0 0.0158730159 4h Pf0-1 AvrRpm1 ADR1 + NRG1 dependent Up FALSE
GO:0009860 pollen tube growth 1/104 262/20876 0.7319984014 NA 0.8373738021 AT4G17530 1 0 0.0096153846 4h Pf0-1 AvrRpm1 ADR1 specific Up FALSE
GO:0009860 pollen tube growth 29/1290 262/20876 0.0017193544 NA 0.1658084774 AT1G15990/AT1G16380/AT1G19780/AT1G22110/AT1G27380/AT1G28550/AT1G64320/AT1G79400/AT2G15340/AT2G30690/AT2G33460/AT2G41630/AT3G07160/AT3G07960/AT3G23630/AT3G28770/AT3G46520/AT3G52080/AT3G57920/AT3G59530/AT3G59830/AT4G17530/AT4G17690/AT4G20050/AT5G04390/AT5G12180/AT5G17020/AT5G24940/AT5G45810 29 0 0.0224806202 4h Pf0-1 AvrRp…
GO:0009860 pollen tube growth 46/2082 262/20876 0.0001046209 0.0067776177 0.0064161128 AT1G19780/AT1G22110/AT1G27380/AT1G28550/AT1G35670/AT1G59640/AT1G61290/AT1G63930/AT1G64320/AT1G71820/AT1G79400/AT2G15340/AT2G24320/AT2G29410/AT2G30690/AT2G33460/AT2G41630/AT2G48150/AT3G01040/AT3G02810/AT3G10380/AT3G21180/AT3G28770/AT3G46520/AT3G52080/AT3G57920/AT3G59530/AT4G17530/AT4G17690/AT4G20050/AT4G24580/AT…
GO:0009860 pollen tube growth 1/63 262/20876 0.549259552 NA 0.6876153802 AT1G59640 1 0 0.0158730159 8h Pf0-1 AvrRpm1 NRG1 specific Up FALSE
GO:0009860 pollen tube growth 9/493 262/20876 0.1690304315 NA 0.999988928 AT1G15990/AT1G27380/AT2G15340/AT3G52080/AT4G17530/AT1G79400/AT2G30690/AT2G33460/AT4G17690 9 0 0.0182555781 4h Pf0-1 AvrRpm1 RNL dependent Up FALSE
GO:0009860 pollen tube growth 2/343 262/20876 0.9311349735 NA 0.998453689 AT1G79400/AT1G59640 2 0 0.0058309038 8h Pf0-1 AvrRpm1 RNL dependent Up FALSE
GO:0009860 pollen tube growth 6/239 262/20876 0.081432868 NA 0.5563318746 AT1G61290/AT2G29410/AT2G48150/AT3G46520/AT3G59530/AT5G45810 6 232 0.0251046025 8h Pf0-1 AvrRps4 ADR1 / NRG1 redundant Up FALSE
GO:0009860 pollen tube growth 7/236 262/20876 0.0298754391 NA 0.1646536821 AT1G09240/AT2G41630/AT3G07960/AT3G23630/AT3G46520/AT5G12180/AT5G45810 7 547 0.0296610169 4h Pf0-1 AvrRps4 ADR1 + NRG1 dependent Up FALSE
GO:0009860 pollen tube growth 9/401 262/20876 0.0670962169 NA 0.4072262065 AT1G35670/AT1G71270/AT1G71820/AT1G79400/AT2G19690/AT3G23630/AT4G20050/AT4G31230/AT5G12180 9 921 0.0224438903 8h Pf0-1 AvrRps4 ADR1 + NRG1 dependent Up FALSE
GO:0009860 pollen tube growth 5/315 262/20876 0.36189589 NA 0.6575400874 AT1G28550/AT5G10660/AT5G15470/AT5G17020/AT5G58170 5 540 0.0158730159 8h Pf0-1 AvrRps4 ADR1 specific Up FALSE
GO:0009860 pollen tube growth 9/423 262/20876 0.086675749 NA 0.3337269776 AT1G09240/AT1G19780/AT1G28550/AT2G41630/AT3G07960/AT3G23630/AT3G46520/AT5G12180/AT5G45810 9 780 0.0212765957 4h Pf0-1 AvrRps4 Col 0 ETI Up FALSE
GO:0009860 pollen tube growth 24/1112 262/20876 0.0069925213 NA 0.0668583176 AT1G28550/AT1G35670/AT1G61290/AT1G71270/AT1G71820/AT1G79400/AT2G19690/AT2G29410/AT2G48150/AT3G02810/AT3G10380/AT3G23630/AT3G46520/AT3G59530/AT4G20050/AT4G24580/AT4G31230/AT4G34440/AT5G10660/AT5G12180/AT5G15470/AT5G17020/AT5G45810/AT5G58170 24 2840 0.0215827338 8h Pf0-1 AvrRps4 Col 0 ETI Up FALSE
GO:0009860 pollen tube growth 4/122 262/20876 0.0678503475 NA 0.5219848557 AT3G02810/AT3G10380/AT4G24580/AT4G34440 4 0 0.0327868852 8h Pf0-1 AvrRps4 NRG1 specific Up FALSE
GO:0009860 pollen tube growth 7/366 262/20876 0.1782541223 NA 0.5126479116 AT1G09240/AT2G41630/AT3G07960/AT3G23630/AT3G46520/AT5G12180/AT5G45810 7 707 0.0191256831 4h Pf0-1 AvrRps4 RNL dependent Up FALSE
GO:0009860 pollen tube growth 24/1077 262/20876 0.0047603784 NA 0.0471094191 AT1G35670/AT1G71270/AT1G71820/AT1G79400/AT2G19690/AT3G23630/AT4G20050/AT4G31230/AT5G12180/AT1G28550/AT5G10660/AT5G15470/AT5G17020/AT5G58170/AT1G61290/AT2G29410/AT2G48150/AT3G46520/AT3G59530/AT5G45810/AT3G02810/AT3G10380/AT4G24580/AT4G34440 24 2919 0.0222841226 8h Pf0-1 AvrRps4 RNL dependent Up FALSE
GO:0009860 pollen tube growth 1/140 262/20876 0.8303658047 NA 0.8606260514 AT2G15340 1 0 0.0071428571 4h Pf0-1 AvrRpt2 ADR1 + NRG1 dependent Up FALSE
GO:0009860 pollen tube growth 1/123 262/20876 0.789451928 NA 0.8744592272 AT5G25880 1 0 0.0081300813 8h Pf0-1 AvrRpt2 ADR1 + NRG1 dependent Up FALSE
GO:0009860 pollen tube growth 4/83 262/20876 0.0205782727 NA 0.7786288669 AT1G22110/AT4G17690/AT5G12180/AT5G58170 4 0 0.0481927711 8h Pf0-1 AvrRpt2 ADR1 specific Up FALSE
GO:0009860 pollen tube growth 11/660 262/20876 0.2090537184 NA 0.6326197344 AT1G19780/AT2G15340/AT2G41630/AT3G07160/AT3G07960/AT3G23630/AT3G28770/AT3G46520/AT5G35700/AT5G45810/AT5G65090 11 1277 0.0166666667 4h Pf0-1 AvrRpt2 Col 0 ETI Up FALSE
GO:0009860 pollen tube growth 32/1407 262/20876 0.0008170869 0.0236274302 0.0216456361 AT1G19780/AT1G22110/AT1G35670/AT1G61290/AT1G71270/AT1G71820/AT2G15340/AT2G19690/AT2G24320/AT2G29410/AT2G33460/AT2G41630/AT2G48150/AT3G01040/AT3G02810/AT3G10380/AT3G19020/AT3G23630/AT3G46520/AT3G59530/AT4G17690/AT4G20050/AT4G24580/AT4G31230/AT4G34440/AT5G10660/AT5G12180/AT5G15470/AT5G17020/AT5G25880/AT5G45810/AT…
GO:0009860 pollen tube growth 1/50 262/20876 0.4685960732 NA 0.5905495585 AT2G33460 1 0 0.02 8h Pf0-1 AvrRpt2 NRG1 specific Up FALSE
GO:0009860 pollen tube growth 1/309 262/20876 0.9803925284 NA 0.8977939797 AT2G15340 1 14 0.003236246 4h Pf0-1 AvrRpt2 RNL dependent Up FALSE
GO:0009860 pollen tube growth 6/357 262/20876 0.292376945 NA 0.9997349379 AT5G25880/AT1G22110/AT4G17690/AT5G12180/AT5G58170/AT2G33460 6 0 0.0168067227 8h Pf0-1 AvrRpt2 RNL dependent Up FALSE
GO:0009862 systemic acquired resistance, salicylic acid mediated signaling pathway 1/65 251/20876 0.5450058691 NA 0.7020158702 AT5G58670 1 0 0.0153846154 8h Pf0-1 AvrRpm1 ADR1 / NRG1 redundant Up FALSE
GO:0009862 systemic acquired resistance, salicylic acid mediated signaling pathway 2/252 251/20876 0.8088591605 NA 0.99116379 AT3G60190/AT5G63780 2 0 0.0079365079 4h Pf0-1 AvrRpm1 ADR1 + NRG1 dependent Up FALSE
GO:0009862 systemic acquired resistance, salicylic acid mediated signaling pathway 2/153 251/20876 0.5512145405 NA 0.8758371686 AT4G11260/AT5G09290 2 0 0.0130718954 8h Pf0-1 AvrRpm1 ADR1 + NRG1 dependent Up FALSE
GO:0009862 systemic acquired resistance, salicylic acid mediated signaling pathway 1/104 251/20876 0.7166696741 NA 0.8304046848 AT2G26400 1 0 0.0096153846 4h Pf0-1 AvrRpm1 ADR1 specific Up FALSE
GO:0009862 systemic acquired resistance, salicylic acid mediated signaling pathway 1/62 251/20876 0.528139327 NA 0.7170169755 AT5G40170 1 0 0.0161290323 8h Pf0-1 AvrRpm1 ADR1 specific Up FALSE
GO:0009862 systemic acquired resistance, salicylic acid mediated signaling pathway 14/1290 251/20876 0.6923003518 NA 0.9999999996 AT1G05010/AT1G71390/AT2G21120/AT2G26400/AT3G03000/AT3G28510/AT3G48090/AT3G56400/AT3G60190/AT4G16890/AT4G19660/AT4G20380/AT4G36550/AT5G63780 14 0 0.0108527132 4h Pf0-1 AvrRpm1 Col 0 ETI Up FALSE
GO:0009862 systemic acquired resistance, salicylic acid mediated signaling pathway 20/2082 251/20876 0.8820668373 NA 0.9466619569 AT1G05010/AT1G32230/AT1G33600/AT1G73730/AT1G75020/AT1G77120/AT1G78600/AT2G03760/AT2G21120/AT2G30770/AT3G57530/AT4G11260/AT4G19660/AT4G20380/AT4G34460/AT4G36500/AT5G09290/AT5G40170/AT5G58670/AT5G63780 20 1406 0.0096061479 8h Pf0-1 AvrRpm1 Col 0 ETI Up FALSE
GO:0009862 systemic acquired resistance, salicylic acid mediated signaling pathway 3/493 251/20876 0.937977564 NA 0.999988928 AT3G60190/AT5G63780/AT2G26400 3 0 0.0060851927 4h Pf0-1 AvrRpm1 RNL dependent Up FALSE
GO:0009862 systemic acquired resistance, salicylic acid mediated signaling pathway 4/343 251/20876 0.5934160175 NA 0.998453689 AT4G11260/AT5G09290/AT5G40170/AT5G58670 4 0 0.0116618076 8h Pf0-1 AvrRpm1 RNL dependent Up FALSE
GO:0009862 systemic acquired resistance, salicylic acid mediated signaling pathway 3/239 251/20876 0.5502980717 NA 0.8876640435 AT1G75020/AT3G48090/AT4G19660 3 232 0.0125523013 8h Pf0-1 AvrRps4 ADR1 / NRG1 redundant Up FALSE
GO:0009862 systemic acquired resistance, salicylic acid mediated signaling pathway 12/236 251/20876 3.06076655642565e-05 0.0012074724 0.0010374388 AT1G18350/AT1G75040/AT2G14560/AT2G14610/AT2G32680/AT3G48090/AT3G57240/AT3G57260/AT3G60190/AT4G19660/AT5G10380/AT5G24530 12 547 0.0508474576 4h Pf0-1 AvrRps4 ADR1 + NRG1 dependent Up TRUE
GO:0009862 systemic acquired resistance, salicylic acid mediated signaling pathway 17/401 251/20876 7.89026998261199e-06 0.0010257351 0.0009457942 AT1G17610/AT1G21250/AT1G73730/AT1G77120/AT2G21120/AT2G32680/AT3G45640/AT3G57260/AT4G11260/AT4G16890/AT4G26070/AT4G34460/AT4G36500/AT5G09290/AT5G10380/AT5G40170/AT5G55450 17 921 0.042394015 8h Pf0-1 AvrRps4 ADR1 + NRG1 dependent Up TRUE
GO:0009862 systemic acquired resistance, salicylic acid mediated signaling pathway 7/86 251/20876 8.0019218513612e-05 0.0088554602 0.0075246142 AT1G71390/AT2G21120/AT2G26400/AT3G28510/AT3G56400/AT4G16890/AT5G09290 7 88 0.0813953488 4h Pf0-1 AvrRps4 ADR1 specific Up TRUE
GO:0009862 systemic acquired resistance, salicylic acid mediated signaling pathway 1/315 251/20876 0.9784943723 NA 0.8891735494 AT1G78600 1 540 0.0031746032 8h Pf0-1 AvrRps4 ADR1 specific Up FALSE
GO:0009862 systemic acquired resistance, salicylic acid mediated signaling pathway 19/423 251/20876 9.73680873392932e-07 0.0001806933 0.0001594068 AT1G18350/AT1G71390/AT1G75040/AT2G14560/AT2G14610/AT2G21120/AT2G26400/AT2G32680/AT3G28510/AT3G48090/AT3G56400/AT3G57240/AT3G57260/AT3G60190/AT4G16890/AT4G19660/AT5G09290/AT5G10380/AT5G24530 19 780 0.0449172577 4h Pf0-1 AvrRps4 Col 0 ETI Up TRUE
GO:0009862 systemic acquired resistance, salicylic acid mediated signaling pathway 26/1112 251/20876 0.0009399347 0.0174425018 0.0154064478 AT1G05010/AT1G07640/AT1G17610/AT1G21250/AT1G32230/AT1G73730/AT1G75020/AT1G77120/AT1G78600/AT2G03760/AT2G21120/AT2G30770/AT2G32680/AT3G45640/AT3G48090/AT3G57260/AT4G11260/AT4G16890/AT4G19660/AT4G26070/AT4G34460/AT4G36500/AT5G09290/AT5G10380/AT5G40170/AT5G55450…
GO:0009862 systemic acquired resistance, salicylic acid mediated signaling pathway 4/122 251/20876 0.0598797631 NA 0.5219848557 AT1G05010/AT1G32230/AT2G03760/AT2G30770 4 0 0.0327868852 8h Pf0-1 AvrRps4 NRG1 specific Up FALSE
GO:0009862 systemic acquired resistance, salicylic acid mediated signaling pathway 19/366 251/20876 1.07171088636355e-07 3.14495484588248e-05 2.86717493054195e-05 AT1G18350/AT1G75040/AT2G14560/AT2G14610/AT2G32680/AT3G48090/AT3G57240/AT3G57260/AT3G60190/AT4G19660/AT5G10380/AT5G24530/AT1G71390/AT2G21120/AT2G26400/AT3G28510/AT3G56400/AT4G16890/AT5G09290 19 707 0.0519125683 4h Pf0-1 AvrRps4 RNL depen…
GO:0009862 systemic acquired resistance, salicylic acid mediated signaling pathway 25/1077 251/20876 0.0013025882 0.021036799 0.0184419063 AT1G17610/AT1G21250/AT1G73730/AT1G77120/AT2G21120/AT2G32680/AT3G45640/AT3G57260/AT4G11260/AT4G16890/AT4G26070/AT4G34460/AT4G36500/AT5G09290/AT5G10380/AT5G40170/AT5G55450/AT1G78600/AT1G75020/AT3G48090/AT4G19660/AT1G05010/AT1G32230/AT2G03760/AT2G30770 25 2919 0.…
GO:0009862 systemic acquired resistance, salicylic acid mediated signaling pathway 1/40 251/20876 0.3838747095 NA 0.45215828 AT4G29810 1 0 0.025 4h Pf0-1 AvrRpt2 ADR1 / NRG1 redundant Up FALSE
GO:0009862 systemic acquired resistance, salicylic acid mediated signaling pathway 3/140 251/20876 0.2375642645 NA 0.5071987482 AT1G17610/AT3G60190/AT4G26090 3 0 0.0214285714 4h Pf0-1 AvrRpt2 ADR1 + NRG1 dependent Up FALSE
GO:0009862 systemic acquired resistance, salicylic acid mediated signaling pathway 5/123 251/20876 0.0165822032 NA 0.7573815505 AT1G21250/AT3G03000/AT4G11260/AT4G36550/AT5G09290 5 0 0.0406504065 8h Pf0-1 AvrRpt2 ADR1 + NRG1 dependent Up FALSE
GO:0009862 systemic acquired resistance, salicylic acid mediated signaling pathway 3/100 251/20876 0.119543093 NA 0.3942824822 AT3G28510/AT4G19660/AT4G36550 3 14 0.03 4h Pf0-1 AvrRpt2 ADR1 specific Up FALSE
GO:0009862 systemic acquired resistance, salicylic acid mediated signaling pathway 1/83 251/20876 0.6343128556 NA 0.7892436525 AT1G78600 1 0 0.0120481928 8h Pf0-1 AvrRpt2 ADR1 specific Up FALSE
GO:0009862 systemic acquired resistance, salicylic acid mediated signaling pathway 17/660 251/20876 0.0027402119 0.0452875554 0.0405379848 AT1G17610/AT1G18350/AT1G71390/AT2G21120/AT2G26400/AT3G03000/AT3G28510/AT3G48090/AT3G56400/AT3G60190/AT4G16890/AT4G19660/AT4G20380/AT4G26090/AT4G29810/AT4G36550/AT5G09290 17 1277 0.0257575758 4h Pf0-1 AvrRpt2 Col 0 ETI Up TRUE
GO:0009862 systemic acquired resistance, salicylic acid mediated signaling pathway 27/1407 251/20876 0.0110459652 NA 0.1265388902 AT1G05010/AT1G07640/AT1G17610/AT1G21250/AT1G32230/AT1G33600/AT1G73730/AT1G75020/AT1G78600/AT2G03760/AT2G16060/AT2G21120/AT2G30770/AT3G03000/AT3G45640/AT3G48090/AT3G57530/AT4G11260/AT4G16890/AT4G19660/AT4G20380/AT4G26070/AT4G34460/AT4G36500/AT4G36550/AT5G09290/AT5G40170…
GO:0009862 systemic acquired resistance, salicylic acid mediated signaling pathway 1/29 251/20876 0.2960358874 NA 0.2652288347 AT1G18350 1 0 0.0344827586 4h Pf0-1 AvrRpt2 NRG1 specific Up FALSE
GO:0009862 systemic acquired resistance, salicylic acid mediated signaling pathway 8/309 251/20876 0.033885225 NA 0.2424869264 AT1G17610/AT3G60190/AT4G26090/AT3G28510/AT4G19660/AT4G36550/AT4G29810/AT1G18350 8 14 0.0258899676 4h Pf0-1 AvrRpt2 RNL dependent Up FALSE
GO:0009862 systemic acquired resistance, salicylic acid mediated signaling pathway 6/357 251/20876 0.2603072083 NA 0.9997349379 AT1G21250/AT3G03000/AT4G11260/AT4G36550/AT5G09290/AT1G78600 6 0 0.0168067227 8h Pf0-1 AvrRpt2 RNL dependent Up FALSE
GO:0009863 salicylic acid mediated signaling pathway 2/65 353/20876 0.3009942814 NA 0.6725127092 AT4G13820/AT5G58670 2 0 0.0307692308 8h Pf0-1 AvrRpm1 ADR1 / NRG1 redundant Up FALSE
GO:0009863 salicylic acid mediated signaling pathway 3/252 353/20876 0.801933566 NA 0.99116379 AT2G26300/AT3G60190/AT5G63780 3 0 0.0119047619 4h Pf0-1 AvrRpm1 ADR1 + NRG1 dependent Up FALSE
GO:0009863 salicylic acid mediated signaling pathway 3/153 353/20876 0.480128632 NA 0.8758371686 AT4G11260/AT5G09290/AT5G55120 3 0 0.0196078431 8h Pf0-1 AvrRpm1 ADR1 + NRG1 dependent Up FALSE
GO:0009863 salicylic acid mediated signaling pathway 1/104 353/20876 0.8310310134 NA 0.8839961301 AT2G26400 1 0 0.0096153846 4h Pf0-1 AvrRpm1 ADR1 specific Up FALSE
GO:0009863 salicylic acid mediated signaling pathway 1/62 353/20876 0.6531653002 NA 0.7648246241 AT5G40170 1 0 0.0161290323 8h Pf0-1 AvrRpm1 ADR1 specific Up FALSE
GO:0009863 salicylic acid mediated signaling pathway 21/1290 353/20876 0.603906028 NA 0.9999999996 AT1G05010/AT1G17600/AT1G19300/AT1G19640/AT1G32640/AT1G71390/AT2G21120/AT2G26300/AT2G26400/AT3G03000/AT3G20770/AT3G28510/AT3G48090/AT3G56400/AT3G60190/AT4G13820/AT4G16890/AT4G19660/AT4G20380/AT4G36550/AT5G63780 21 0 0.0162790698 4h Pf0-1 AvrRpm1 Col 0 ETI Up FALSE
GO:0009863 salicylic acid mediated signaling pathway 33/2082 353/20876 0.6796357794 NA 0.9466619569 AT1G05010/AT1G19640/AT1G27320/AT1G32230/AT1G33600/AT1G69260/AT1G73730/AT1G74950/AT1G75020/AT1G77120/AT1G78600/AT2G03760/AT2G04305/AT2G21120/AT2G26300/AT2G26530/AT2G30770/AT2G46510/AT3G57530/AT4G11260/AT4G13820/AT4G19660/AT4G20380/AT4G29380/AT4G34460/AT4G35600/AT4G36030/AT4G36500/AT5G09290/AT5G40170…
GO:0009863 salicylic acid mediated signaling pathway 4/493 353/20876 0.9687619313 NA 0.999988928 AT2G26300/AT3G60190/AT5G63780/AT2G26400 4 0 0.0081135903 4h Pf0-1 AvrRpm1 RNL dependent Up FALSE
GO:0009863 salicylic acid mediated signaling pathway 6/343 353/20876 0.5238852966 NA 0.998453689 AT4G11260/AT5G09290/AT5G55120/AT5G40170/AT4G13820/AT5G58670 6 0 0.0174927114 8h Pf0-1 AvrRpm1 RNL dependent Up FALSE
GO:0009863 salicylic acid mediated signaling pathway 8/239 353/20876 0.0510553866 NA 0.4289313016 AT1G69260/AT1G75020/AT2G04305/AT2G26300/AT3G48090/AT4G13820/AT4G19660/AT4G35600 8 232 0.0334728033 8h Pf0-1 AvrRps4 ADR1 / NRG1 redundant Up FALSE
GO:0009863 salicylic acid mediated signaling pathway 14/236 353/20876 5.2982716879244e-05 0.0016106266 0.0013838217 AT1G17600/AT1G18350/AT1G75040/AT2G14560/AT2G14610/AT2G26300/AT2G32680/AT3G48090/AT3G57240/AT3G57260/AT3G60190/AT4G19660/AT5G10380/AT5G24530 14 547 0.0593220339 4h Pf0-1 AvrRps4 ADR1 + NRG1 dependent Up TRUE
GO:0009863 salicylic acid mediated signaling pathway 20/401 353/20876 1.81563312056148e-05 0.0016878136 0.0015562735 AT1G17610/AT1G19300/AT1G21250/AT1G73730/AT1G77120/AT2G21120/AT2G26530/AT2G32680/AT3G45640/AT3G57260/AT4G11260/AT4G16890/AT4G26070/AT4G34460/AT4G36030/AT4G36500/AT5G09290/AT5G10380/AT5G40170/AT5G55450 20 921 0.0498753117 8h Pf0-1 AvrRps4 ADR1 + NRG1 dependent Up TRUE
GO:0009863 salicylic acid mediated signaling pathway 7/86 353/20876 0.0006372293 0.0213960869 0.0181805684 AT1G71390/AT2G21120/AT2G26400/AT3G28510/AT3G56400/AT4G16890/AT5G09290 7 88 0.0813953488 4h Pf0-1 AvrRps4 ADR1 specific Up TRUE
GO:0009863 salicylic acid mediated signaling pathway 2/315 353/20876 0.9710161126 NA 0.8891735494 AT1G78600/AT4G29380 2 540 0.0063492063 8h Pf0-1 AvrRps4 ADR1 specific Up FALSE
GO:0009863 salicylic acid mediated signaling pathway 22/423 353/20876 3.55607413374551e-06 0.0003492065 0.0003080683 AT1G17600/AT1G18350/AT1G71390/AT1G75040/AT2G14560/AT2G14610/AT2G21120/AT2G26300/AT2G26400/AT2G32680/AT3G28510/AT3G48090/AT3G56400/AT3G57240/AT3G57260/AT3G60190/AT4G13820/AT4G16890/AT4G19660/AT5G09290/AT5G10380/AT5G24530 22 780 0.0520094563 4h Pf0-1 AvrRps4 Col 0 ETI Up TRUE
GO:0009863 salicylic acid mediated signaling pathway 35/1112 353/20876 0.0003160132 0.007194062 0.006354303 AT1G05010/AT1G07640/AT1G17610/AT1G19300/AT1G21250/AT1G32230/AT1G69260/AT1G73730/AT1G75020/AT1G77120/AT1G78600/AT2G03760/AT2G04305/AT2G21120/AT2G26300/AT2G26530/AT2G30770/AT2G32680/AT3G45640/AT3G48090/AT3G57260/AT4G11260/AT4G13820/AT4G16890/AT4G19660/AT4G26070/AT4G29380/AT4G34460/AT4G35600/A…
GO:0009863 salicylic acid mediated signaling pathway 4/122 353/20876 0.1523908751 NA 0.5675579339 AT1G05010/AT1G32230/AT2G03760/AT2G30770 4 0 0.0327868852 8h Pf0-1 AvrRps4 NRG1 specific Up FALSE
GO:0009863 salicylic acid mediated signaling pathway 21/366 353/20876 1.27312861676387e-06 0.0001071743 9.77080526932657e-05 AT1G17600/AT1G18350/AT1G75040/AT2G14560/AT2G14610/AT2G26300/AT2G32680/AT3G48090/AT3G57240/AT3G57260/AT3G60190/AT4G19660/AT5G10380/AT5G24530/AT1G71390/AT2G21120/AT2G26400/AT3G28510/AT3G56400/AT4G16890/AT5G09290 21 707 0.0573770492 4h Pf0-1 AvrRps4 RNL dependent Up TRUE
GO:0009863 salicylic acid mediated signaling pathway 34/1077 353/20876 0.0003652882 0.0079991934 0.0070124915 AT1G17610/AT1G19300/AT1G21250/AT1G73730/AT1G77120/AT2G21120/AT2G26530/AT2G32680/AT3G45640/AT3G57260/AT4G11260/AT4G16890/AT4G26070/AT4G34460/AT4G36030/AT4G36500/AT5G09290/AT5G10380/AT5G40170/AT5G55450/AT1G78600/AT4G29380/AT1G69260/AT1G75020/AT2G04305/AT2G26300/AT3G48090/AT4G13820/AT4G19660…
GO:0009863 salicylic acid mediated signaling pathway 1/40 353/20876 0.494800608 NA 0.5179411144 AT4G29810 1 0 0.025 4h Pf0-1 AvrRpt2 ADR1 / NRG1 redundant Up FALSE
GO:0009863 salicylic acid mediated signaling pathway 3/140 353/20876 0.4228606779 NA 0.6130468201 AT1G17610/AT3G60190/AT4G26090 3 0 0.0214285714 4h Pf0-1 AvrRpt2 ADR1 + NRG1 dependent Up FALSE
GO:0009863 salicylic acid mediated signaling pathway 6/123 353/20876 0.0182840549 NA 0.7573815505 AT1G21250/AT3G03000/AT4G11260/AT4G36550/AT5G09290/AT5G55120 6 0 0.0487804878 8h Pf0-1 AvrRpt2 ADR1 + NRG1 dependent Up FALSE
GO:0009863 salicylic acid mediated signaling pathway 4/100 353/20876 0.0897019994 NA 0.3578942251 AT2G26300/AT3G28510/AT4G19660/AT4G36550 4 14 0.04 4h Pf0-1 AvrRpt2 ADR1 specific Up FALSE
GO:0009863 salicylic acid mediated signaling pathway 1/83 353/20876 0.7578723966 NA 0.845713652 AT1G78600 1 0 0.0120481928 8h Pf0-1 AvrRpt2 ADR1 specific Up FALSE
GO:0009863 salicylic acid mediated signaling pathway 22/660 353/20876 0.0020551832 0.0392732656 0.0351544487 AT1G17600/AT1G17610/AT1G18350/AT1G19300/AT1G19640/AT1G71390/AT2G21120/AT2G26300/AT2G26400/AT3G03000/AT3G28510/AT3G48090/AT3G56400/AT3G60190/AT4G13820/AT4G16890/AT4G19660/AT4G20380/AT4G26090/AT4G29810/AT4G36550/AT5G09290 22 1277 0.0333333333 4h Pf0-1 AvrRpt2 Col 0 ETI Up TRUE
GO:0009863 salicylic acid mediated signaling pathway 37/1407 353/20876 0.0051339004 NA 0.0786525267 AT1G05010/AT1G07640/AT1G17610/AT1G19300/AT1G21250/AT1G32230/AT1G33600/AT1G73730/AT1G75020/AT1G78600/AT2G03760/AT2G04305/AT2G16060/AT2G20370/AT2G21120/AT2G26300/AT2G26530/AT2G30770/AT3G03000/AT3G45640/AT3G48090/AT3G57530/AT4G03110/AT4G11260/AT4G13820/AT4G16890/AT4G19660/AT4G20380/AT4G26070/AT4G34460…
GO:0009863 salicylic acid mediated signaling pathway 1/29 353/20876 0.3903680196 NA 0.320771522 AT1G18350 1 0 0.0344827586 4h Pf0-1 AvrRpt2 NRG1 specific Up FALSE
GO:0009863 salicylic acid mediated signaling pathway 9/309 353/20876 0.0804915058 NA 0.4008472035 AT1G17610/AT3G60190/AT4G26090/AT2G26300/AT3G28510/AT4G19660/AT4G36550/AT4G29810/AT1G18350 9 14 0.0291262136 4h Pf0-1 AvrRpt2 RNL dependent Up FALSE
GO:0009863 salicylic acid mediated signaling pathway 7/357 353/20876 0.3996533894 NA 0.9997349379 AT1G21250/AT3G03000/AT4G11260/AT4G36550/AT5G09290/AT5G55120/AT1G78600 7 0 0.0196078431 8h Pf0-1 AvrRpt2 RNL dependent Up FALSE
GO:0009867 jasmonic acid mediated signaling pathway 1/65 286/20876 0.5926323859 NA 0.7162418699 AT5G58670 1 0 0.0153846154 8h Pf0-1 AvrRpm1 ADR1 / NRG1 redundant Up FALSE
GO:0009867 jasmonic acid mediated signaling pathway 3/252 286/20876 0.6738047212 NA 0.99116379 AT1G70700/AT3G60190/AT5G63780 3 0 0.0119047619 4h Pf0-1 AvrRpm1 ADR1 + NRG1 dependent Up FALSE
GO:0009867 jasmonic acid mediated signaling pathway 3/153 286/20876 0.3495700643 NA 0.8161784433 AT2G06050/AT4G11260/AT5G55120 3 0 0.0196078431 8h Pf0-1 AvrRpm1 ADR1 + NRG1 dependent Up FALSE
GO:0009867 jasmonic acid mediated signaling pathway 1/62 286/20876 0.5753666448 NA 0.7400100232 AT5G40170 1 0 0.0161290323 8h Pf0-1 AvrRpm1 ADR1 specific Up FALSE
GO:0009867 jasmonic acid mediated signaling pathway 13/1290 286/20876 0.9044654714 NA 0.9999999996 AT1G05010/AT1G19300/AT1G19640/AT1G25540/AT1G32640/AT1G70700/AT1G71390/AT3G17860/AT3G48090/AT3G56400/AT3G60190/AT4G19660/AT5G63780 13 0 0.0100775194 4h Pf0-1 AvrRpm1 Col 0 ETI Up FALSE
GO:0009867 jasmonic acid mediated signaling pathway 32/2082 286/20876 0.2715309393 NA 0.9466619569 AT1G05010/AT1G15750/AT1G19640/AT1G25540/AT1G32230/AT1G33600/AT1G69260/AT1G72450/AT1G73730/AT1G74950/AT1G78600/AT2G03760/AT2G06050/AT2G26530/AT2G30770/AT2G34600/AT2G46370/AT2G46510/AT3G15210/AT3G57530/AT4G02570/AT4G11260/AT4G19660/AT4G34460/AT4G35600/AT4G36030/AT5G20900/AT5G40170/AT5G47220/AT5G55120/…
GO:0009867 jasmonic acid mediated signaling pathway 1/61 286/20876 0.5694508603 NA 0.5643694051 AT3G17860 1 0 0.0163934426 4h Pf0-1 AvrRpm1 NRG1 specific Up FALSE
GO:0009867 jasmonic acid mediated signaling pathway 4/493 286/20876 0.9086669515 NA 0.999988928 AT1G70700/AT3G60190/AT5G63780/AT3G17860 4 0 0.0081135903 4h Pf0-1 AvrRpm1 RNL dependent Up FALSE
GO:0009867 jasmonic acid mediated signaling pathway 5/343 286/20876 0.507170828 NA 0.998453689 AT2G06050/AT4G11260/AT5G55120/AT5G40170/AT5G58670 5 0 0.0145772595 8h Pf0-1 AvrRpm1 RNL dependent Up FALSE
GO:0009867 jasmonic acid mediated signaling pathway 5/239 286/20876 0.2310434194 NA 0.7212560029 AT1G25540/AT1G69260/AT3G48090/AT4G19660/AT4G35600 5 232 0.0209205021 8h Pf0-1 AvrRps4 ADR1 / NRG1 redundant Up FALSE
GO:0009867 jasmonic acid mediated signaling pathway 11/236 286/20876 0.0004346229 0.0100184784 0.008607698 AT1G75040/AT2G14560/AT2G14610/AT2G32680/AT3G48090/AT3G57240/AT3G57260/AT3G60190/AT4G19660/AT5G10380/AT5G24530 11 547 0.0466101695 4h Pf0-1 AvrRps4 ADR1 + NRG1 dependent Up TRUE
GO:0009867 jasmonic acid mediated signaling pathway 17/401 286/20876 4.22665955004722e-05 0.0021780388 0.0020082929 AT1G19300/AT1G21250/AT1G73730/AT2G06050/AT2G26530/AT2G32680/AT2G34600/AT3G45640/AT3G57260/AT4G02570/AT4G11260/AT4G26070/AT4G34460/AT4G36030/AT5G10380/AT5G40170/AT5G55450 17 921 0.042394015 8h Pf0-1 AvrRps4 ADR1 + NRG1 dependent Up TRUE
GO:0009867 jasmonic acid mediated signaling pathway 2/86 286/20876 0.3300439094 NA 0.4882684127 AT1G71390/AT3G56400 2 88 0.023255814 4h Pf0-1 AvrRps4 ADR1 specific Up FALSE
GO:0009867 jasmonic acid mediated signaling pathway 2/315 286/20876 0.931723787 NA 0.8891735494 AT1G78600/AT5G47220 2 540 0.0063492063 8h Pf0-1 AvrRps4 ADR1 specific Up FALSE
GO:0009867 jasmonic acid mediated signaling pathway 13/423 286/20876 0.0058231362 NA 0.0958542612 AT1G71390/AT1G75040/AT2G14560/AT2G14610/AT2G32680/AT3G48090/AT3G56400/AT3G57240/AT3G57260/AT3G60190/AT4G19660/AT5G10380/AT5G24530 13 780 0.0307328605 4h Pf0-1 AvrRps4 Col 0 ETI Up FALSE
GO:0009867 jasmonic acid mediated signaling pathway 29/1112 286/20876 0.0006960408 0.0136993478 0.0121002302 AT1G05010/AT1G07640/AT1G19300/AT1G21250/AT1G25540/AT1G32230/AT1G69260/AT1G73730/AT1G78600/AT2G03760/AT2G06050/AT2G26530/AT2G30770/AT2G32680/AT2G34600/AT3G45640/AT3G48090/AT3G57260/AT4G02570/AT4G11260/AT4G19660/AT4G26070/AT4G34460/AT4G35600/AT4G36030/AT5G10380/AT5G40170/AT5G47220/AT5G55450 …
GO:0009867 jasmonic acid mediated signaling pathway 4/122 286/20876 0.0870387391 NA 0.5219848557 AT1G05010/AT1G32230/AT2G03760/AT2G30770 4 0 0.0327868852 8h Pf0-1 AvrRps4 NRG1 specific Up FALSE
GO:0009867 jasmonic acid mediated signaling pathway 13/366 286/20876 0.0017091631 0.0368066285 0.0335556622 AT1G75040/AT2G14560/AT2G14610/AT2G32680/AT3G48090/AT3G57240/AT3G57260/AT3G60190/AT4G19660/AT5G10380/AT5G24530/AT1G71390/AT3G56400 13 707 0.0355191257 4h Pf0-1 AvrRps4 RNL dependent Up TRUE
GO:0009867 jasmonic acid mediated signaling pathway 28/1077 286/20876 0.0009026918 0.0166611123 0.0146059613 AT1G19300/AT1G21250/AT1G73730/AT2G06050/AT2G26530/AT2G32680/AT2G34600/AT3G45640/AT3G57260/AT4G02570/AT4G11260/AT4G26070/AT4G34460/AT4G36030/AT5G10380/AT5G40170/AT5G55450/AT1G78600/AT5G47220/AT1G25540/AT1G69260/AT3G48090/AT4G19660/AT4G35600/AT1G05010/AT1G32230/AT2G03760/AT2G30770 28 2919 0.…
GO:0009867 jasmonic acid mediated signaling pathway 1/40 286/20876 0.4243789634 NA 0.474634367 AT4G29810 1 0 0.025 4h Pf0-1 AvrRpt2 ADR1 / NRG1 redundant Up FALSE
GO:0009867 jasmonic acid mediated signaling pathway 2/140 286/20876 0.5739897184 NA 0.7068436687 AT3G60190/AT4G26090 2 0 0.0142857143 4h Pf0-1 AvrRpt2 ADR1 + NRG1 dependent Up FALSE
GO:0009867 jasmonic acid mediated signaling pathway 4/123 286/20876 0.0890478292 NA 0.7835932701 AT1G21250/AT2G06050/AT4G11260/AT5G55120 4 0 0.0325203252 8h Pf0-1 AvrRpt2 ADR1 + NRG1 dependent Up FALSE
GO:0009867 jasmonic acid mediated signaling pathway 1/100 286/20876 0.7491172111 NA 0.7689126212 AT4G19660 1 14 0.01 4h Pf0-1 AvrRpt2 ADR1 specific Up FALSE
GO:0009867 jasmonic acid mediated signaling pathway 1/83 286/20876 0.6824838044 NA 0.8060832336 AT1G78600 1 0 0.0120481928 8h Pf0-1 AvrRpt2 ADR1 specific Up FALSE
GO:0009867 jasmonic acid mediated signaling pathway 10/660 286/20876 0.4182061594 NA 0.8056378339 AT1G19300/AT1G19640/AT1G25540/AT1G71390/AT3G48090/AT3G56400/AT3G60190/AT4G19660/AT4G26090/AT4G29810 10 1277 0.0151515152 4h Pf0-1 AvrRpt2 Col 0 ETI Up FALSE
GO:0009867 jasmonic acid mediated signaling pathway 28/1407 286/20876 0.0303322136 NA 0.2472423347 AT1G05010/AT1G07640/AT1G19300/AT1G21250/AT1G25540/AT1G32230/AT1G33600/AT1G73730/AT1G78600/AT1G79380/AT2G03760/AT2G06050/AT2G26530/AT2G30770/AT3G15210/AT3G45640/AT3G48090/AT3G57530/AT4G02570/AT4G11260/AT4G19660/AT4G26070/AT4G34460/AT4G35600/AT4G36030/AT5G40170/AT5G47220/AT5G55120 28 1859 0.0199004975…
GO:0009867 jasmonic acid mediated signaling pathway 4/309 286/20876 0.6139703256 NA 0.8118698813 AT3G60190/AT4G26090/AT4G19660/AT4G29810 4 14 0.0129449838 4h Pf0-1 AvrRpt2 RNL dependent Up FALSE
GO:0009867 jasmonic acid mediated signaling pathway 5/357 286/20876 0.5426229708 NA 0.9997349379 AT1G21250/AT2G06050/AT4G11260/AT5G55120/AT1G78600 5 0 0.0140056022 8h Pf0-1 AvrRpt2 RNL dependent Up FALSE
GO:0009873 ethylene-activated signaling pathway 1/76 125/20876 0.3669844327 NA 0.7116041631 AT3G24500 1 0 0.0131578947 4h Pf0-1 AvrRpm1 ADR1 / NRG1 redundant Up FALSE
GO:0009873 ethylene-activated signaling pathway 1/65 125/20876 0.3236024186 NA 0.6725127092 AT4G13820 1 0 0.0153846154 8h Pf0-1 AvrRpm1 ADR1 / NRG1 redundant Up FALSE
GO:0009873 ethylene-activated signaling pathway 1/252 125/20876 0.7818659003 NA 0.99116379 AT2G26300 1 0 0.003968254 4h Pf0-1 AvrRpm1 ADR1 + NRG1 dependent Up FALSE
GO:0009873 ethylene-activated signaling pathway 2/153 125/20876 0.2332053787 NA 0.8161784433 AT1G56160/AT3G55980 2 0 0.0130718954 8h Pf0-1 AvrRpm1 ADR1 + NRG1 dependent Up FALSE
GO:0009873 ethylene-activated signaling pathway 17/1290 125/20876 0.0017772387 NA 0.1658084774 AT1G07260/AT1G66340/AT1G78080/AT2G26300/AT2G31230/AT3G12500/AT3G20310/AT3G20770/AT3G24500/AT3G55730/AT4G13820/AT4G20380/AT4G26400/AT4G33940/AT5G38895/AT5G40990/AT5G59430 17 0 0.0131782946 4h Pf0-1 AvrRpm1 Col 0 ETI Up FALSE
GO:0009873 ethylene-activated signaling pathway 30/2082 125/20876 4.05612558659163e-06 0.0006043627 0.0005721272 AT1G04310/AT1G07260/AT1G27320/AT1G32230/AT1G50640/AT1G56160/AT1G66340/AT1G73500/AT1G73730/AT2G26300/AT2G30040/AT2G31230/AT2G34600/AT3G15210/AT3G20310/AT3G23220/AT3G23230/AT3G24500/AT3G46060/AT3G55730/AT3G55980/AT4G13820/AT4G16110/AT4G20380/AT4G26400/AT4G29380/AT4G33940/AT5G38895/AT5G40…
GO:0009873 ethylene-activated signaling pathway 2/493 125/20876 0.7980388935 NA 0.999988928 AT2G26300/AT3G24500 2 0 0.0040567951 4h Pf0-1 AvrRpm1 RNL dependent Up FALSE
GO:0009873 ethylene-activated signaling pathway 3/343 125/20876 0.3380254014 NA 0.998453689 AT1G56160/AT3G55980/AT4G13820 3 0 0.0087463557 8h Pf0-1 AvrRpm1 RNL dependent Up FALSE
GO:0009873 ethylene-activated signaling pathway 1/14 125/20876 0.0806667192 NA 0.1461295912 AT1G04310 1 0 0.0714285714 4h Pf0-1 AvrRps4 ADR1 / NRG1 redundant Up FALSE
GO:0009873 ethylene-activated signaling pathway 5/239 125/20876 0.0145890836 NA 0.1955647804 AT2G26300/AT2G30040/AT3G24500/AT4G13820/AT5G38895 5 232 0.0209205021 8h Pf0-1 AvrRps4 ADR1 / NRG1 redundant Up FALSE
GO:0009873 ethylene-activated signaling pathway 5/236 125/20876 0.0138820283 NA 0.1057365608 AT1G07260/AT1G73500/AT2G26300/AT3G55730/AT5G40990 5 547 0.0211864407 4h Pf0-1 AvrRps4 ADR1 + NRG1 dependent Up FALSE
GO:0009873 ethylene-activated signaling pathway 3/401 125/20876 0.4318901604 NA 0.7803025069 AT1G73730/AT2G34600/AT3G46060 3 921 0.0074812968 8h Pf0-1 AvrRps4 ADR1 + NRG1 dependent Up FALSE
GO:0009873 ethylene-activated signaling pathway 3/86 125/20876 0.0149541359 NA 0.1283066278 AT4G26400/AT4G33940/AT5G38895 3 88 0.0348837209 4h Pf0-1 AvrRps4 ADR1 specific Up FALSE
GO:0009873 ethylene-activated signaling pathway 6/315 125/20876 0.011820615 NA 0.1102281499 AT3G55730/AT4G16110/AT4G26400/AT4G29380/AT4G33940/AT5G47220 6 540 0.019047619 8h Pf0-1 AvrRps4 ADR1 specific Up FALSE
GO:0009873 ethylene-activated signaling pathway 10/423 125/20876 0.0002343786 0.0071924924 0.006345183 AT1G04310/AT1G07260/AT1G73500/AT2G26300/AT3G55730/AT4G13820/AT4G26400/AT4G33940/AT5G38895/AT5G40990 10 780 0.0236406619 4h Pf0-1 AvrRps4 Col 0 ETI Up TRUE
GO:0009873 ethylene-activated signaling pathway 16/1112 125/20876 0.0009913464 0.0177324047 0.0156625105 AT1G32230/AT1G73730/AT2G26300/AT2G30040/AT2G34600/AT3G24500/AT3G46060/AT3G55730/AT4G13820/AT4G16110/AT4G26400/AT4G29380/AT4G33940/AT5G38895/AT5G40990/AT5G47220 16 2840 0.0143884892 8h Pf0-1 AvrRps4 Col 0 ETI Up TRUE
GO:0009873 ethylene-activated signaling pathway 2/122 125/20876 0.1659018066 NA 0.5675579339 AT1G32230/AT5G40990 2 0 0.0163934426 8h Pf0-1 AvrRps4 NRG1 specific Up FALSE
GO:0009873 ethylene-activated signaling pathway 9/366 125/20876 0.000363761 0.0096240757 0.0087740237 AT1G07260/AT1G73500/AT2G26300/AT3G55730/AT5G40990/AT4G26400/AT4G33940/AT5G38895/AT1G04310 9 707 0.0245901639 4h Pf0-1 AvrRps4 RNL dependent Up TRUE
GO:0009873 ethylene-activated signaling pathway 16/1077 125/20876 0.0007064612 0.0136231023 0.0119426903 AT1G73730/AT2G34600/AT3G46060/AT3G55730/AT4G16110/AT4G26400/AT4G29380/AT4G33940/AT5G47220/AT2G26300/AT2G30040/AT3G24500/AT4G13820/AT5G38895/AT1G32230/AT5G40990 16 2919 0.0148560817 8h Pf0-1 AvrRps4 RNL dependent Up TRUE
GO:0009873 ethylene-activated signaling pathway 1/40 125/20876 0.2137297965 NA 0.4056434735 AT3G24500 1 0 0.025 4h Pf0-1 AvrRpt2 ADR1 / NRG1 redundant Up FALSE
GO:0009873 ethylene-activated signaling pathway 1/101 125/20876 0.4555837608 NA 0.7601723498 AT3G24500 1 10 0.0099009901 8h Pf0-1 AvrRpt2 ADR1 / NRG1 redundant Up FALSE
GO:0009873 ethylene-activated signaling pathway 1/140 125/20876 0.569850814 NA 0.7068436687 AT2G05710 1 0 0.0071428571 4h Pf0-1 AvrRpt2 ADR1 + NRG1 dependent Up FALSE
GO:0009873 ethylene-activated signaling pathway 4/100 125/20876 0.0030848598 NA 0.2044621341 AT1G07260/AT1G66340/AT2G26300/AT5G40990 4 14 0.04 4h Pf0-1 AvrRpt2 ADR1 specific Up FALSE
GO:0009873 ethylene-activated signaling pathway 14/660 125/20876 4.19728683292669e-05 0.0128332045 0.0114873113 AT1G07260/AT1G66340/AT2G05710/AT2G26300/AT2G31230/AT3G12500/AT3G24500/AT3G55730/AT4G13820/AT4G20380/AT4G26400/AT4G33940/AT5G38895/AT5G40990 14 1277 0.0212121212 4h Pf0-1 AvrRpt2 Col 0 ETI Up TRUE
GO:0009873 ethylene-activated signaling pathway 17/1407 125/20876 0.0043462725 NA 0.0703965338 AT1G32230/AT1G73730/AT2G26300/AT2G30040/AT3G15210/AT3G24500/AT3G46060/AT3G55730/AT3G55980/AT4G13820/AT4G16110/AT4G20380/AT4G26400/AT4G33940/AT5G38895/AT5G40990/AT5G47220 17 1859 0.0120824449 8h Pf0-1 AvrRpt2 Col 0 ETI Up FALSE
GO:0009873 ethylene-activated signaling pathway 6/309 125/20876 0.010828718 NA 0.1182244646 AT2G05710/AT1G07260/AT1G66340/AT2G26300/AT5G40990/AT3G24500 6 14 0.0194174757 4h Pf0-1 AvrRpt2 RNL dependent Up FALSE
GO:0009873 ethylene-activated signaling pathway 1/357 125/20876 0.8849738735 NA 0.9997349379 AT3G24500 1 0 0.0028011204 8h Pf0-1 AvrRpt2 RNL dependent Up FALSE
GO:0010200 response to chitin 2/252 421/20876 0.9643012311 NA 0.99116379 AT3G46600/AT3G60190 2 0 0.0079365079 4h Pf0-1 AvrRpm1 ADR1 + NRG1 dependent Up FALSE
GO:0010200 response to chitin 7/153 421/20876 0.0358132775 NA 0.6764323822 AT3G46600/AT3G55980/AT4G11260/AT4G15975/AT5G45340/AT5G57560/AT5G66210 7 0 0.045751634 8h Pf0-1 AvrRpm1 ADR1 + NRG1 dependent Up FALSE
GO:0010200 response to chitin 1/104 421/20876 0.8804561153 NA 0.897170197 AT1G09650 1 0 0.0096153846 4h Pf0-1 AvrRpm1 ADR1 specific Up FALSE
GO:0010200 response to chitin 1/62 421/20876 0.7177559181 NA 0.7691627107 AT1G07520 1 0 0.0161290323 8h Pf0-1 AvrRpm1 ADR1 specific Up FALSE
GO:0010200 response to chitin 27/1290 421/20876 0.449239746 NA 0.9999999996 AT1G05010/AT1G09650/AT1G32460/AT1G32640/AT1G70590/AT1G74410/AT1G74450/AT1G78280/AT2G31230/AT3G02850/AT3G44190/AT3G46600/AT3G48090/AT3G56400/AT3G60190/AT4G11360/AT4G11660/AT4G26400/AT4G28110/AT4G32440/AT4G33940/AT4G37610/AT5G38895/AT5G44060/AT5G53310/AT5G59450/AT5G63320 27 0 0.0209302326 4h Pf0-1 AvrRpm1 Col 0 ETI Up FALSE
GO:0010200 response to chitin 68/2082 421/20876 4.51933196818917e-05 0.0042086279 0.0039841479 AT1G01720/AT1G04100/AT1G05010/AT1G07520/AT1G13195/AT1G18740/AT1G19210/AT1G20510/AT1G28280/AT1G32460/AT1G61890/AT1G70590/AT1G73500/AT1G78280/AT2G03760/AT2G23770/AT2G26530/AT2G30040/AT2G30770/AT2G31230/AT2G33700/AT2G34600/AT3G02850/AT3G12400/AT3G15210/AT3G19950/AT3G23230/AT3G44190/AT3G44350/AT3G46600/AT3G…
GO:0010200 response to chitin 3/61 421/20876 0.1251115551 NA 0.3484888661 AT1G32460/AT3G44190/AT5G53310 3 0 0.0491803279 4h Pf0-1 AvrRpm1 NRG1 specific Up FALSE
GO:0010200 response to chitin 1/63 421/20876 0.7234648043 NA 0.7379109115 AT1G20510 1 0 0.0158730159 8h Pf0-1 AvrRpm1 NRG1 specific Up FALSE
GO:0010200 response to chitin 6/493 421/20876 0.9348825549 NA 0.999988928 AT3G46600/AT3G60190/AT1G09650/AT1G32460/AT3G44190/AT5G53310 6 0 0.0121703854 4h Pf0-1 AvrRpm1 RNL dependent Up FALSE
GO:0010200 response to chitin 9/343 421/20876 0.2575521661 NA 0.998453689 AT3G46600/AT3G55980/AT4G11260/AT4G15975/AT5G45340/AT5G57560/AT5G66210/AT1G07520/AT1G20510 9 0 0.0262390671 8h Pf0-1 AvrRpm1 RNL dependent Up FALSE
GO:0010200 response to chitin 11/239 421/20876 0.0095146772 NA 0.1700058378 AT1G13195/AT1G19210/AT2G30040/AT3G48090/AT4G11660/AT4G19640/AT4G24160/AT4G38940/AT5G16830/AT5G38895/AT5G48655 11 232 0.0460251046 8h Pf0-1 AvrRps4 ADR1 / NRG1 redundant Up FALSE
GO:0010200 response to chitin 16/236 421/20876 2.60230149658633e-05 0.0010806399 0.0009284666 AT1G32460/AT1G73500/AT1G75040/AT2G14560/AT2G14610/AT3G48090/AT3G57240/AT3G57260/AT3G60190/AT4G11660/AT4G28110/AT5G10380/AT5G24530/AT5G44060/AT5G59450/AT5G61600 16 547 0.0677966102 4h Pf0-1 AvrRps4 ADR1 + NRG1 dependent Up TRUE
GO:0010200 response to chitin 20/401 421/20876 0.0002051152 0.0079007352 0.0072849897 AT1G01720/AT1G18740/AT2G26530/AT2G34600/AT3G19950/AT3G44350/AT3G45640/AT3G46600/AT3G52800/AT3G57260/AT3G61980/AT4G11260/AT4G26070/AT4G27280/AT4G34460/AT4G36030/AT5G10380/AT5G55450/AT5G57560/AT5G61600 20 921 0.0498753117 8h Pf0-1 AvrRps4 ADR1 + NRG1 dependent Up TRUE
GO:0010200 response to chitin 5/86 421/20876 0.0300166076 NA 0.2016153093 AT3G56400/AT4G26400/AT4G33940/AT4G37610/AT5G38895 5 88 0.0581395349 4h Pf0-1 AvrRps4 ADR1 specific Up FALSE
GO:0010200 response to chitin 11/315 421/20876 0.0556299836 NA 0.3062089009 AT1G07520/AT1G28280/AT2G33700/AT4G02195/AT4G12040/AT4G26400/AT4G33940/AT5G11650/AT5G47220/AT5G62020/AT5G66210 11 540 0.0349206349 8h Pf0-1 AvrRps4 ADR1 specific Up FALSE
GO:0010200 response to chitin 23/423 421/20876 1.83926312547923e-05 0.0013893511 0.001225679 AT1G32460/AT1G73500/AT1G74450/AT1G75040/AT1G78280/AT2G14560/AT2G14610/AT3G48090/AT3G56400/AT3G57240/AT3G57260/AT3G60190/AT4G11660/AT4G26400/AT4G28110/AT4G33940/AT4G37610/AT5G10380/AT5G24530/AT5G38895/AT5G44060/AT5G59450/AT5G61600 23 780 0.0543735225 4h Pf0-1 AvrRps4 Col 0 ETI Up TRUE
GO:0010200 response to chitin 48/1112 421/20876 5.82094237480852e-07 3.28756701951142e-05 2.90381107027061e-05 AT1G01720/AT1G04100/AT1G05010/AT1G07520/AT1G07640/AT1G13195/AT1G18740/AT1G19210/AT1G28280/AT2G03760/AT2G26530/AT2G30040/AT2G30770/AT2G33700/AT2G34600/AT3G19950/AT3G44350/AT3G45640/AT3G46600/AT3G48090/AT3G52800/AT3G57260/AT3G61980/AT4G02195/AT4G11260/AT4G11660/AT4G12040/AT4G19640/AT4G2416…
GO:0010200 response to chitin 5/122 421/20876 0.1009384777 NA 0.5474264145 AT1G04100/AT1G05010/AT2G03760/AT2G30770/AT5G46910 5 0 0.0409836066 8h Pf0-1 AvrRps4 NRG1 specific Up FALSE
GO:0010200 response to chitin 21/366 421/20876 1.92537377423958e-05 0.0007883748 0.0007187412 AT1G32460/AT1G73500/AT1G75040/AT2G14560/AT2G14610/AT3G48090/AT3G57240/AT3G57260/AT3G60190/AT4G11660/AT4G28110/AT5G10380/AT5G24530/AT5G44060/AT5G59450/AT5G61600/AT3G56400/AT4G26400/AT4G33940/AT4G37610/AT5G38895 21 707 0.0573770492 4h Pf0-1 AvrRps4 RNL dependent Up TRUE
GO:0010200 response to chitin 47/1077 421/20876 5.66959205144055e-07 3.05213038769216e-05 2.67564958217107e-05 AT1G01720/AT1G18740/AT2G26530/AT2G34600/AT3G19950/AT3G44350/AT3G45640/AT3G46600/AT3G52800/AT3G57260/AT3G61980/AT4G11260/AT4G26070/AT4G27280/AT4G34460/AT4G36030/AT5G10380/AT5G55450/AT5G57560/AT5G61600/AT1G07520/AT1G28280/AT2G33700/AT4G02195/AT4G12040/AT4G26400/AT4G33940/AT5G11650/AT5G4722…
GO:0010200 response to chitin 1/40 421/20876 0.5576628407 NA 0.5448587502 AT4G29810 1 0 0.025 4h Pf0-1 AvrRpt2 ADR1 / NRG1 redundant Up FALSE
GO:0010200 response to chitin 1/101 421/20876 0.8728833472 NA 0.8400681838 AT3G19950 1 10 0.0099009901 8h Pf0-1 AvrRpt2 ADR1 / NRG1 redundant Up FALSE
GO:0010200 response to chitin 3/140 421/20876 0.5387243712 NA 0.6899640909 AT3G60190/AT4G26090/AT5G61600 3 0 0.0214285714 4h Pf0-1 AvrRpt2 ADR1 + NRG1 dependent Up FALSE
GO:0010200 response to chitin 2/123 421/20876 0.712707098 NA 0.8744592272 AT4G11260/AT5G61600 2 0 0.0162601626 8h Pf0-1 AvrRpt2 ADR1 + NRG1 dependent Up FALSE
GO:0010200 response to chitin 1/83 421/20876 0.8162737228 NA 0.8568815962 AT4G32440 1 0 0.0120481928 8h Pf0-1 AvrRpt2 ADR1 specific Up FALSE
GO:0010200 response to chitin 18/660 421/20876 0.1215398178 NA 0.461580348 AT1G32460/AT1G78280/AT2G31230/AT3G48090/AT3G56400/AT3G60190/AT4G11660/AT4G26090/AT4G26400/AT4G29810/AT4G33940/AT4G37610/AT5G38895/AT5G44060/AT5G53310/AT5G59450/AT5G61600/AT5G63320 18 1277 0.0272727273 4h Pf0-1 AvrRpt2 Col 0 ETI Up FALSE
GO:0010200 response to chitin 59/1407 421/20876 6.97783634392624e-08 8.80476076851783e-06 8.06624526647167e-06 AT1G01720/AT1G04100/AT1G05010/AT1G07520/AT1G07640/AT1G13195/AT1G18740/AT1G19210/AT1G20510/AT1G28280/AT1G32460/AT1G70590/AT1G78280/AT2G03760/AT2G23770/AT2G26530/AT2G30040/AT2G30770/AT2G33700/AT3G02850/AT3G12400/AT3G15210/AT3G19950/AT3G44350/AT3G45640/AT3G48090/AT3G52800/AT3G55980/AT3G5753…
GO:0010200 response to chitin 2/29 421/20876 0.1154303977 NA 0.181476821 AT1G32460/AT5G53310 2 0 0.0689655172 4h Pf0-1 AvrRpt2 NRG1 specific Up FALSE
GO:0010200 response to chitin 1/50 421/20876 0.6393512502 NA 0.6615093789 AT1G20510 1 0 0.02 8h Pf0-1 AvrRpt2 NRG1 specific Up FALSE
GO:0010200 response to chitin 6/309 421/20876 0.594093964 NA 0.7997352123 AT3G60190/AT4G26090/AT5G61600/AT4G29810/AT1G32460/AT5G53310 6 14 0.0194174757 4h Pf0-1 AvrRpt2 RNL dependent Up FALSE
GO:0010200 response to chitin 5/357 421/20876 0.8494453583 NA 0.9997349379 AT4G11260/AT5G61600/AT4G32440/AT3G19950/AT1G20510 5 0 0.0140056022 8h Pf0-1 AvrRpt2 RNL dependent Up FALSE
GO:0010243 response to organonitrogen compound 2/252 443/20876 0.9716070407 NA 0.99116379 AT3G46600/AT3G60190 2 0 0.0079365079 4h Pf0-1 AvrRpm1 ADR1 + NRG1 dependent Up FALSE
GO:0010243 response to organonitrogen compound 7/153 443/20876 0.0450268264 NA 0.6764323822 AT3G46600/AT3G55980/AT4G11260/AT4G15975/AT5G45340/AT5G57560/AT5G66210 7 0 0.045751634 8h Pf0-1 AvrRpm1 ADR1 + NRG1 dependent Up FALSE
GO:0010243 response to organonitrogen compound 1/104 443/20876 0.8931436752 NA 0.9004265369 AT1G09650 1 0 0.0096153846 4h Pf0-1 AvrRpm1 ADR1 specific Up FALSE
GO:0010243 response to organonitrogen compound 1/62 443/20876 0.7359987995 NA 0.7692959774 AT1G07520 1 0 0.0161290323 8h Pf0-1 AvrRpm1 ADR1 specific Up FALSE
GO:0010243 response to organonitrogen compound 27/1290 443/20876 0.5584613666 NA 0.9999999996 AT1G05010/AT1G09650/AT1G32460/AT1G32640/AT1G70590/AT1G74410/AT1G74450/AT1G78280/AT2G31230/AT3G02850/AT3G44190/AT3G46600/AT3G48090/AT3G56400/AT3G60190/AT4G11360/AT4G11660/AT4G26400/AT4G28110/AT4G32440/AT4G33940/AT4G37610/AT5G38895/AT5G44060/AT5G53310/AT5G59450/AT5G63320 27 0 0.0209302326 4h Pf0-1 AvrRpm1 …
GO:0010243 response to organonitrogen compound 68/2082 443/20876 0.0002149147 0.0114365308 0.0108265287 AT1G01720/AT1G04100/AT1G05010/AT1G07520/AT1G13195/AT1G18740/AT1G19210/AT1G20510/AT1G28280/AT1G32460/AT1G61890/AT1G70590/AT1G73500/AT1G78280/AT2G03760/AT2G23770/AT2G26530/AT2G30040/AT2G30770/AT2G31230/AT2G33700/AT2G34600/AT3G02850/AT3G12400/AT3G15210/AT3G19950/AT3G23230/AT3G44190/AT3G44350/AT3G4…
GO:0010243 response to organonitrogen compound 3/61 443/20876 0.1396089928 NA 0.3579732455 AT1G32460/AT3G44190/AT5G53310 3 0 0.0491803279 4h Pf0-1 AvrRpm1 NRG1 specific Up FALSE
GO:0010243 response to organonitrogen compound 1/63 443/20876 0.7416177354 NA 0.7478485858 AT1G20510 1 0 0.0158730159 8h Pf0-1 AvrRpm1 NRG1 specific Up FALSE
GO:0010243 response to organonitrogen compound 6/493 443/20876 0.9521083253 NA 0.999988928 AT3G46600/AT3G60190/AT1G09650/AT1G32460/AT3G44190/AT5G53310 6 0 0.0121703854 4h Pf0-1 AvrRpm1 RNL dependent Up FALSE
GO:0010243 response to organonitrogen compound 9/343 443/20876 0.3059956014 NA 0.998453689 AT3G46600/AT3G55980/AT4G11260/AT4G15975/AT5G45340/AT5G57560/AT5G66210/AT1G07520/AT1G20510 9 0 0.0262390671 8h Pf0-1 AvrRpm1 RNL dependent Up FALSE
GO:0010243 response to organonitrogen compound 11/239 443/20876 0.0135107717 NA 0.1955647804 AT1G13195/AT1G19210/AT2G30040/AT3G48090/AT4G11660/AT4G19640/AT4G24160/AT4G38940/AT5G16830/AT5G38895/AT5G48655 11 232 0.0460251046 8h Pf0-1 AvrRps4 ADR1 / NRG1 redundant Up FALSE
GO:0010243 response to organonitrogen compound 16/236 443/20876 4.78945107770284e-05 0.0016106266 0.0013838217 AT1G32460/AT1G73500/AT1G75040/AT2G14560/AT2G14610/AT3G48090/AT3G57240/AT3G57260/AT3G60190/AT4G11660/AT4G28110/AT5G10380/AT5G24530/AT5G44060/AT5G59450/AT5G61600 16 547 0.0677966102 4h Pf0-1 AvrRps4 ADR1 + NRG1 dependent Up TRUE
GO:0010243 response to organonitrogen compound 21/401 443/20876 0.0001474028 0.0058961105 0.0054365958 AT1G01720/AT1G18260/AT1G18740/AT2G26530/AT2G34600/AT3G19950/AT3G44350/AT3G45640/AT3G46600/AT3G52800/AT3G57260/AT3G61980/AT4G11260/AT4G26070/AT4G27280/AT4G34460/AT4G36030/AT5G10380/AT5G55450/AT5G57560/AT5G61600 21 921 0.0523690773 8h Pf0-1 AvrRps4 ADR1 + NRG1 dependent Up TRUE
GO:0010243 response to organonitrogen compound 5/86 443/20876 0.0361790835 NA 0.2164704479 AT3G56400/AT4G26400/AT4G33940/AT4G37610/AT5G38895 5 88 0.0581395349 4h Pf0-1 AvrRps4 ADR1 specific Up FALSE
GO:0010243 response to organonitrogen compound 11/315 443/20876 0.0739268194 NA 0.3392955955 AT1G07520/AT1G28280/AT2G33700/AT4G02195/AT4G12040/AT4G26400/AT4G33940/AT5G11650/AT5G47220/AT5G62020/AT5G66210 11 540 0.0349206349 8h Pf0-1 AvrRps4 ADR1 specific Up FALSE
GO:0010243 response to organonitrogen compound 23/423 443/20876 4.07048505229807e-05 0.0017379201 0.001533185 AT1G32460/AT1G73500/AT1G74450/AT1G75040/AT1G78280/AT2G14560/AT2G14610/AT3G48090/AT3G56400/AT3G57240/AT3G57260/AT3G60190/AT4G11660/AT4G26400/AT4G28110/AT4G33940/AT4G37610/AT5G10380/AT5G24530/AT5G38895/AT5G44060/AT5G59450/AT5G61600 23 780 0.0543735225 4h Pf0-1 AvrRps4 Col 0 ETI Up TRUE
GO:0010243 response to organonitrogen compound 49/1112 443/20876 1.08509858083565e-06 5.63817222602205e-05 4.98003138151942e-05 AT1G01720/AT1G04100/AT1G05010/AT1G07520/AT1G07640/AT1G13195/AT1G18260/AT1G18740/AT1G19210/AT1G28280/AT2G03760/AT2G26530/AT2G30040/AT2G30770/AT2G33700/AT2G34600/AT3G19950/AT3G44350/AT3G45640/AT3G46600/AT3G48090/AT3G52800/AT3G57260/AT3G61980/AT4G02195/AT4G11260/AT4G11660/A…
GO:0010243 response to organonitrogen compound 5/122 443/20876 0.1182831067 NA 0.5649962359 AT1G04100/AT1G05010/AT2G03760/AT2G30770/AT5G46910 5 0 0.0409836066 8h Pf0-1 AvrRps4 NRG1 specific Up FALSE
GO:0010243 response to organonitrogen compound 21/366 443/20876 4.05632146848496e-05 0.0015024615 0.0013697557 AT1G32460/AT1G73500/AT1G75040/AT2G14560/AT2G14610/AT3G48090/AT3G57240/AT3G57260/AT3G60190/AT4G11660/AT4G28110/AT5G10380/AT5G24530/AT5G44060/AT5G59450/AT5G61600/AT3G56400/AT4G26400/AT4G33940/AT4G37610/AT5G38895 21 707 0.0573770492 4h Pf0-1 AvrRps4 RNL dependent Up TRUE
GO:0010243 response to organonitrogen compound 48/1077 443/20876 1.02508942725712e-06 4.90524274080072e-05 4.30018020946845e-05 AT1G01720/AT1G18260/AT1G18740/AT2G26530/AT2G34600/AT3G19950/AT3G44350/AT3G45640/AT3G46600/AT3G52800/AT3G57260/AT3G61980/AT4G11260/AT4G26070/AT4G27280/AT4G34460/AT4G36030/AT5G10380/AT5G55450/AT5G57560/AT5G61600/AT1G07520/AT1G28280/AT2G33700/AT4G02195/AT4G12040/AT4G26400/A…
GO:0010243 response to organonitrogen compound 1/40 443/20876 0.5763164352 NA 0.5547066848 AT4G29810 1 0 0.025 4h Pf0-1 AvrRpt2 ADR1 / NRG1 redundant Up FALSE
GO:0010243 response to organonitrogen compound 1/101 443/20876 0.8860053698 NA 0.8456883984 AT3G19950 1 10 0.0099009901 8h Pf0-1 AvrRpt2 ADR1 / NRG1 redundant Up FALSE
GO:0010243 response to organonitrogen compound 3/140 443/20876 0.5733407343 NA 0.7068436687 AT3G60190/AT4G26090/AT5G61600 3 0 0.0214285714 4h Pf0-1 AvrRpt2 ADR1 + NRG1 dependent Up FALSE
GO:0010243 response to organonitrogen compound 3/123 443/20876 0.4861888518 NA 0.7941866861 AT1G18260/AT4G11260/AT5G61600 3 0 0.0243902439 8h Pf0-1 AvrRpt2 ADR1 + NRG1 dependent Up FALSE
GO:0010243 response to organonitrogen compound 1/83 443/20876 0.8320023063 NA 0.863323547 AT4G32440 1 0 0.0120481928 8h Pf0-1 AvrRpt2 ADR1 specific Up FALSE
GO:0010243 response to organonitrogen compound 18/660 443/20876 0.1674149979 NA 0.5537054197 AT1G32460/AT1G78280/AT2G31230/AT3G48090/AT3G56400/AT3G60190/AT4G11660/AT4G26090/AT4G26400/AT4G29810/AT4G33940/AT4G37610/AT5G38895/AT5G44060/AT5G53310/AT5G59450/AT5G61600/AT5G63320 18 1277 0.0272727273 4h Pf0-1 AvrRpt2 Col 0 ETI Up FALSE
GO:0010243 response to organonitrogen compound 60/1407 443/20876 1.82682805439403e-07 1.95049026115301e-05 1.78688930340728e-05 AT1G01720/AT1G04100/AT1G05010/AT1G07520/AT1G07640/AT1G13195/AT1G18260/AT1G18740/AT1G19210/AT1G20510/AT1G28280/AT1G32460/AT1G70590/AT1G78280/AT2G03760/AT2G23770/AT2G26530/AT2G30040/AT2G30770/AT2G33700/AT3G02850/AT3G12400/AT3G15210/AT3G19950/AT3G44350/AT3G45640/AT3G48090/A…
GO:0010243 response to organonitrogen compound 2/29 443/20876 0.1255027617 NA 0.181476821 AT1G32460/AT5G53310 2 0 0.0689655172 4h Pf0-1 AvrRpt2 NRG1 specific Up FALSE
GO:0010243 response to organonitrogen compound 1/50 443/20876 0.6582654093 NA 0.6677088255 AT1G20510 1 0 0.02 8h Pf0-1 AvrRpt2 NRG1 specific Up FALSE
GO:0010243 response to organonitrogen compound 6/309 443/20876 0.643269283 NA 0.8312512578 AT3G60190/AT4G26090/AT5G61600/AT4G29810/AT1G32460/AT5G53310 6 14 0.0194174757 4h Pf0-1 AvrRpt2 RNL dependent Up FALSE
GO:0010243 response to organonitrogen compound 6/357 443/20876 0.772044016 NA 0.9997349379 AT1G18260/AT4G11260/AT5G61600/AT4G32440/AT3G19950/AT1G20510 6 0 0.0168067227 8h Pf0-1 AvrRpt2 RNL dependent Up FALSE
GO:0010310 regulation of hydrogen peroxide metabolic process 1/65 186/20876 0.4415705011 NA 0.6725127092 AT5G58670 1 0 0.0153846154 8h Pf0-1 AvrRpm1 ADR1 / NRG1 redundant Up FALSE
GO:0010310 regulation of hydrogen peroxide metabolic process 2/252 186/20876 0.6594424166 NA 0.99116379 AT3G60190/AT5G63780 2 0 0.0079365079 4h Pf0-1 AvrRpm1 ADR1 + NRG1 dependent Up FALSE
GO:0010310 regulation of hydrogen peroxide metabolic process 2/153 186/20876 0.3964168832 NA 0.8161784433 AT4G11260/AT5G09290 2 0 0.0130718954 8h Pf0-1 AvrRpm1 ADR1 + NRG1 dependent Up FALSE
GO:0010310 regulation of hydrogen peroxide metabolic process 1/104 186/20876 0.6066600687 NA 0.7988120368 AT2G26400 1 0 0.0096153846 4h Pf0-1 AvrRpm1 ADR1 specific Up FALSE
GO:0010310 regulation of hydrogen peroxide metabolic process 1/62 186/20876 0.4263272795 NA 0.7170169755 AT5G40170 1 0 0.0161290323 8h Pf0-1 AvrRpm1 ADR1 specific Up FALSE
GO:0010310 regulation of hydrogen peroxide metabolic process 9/1290 186/20876 0.8186434489 NA 0.9999999996 AT1G05010/AT2G26400/AT3G28510/AT3G48090/AT3G56400/AT3G60190/AT4G20380/AT4G36550/AT5G63780 9 0 0.0069767442 4h Pf0-1 AvrRpm1 Col 0 ETI Up FALSE
GO:0010310 regulation of hydrogen peroxide metabolic process 14/2082 186/20876 0.8967442106 NA 0.9466619569 AT1G05010/AT1G10170/AT1G33600/AT1G77120/AT1G78600/AT2G03760/AT2G30770/AT4G11260/AT4G20380/AT4G34460/AT5G09290/AT5G40170/AT5G58670/AT5G63780 14 1406 0.0067243036 8h Pf0-1 AvrRpm1 Col 0 ETI Up FALSE
GO:0010310 regulation of hydrogen peroxide metabolic process 3/493 186/20876 0.8186312951 NA 0.999988928 AT3G60190/AT5G63780/AT2G26400 3 0 0.0060851927 4h Pf0-1 AvrRpm1 RNL dependent Up FALSE
GO:0010310 regulation of hydrogen peroxide metabolic process 4/343 186/20876 0.3654604601 NA 0.998453689 AT4G11260/AT5G09290/AT5G40170/AT5G58670 4 0 0.0116618076 8h Pf0-1 AvrRpm1 RNL dependent Up FALSE
GO:0010310 regulation of hydrogen peroxide metabolic process 2/239 186/20876 0.6308147395 NA 0.9301509709 AT1G10170/AT3G48090 2 232 0.0083682008 8h Pf0-1 AvrRps4 ADR1 / NRG1 redundant Up FALSE
GO:0010310 regulation of hydrogen peroxide metabolic process 10/236 186/20876 5.30751484415684e-05 0.0016106266 0.0013838217 AT1G75040/AT2G14560/AT2G14610/AT2G32680/AT3G48090/AT3G57240/AT3G57260/AT3G60190/AT5G10380/AT5G24530 10 547 0.0423728814 4h Pf0-1 AvrRps4 ADR1 + NRG1 dependent Up TRUE
GO:0010310 regulation of hydrogen peroxide metabolic process 12/401 186/20876 0.0002657127 0.0098693283 0.00910016 AT1G17610/AT1G77120/AT2G32680/AT3G45640/AT3G57260/AT4G11260/AT4G26070/AT4G34460/AT5G09290/AT5G10380/AT5G40170/AT5G55450 12 921 0.029925187 8h Pf0-1 AvrRps4 ADR1 + NRG1 dependent Up TRUE
GO:0010310 regulation of hydrogen peroxide metabolic process 4/86 186/20876 0.0073443922 NA 0.0828756682 AT2G26400/AT3G28510/AT3G56400/AT5G09290 4 88 0.0465116279 4h Pf0-1 AvrRps4 ADR1 specific Up FALSE
GO:0010310 regulation of hydrogen peroxide metabolic process 1/315 186/20876 0.9416131164 NA 0.8891735494 AT1G78600 1 540 0.0031746032 8h Pf0-1 AvrRps4 ADR1 specific Up FALSE
GO:0010310 regulation of hydrogen peroxide metabolic process 14/423 186/20876 2.77081883746783e-05 0.0013945896 0.0012303004 AT1G75040/AT2G14560/AT2G14610/AT2G26400/AT2G32680/AT3G28510/AT3G48090/AT3G56400/AT3G57240/AT3G57260/AT3G60190/AT5G09290/AT5G10380/AT5G24530 14 780 0.0330969267 4h Pf0-1 AvrRps4 Col 0 ETI Up TRUE
GO:0010310 regulation of hydrogen peroxide metabolic process 19/1112 186/20876 0.0050030622 NA 0.051714915 AT1G05010/AT1G07640/AT1G10170/AT1G17610/AT1G77120/AT1G78600/AT2G03760/AT2G30770/AT2G32680/AT3G45640/AT3G48090/AT3G57260/AT4G11260/AT4G26070/AT4G34460/AT5G09290/AT5G10380/AT5G40170/AT5G55450 19 2840 0.0170863309 8h Pf0-1 AvrRps4 Col 0 ETI Up FALSE
GO:0010310 regulation of hydrogen peroxide metabolic process 3/122 186/20876 0.0956221522 NA 0.5371311322 AT1G05010/AT2G03760/AT2G30770 3 0 0.0245901639 8h Pf0-1 AvrRps4 NRG1 specific Up FALSE
GO:0010310 regulation of hydrogen peroxide metabolic process 14/366 186/20876 5.48394040398066e-06 0.0002821183 0.0002572 AT1G75040/AT2G14560/AT2G14610/AT2G32680/AT3G48090/AT3G57240/AT3G57260/AT3G60190/AT5G10380/AT5G24530/AT2G26400/AT3G28510/AT3G56400/AT5G09290 14 707 0.0382513661 4h Pf0-1 AvrRps4 RNL dependent Up TRUE
GO:0010310 regulation of hydrogen peroxide metabolic process 18/1077 186/20876 0.0077809206 NA 0.068317181 AT1G17610/AT1G77120/AT2G32680/AT3G45640/AT3G57260/AT4G11260/AT4G26070/AT4G34460/AT5G09290/AT5G10380/AT5G40170/AT5G55450/AT1G78600/AT1G10170/AT3G48090/AT1G05010/AT2G03760/AT2G30770 18 2919 0.0167130919 8h Pf0-1 AvrRps4 RNL dependent Up FALSE
GO:0010310 regulation of hydrogen peroxide metabolic process 1/40 186/20876 0.3011531079 NA 0.4273604892 AT4G29810 1 0 0.025 4h Pf0-1 AvrRpt2 ADR1 / NRG1 redundant Up FALSE
GO:0010310 regulation of hydrogen peroxide metabolic process 1/101 186/20876 0.5959027074 NA 0.7813035769 AT1G10170 1 10 0.0099009901 8h Pf0-1 AvrRpt2 ADR1 / NRG1 redundant Up FALSE
GO:0010310 regulation of hydrogen peroxide metabolic process 3/140 186/20876 0.1296123503 NA 0.4097717179 AT1G17610/AT3G60190/AT4G26090 3 0 0.0214285714 4h Pf0-1 AvrRpt2 ADR1 + NRG1 dependent Up FALSE
GO:0010310 regulation of hydrogen peroxide metabolic process 3/123 186/20876 0.0974024527 NA 0.7835932701 AT4G11260/AT4G36550/AT5G09290 3 0 0.0243902439 8h Pf0-1 AvrRpt2 ADR1 + NRG1 dependent Up FALSE
GO:0010310 regulation of hydrogen peroxide metabolic process 2/100 186/20876 0.2239308189 NA 0.5137103385 AT3G28510/AT4G36550 2 14 0.02 4h Pf0-1 AvrRpt2 ADR1 specific Up FALSE
GO:0010310 regulation of hydrogen peroxide metabolic process 1/83 186/20876 0.5249299132 NA 0.7786288669 AT1G78600 1 0 0.0120481928 8h Pf0-1 AvrRpt2 ADR1 specific Up FALSE
GO:0010310 regulation of hydrogen peroxide metabolic process 11/660 186/20876 0.0347123657 NA 0.2442964709 AT1G17610/AT2G26400/AT3G28510/AT3G48090/AT3G56400/AT3G60190/AT4G20380/AT4G26090/AT4G29810/AT4G36550/AT5G09290 11 1277 0.0166666667 4h Pf0-1 AvrRpt2 Col 0 ETI Up FALSE
GO:0010310 regulation of hydrogen peroxide metabolic process 18/1407 186/20876 0.0776292034 NA 0.4591240037 AT1G05010/AT1G07640/AT1G10170/AT1G17610/AT1G33600/AT1G78600/AT2G03760/AT2G16060/AT2G30770/AT3G45640/AT3G48090/AT4G11260/AT4G20380/AT4G26070/AT4G34460/AT4G36550/AT5G09290/AT5G40170 18 1859 0.012793177 8h Pf0-1 AvrRpt2 Col 0 ETI Up FALSE
GO:0010310 regulation of hydrogen peroxide metabolic process 6/309 186/20876 0.0588501414 NA 0.3297075097 AT1G17610/AT3G60190/AT4G26090/AT3G28510/AT4G36550/AT4G29810 6 14 0.0194174757 4h Pf0-1 AvrRpt2 RNL dependent Up FALSE
GO:0010310 regulation of hydrogen peroxide metabolic process 5/357 186/20876 0.21404175 NA 0.9997349379 AT4G11260/AT4G36550/AT5G09290/AT1G78600/AT1G10170 5 0 0.0140056022 8h Pf0-1 AvrRpt2 RNL dependent Up FALSE
GO:0010363 regulation of plant-type hypersensitive response 1/76 371/20876 0.744686645 NA 0.816397625 AT5G51450 1 0 0.0131578947 4h Pf0-1 AvrRpm1 ADR1 / NRG1 redundant Up FALSE
GO:0010363 regulation of plant-type hypersensitive response 2/65 371/20876 0.3216855563 NA 0.6725127092 AT5G04080/AT5G58670 2 0 0.0307692308 8h Pf0-1 AvrRpm1 ADR1 / NRG1 redundant Up FALSE
GO:0010363 regulation of plant-type hypersensitive response 3/252 371/20876 0.8282045649 NA 0.99116379 AT3G60190/AT5G04720/AT5G63780 3 0 0.0119047619 4h Pf0-1 AvrRpm1 ADR1 + NRG1 dependent Up FALSE
GO:0010363 regulation of plant-type hypersensitive response 2/153 371/20876 0.7586607759 NA 0.9183245371 AT4G11260/AT5G55120 2 0 0.0130718954 8h Pf0-1 AvrRpm1 ADR1 + NRG1 dependent Up FALSE
GO:0010363 regulation of plant-type hypersensitive response 1/62 371/20876 0.6715563206 NA 0.7648246241 AT5G40170 1 0 0.0161290323 8h Pf0-1 AvrRpm1 ADR1 specific Up FALSE
GO:0010363 regulation of plant-type hypersensitive response 18/1290 371/20876 0.8840654582 NA 0.9999999996 AT1G05010/AT1G09270/AT1G19300/AT1G19640/AT1G27100/AT1G32640/AT1G71390/AT2G24550/AT3G19030/AT3G48090/AT3G56400/AT3G60190/AT4G01070/AT4G32400/AT5G04720/AT5G48930/AT5G51450/AT5G63780 18 0 0.0139534884 4h Pf0-1 AvrRpm1 Col 0 ETI Up FALSE
GO:0010363 regulation of plant-type hypersensitive response 36/2082 371/20876 0.5952676532 NA 0.9466619569 AT1G03080/AT1G05010/AT1G09270/AT1G18740/AT1G19640/AT1G27100/AT1G32230/AT1G33600/AT1G69260/AT1G73730/AT1G74950/AT1G78600/AT2G03760/AT2G24550/AT2G26530/AT2G30770/AT2G46510/AT3G16340/AT3G52800/AT3G55950/AT3G57530/AT4G01070/AT4G11260/AT4G32150/AT4G34460/AT4G35600/AT4G36030/AT4G36500/AT5G04080/AT…
GO:0010363 regulation of plant-type hypersensitive response 1/63 371/20876 0.6774106785 NA 0.724288889 AT1G03080 1 0 0.0158730159 8h Pf0-1 AvrRpm1 NRG1 specific Up FALSE
GO:0010363 regulation of plant-type hypersensitive response 4/493 371/20876 0.9769524137 NA 0.999988928 AT3G60190/AT5G04720/AT5G63780/AT5G51450 4 0 0.0081135903 4h Pf0-1 AvrRpm1 RNL dependent Up FALSE
GO:0010363 regulation of plant-type hypersensitive response 6/343 371/20876 0.5725387408 NA 0.998453689 AT4G11260/AT5G55120/AT5G40170/AT5G04080/AT5G58670/AT1G03080 6 0 0.0174927114 8h Pf0-1 AvrRpm1 RNL dependent Up FALSE
GO:0010363 regulation of plant-type hypersensitive response 5/239 371/20876 0.4200648135 NA 0.838908289 AT1G69260/AT3G16340/AT3G48090/AT3G55950/AT4G35600 5 232 0.0209205021 8h Pf0-1 AvrRps4 ADR1 / NRG1 redundant Up FALSE
GO:0010363 regulation of plant-type hypersensitive response 11/236 371/20876 0.003462526 NA 0.0514279819 AT1G75040/AT2G14560/AT2G14610/AT2G32680/AT3G48090/AT3G57240/AT3G57260/AT3G60190/AT5G04720/AT5G10380/AT5G24530 11 547 0.0466101695 4h Pf0-1 AvrRps4 ADR1 + NRG1 dependent Up FALSE
GO:0010363 regulation of plant-type hypersensitive response 21/401 371/20876 1.14000959248214e-05 0.0013173444 0.0012146769 AT1G18740/AT1G19300/AT1G21250/AT1G61660/AT1G73730/AT1G77140/AT2G26530/AT2G32680/AT3G45640/AT3G52800/AT3G57260/AT4G11260/AT4G26070/AT4G31300/AT4G34460/AT4G36030/AT4G36500/AT5G10380/AT5G40170/AT5G46780/AT5G55450 21 921 0.0523690773 8h Pf0-1 AvrRps4 ADR1 + NRG1 dependent Up TRUE
GO:0010363 regulation of plant-type hypersensitive response 3/86 371/20876 0.1969620079 NA 0.3902439023 AT1G27100/AT1G71390/AT3G56400 3 88 0.0348837209 4h Pf0-1 AvrRps4 ADR1 specific Up FALSE
GO:0010363 regulation of plant-type hypersensitive response 4/315 371/20876 0.8138104583 NA 0.8891735494 AT1G27100/AT1G76360/AT1G78600/AT3G25070 4 540 0.0126984127 8h Pf0-1 AvrRps4 ADR1 specific Up FALSE
GO:0010363 regulation of plant-type hypersensitive response 14/423 371/20876 0.0197484479 NA 0.202738015 AT1G27100/AT1G71390/AT1G75040/AT2G14560/AT2G14610/AT2G32680/AT3G48090/AT3G56400/AT3G57240/AT3G57260/AT3G60190/AT5G04720/AT5G10380/AT5G24530 14 780 0.0330969267 4h Pf0-1 AvrRps4 Col 0 ETI Up FALSE
GO:0010363 regulation of plant-type hypersensitive response 35/1112 371/20876 0.0007840442 0.0148153007 0.0130859185 AT1G05010/AT1G07640/AT1G18740/AT1G19300/AT1G21250/AT1G27100/AT1G32230/AT1G61660/AT1G69260/AT1G73730/AT1G76360/AT1G77140/AT1G78600/AT2G03760/AT2G26530/AT2G30770/AT2G32680/AT3G16340/AT3G25070/AT3G45640/AT3G48090/AT3G52800/AT3G55950/AT3G57260/AT4G11260/AT4G26070/AT4G31300/AT4G34460/AT…
GO:0010363 regulation of plant-type hypersensitive response 4/122 371/20876 0.1724705723 NA 0.5784081871 AT1G05010/AT1G32230/AT2G03760/AT2G30770 4 0 0.0327868852 8h Pf0-1 AvrRps4 NRG1 specific Up FALSE
GO:0010363 regulation of plant-type hypersensitive response 14/366 371/20876 0.0061532284 NA 0.0911336875 AT1G75040/AT2G14560/AT2G14610/AT2G32680/AT3G48090/AT3G57240/AT3G57260/AT3G60190/AT5G04720/AT5G10380/AT5G24530/AT1G27100/AT1G71390/AT3G56400 14 707 0.0382513661 4h Pf0-1 AvrRps4 RNL dependent Up FALSE
GO:0010363 regulation of plant-type hypersensitive response 34/1077 371/20876 0.0008848675 0.0166611123 0.0146059613 AT1G18740/AT1G19300/AT1G21250/AT1G61660/AT1G73730/AT1G77140/AT2G26530/AT2G32680/AT3G45640/AT3G52800/AT3G57260/AT4G11260/AT4G26070/AT4G31300/AT4G34460/AT4G36030/AT4G36500/AT5G10380/AT5G40170/AT5G46780/AT5G55450/AT1G27100/AT1G76360/AT1G78600/AT3G25070/AT1G69260/AT3G16340/AT3G48090/AT…
GO:0010363 regulation of plant-type hypersensitive response 1/40 371/20876 0.5122408218 NA 0.5273827639 AT4G29810 1 0 0.025 4h Pf0-1 AvrRpt2 ADR1 / NRG1 redundant Up FALSE
GO:0010363 regulation of plant-type hypersensitive response 4/140 371/20876 0.23849312 NA 0.5071987482 AT3G19030/AT3G60190/AT4G26090/AT5G48930 4 0 0.0285714286 4h Pf0-1 AvrRpt2 ADR1 + NRG1 dependent Up FALSE
GO:0010363 regulation of plant-type hypersensitive response 3/123 371/20876 0.3740819944 NA 0.7941866861 AT1G21250/AT4G11260/AT5G55120 3 0 0.0243902439 8h Pf0-1 AvrRpt2 ADR1 + NRG1 dependent Up FALSE
GO:0010363 regulation of plant-type hypersensitive response 1/100 371/20876 0.8342783068 NA 0.8091978986 AT5G04720 1 14 0.01 4h Pf0-1 AvrRpt2 ADR1 specific Up FALSE
GO:0010363 regulation of plant-type hypersensitive response 3/83 371/20876 0.183458911 NA 0.7786288669 AT1G78600/AT2G24550/AT3G25070 3 0 0.0361445783 8h Pf0-1 AvrRpt2 ADR1 specific Up FALSE
GO:0010363 regulation of plant-type hypersensitive response 14/660 371/20876 0.2868852583 NA 0.7358036651 AT1G19300/AT1G19640/AT1G27100/AT1G71390/AT1G76360/AT3G19030/AT3G48090/AT3G56400/AT3G60190/AT4G26090/AT4G29810/AT4G32400/AT5G04720/AT5G48930 14 1277 0.0212121212 4h Pf0-1 AvrRpt2 Col 0 ETI Up FALSE
GO:0010363 regulation of plant-type hypersensitive response 36/1407 371/20876 0.0178326467 NA 0.1785481741 AT1G03080/AT1G05010/AT1G07640/AT1G18740/AT1G19300/AT1G21250/AT1G27100/AT1G32230/AT1G33600/AT1G61660/AT1G73730/AT1G76360/AT1G77140/AT1G78600/AT2G03760/AT2G24550/AT2G26530/AT2G30770/AT3G16340/AT3G25070/AT3G45640/AT3G48090/AT3G52800/AT3G55950/AT3G57530/AT4G01070/AT4G11260/AT4G26070/AT4G31300/AT…
GO:0010363 regulation of plant-type hypersensitive response 1/50 371/20876 0.5924673171 NA 0.6386174029 AT1G03080 1 0 0.02 8h Pf0-1 AvrRpt2 NRG1 specific Up FALSE
GO:0010363 regulation of plant-type hypersensitive response 6/309 371/20876 0.4709766112 NA 0.7427291977 AT3G19030/AT3G60190/AT4G26090/AT5G48930/AT5G04720/AT4G29810 6 14 0.0194174757 4h Pf0-1 AvrRpt2 RNL dependent Up FALSE
GO:0010363 regulation of plant-type hypersensitive response 7/357 371/20876 0.4497892382 NA 0.9997349379 AT1G21250/AT4G11260/AT5G55120/AT1G78600/AT2G24550/AT3G25070/AT1G03080 7 0 0.0196078431 8h Pf0-1 AvrRpt2 RNL dependent Up FALSE
GO:0010498 proteasomal protein catabolic process 1/252 209/20876 0.9220007504 NA 0.99116379 AT2G21790 1 0 0.003968254 4h Pf0-1 AvrRpm1 ADR1 + NRG1 dependent Up FALSE
GO:0010498 proteasomal protein catabolic process 1/153 209/20876 0.7867177074 NA 0.9183245371 AT3G22630 1 0 0.0065359477 8h Pf0-1 AvrRpm1 ADR1 + NRG1 dependent Up FALSE
GO:0010498 proteasomal protein catabolic process 1/62 209/20876 0.464609374 NA 0.7170169755 AT1G21720 1 0 0.0161290323 8h Pf0-1 AvrRpm1 ADR1 specific Up FALSE
GO:0010498 proteasomal protein catabolic process 8/1290 209/20876 0.949701038 NA 0.9999999996 AT1G49240/AT2G21790/AT2G30110/AT2G46520/AT3G04050/AT3G46520/AT5G17020/AT5G64760 8 0 0.0062015504 4h Pf0-1 AvrRpm1 Col 0 ETI Up FALSE
GO:0010498 proteasomal protein catabolic process 25/2082 209/20876 0.1956225495 NA 0.9136779932 AT1G17170/AT1G21410/AT1G21720/AT1G49240/AT1G75950/AT2G30110/AT2G31260/AT2G39770/AT2G46520/AT3G04050/AT3G08580/AT3G10050/AT3G15980/AT3G16320/AT3G20060/AT3G22630/AT3G27440/AT3G46520/AT4G24820/AT5G05780/AT5G09900/AT5G17020/AT5G20570/AT5G25880/AT5G64760 25 1406 0.0120076849 8h Pf0-1 AvrRpm1 Col 0 ETI Up FA…
GO:0010498 proteasomal protein catabolic process 1/61 209/20876 0.4591790799 NA 0.4963318255 AT5G64760 1 0 0.0163934426 4h Pf0-1 AvrRpm1 NRG1 specific Up FALSE
GO:0010498 proteasomal protein catabolic process 2/493 209/20876 0.9596745825 NA 0.999988928 AT2G21790/AT5G64760 2 0 0.0040567951 4h Pf0-1 AvrRpm1 RNL dependent Up FALSE
GO:0010498 proteasomal protein catabolic process 2/343 209/20876 0.8605305772 NA 0.998453689 AT3G22630/AT1G21720 2 0 0.0058309038 8h Pf0-1 AvrRpm1 RNL dependent Up FALSE
GO:0010498 proteasomal protein catabolic process 6/239 209/20876 0.033572187 NA 0.3204727868 AT1G17170/AT2G21790/AT2G31260/AT3G15180/AT3G27440/AT3G46520 6 232 0.0251046025 8h Pf0-1 AvrRps4 ADR1 / NRG1 redundant Up FALSE
GO:0010498 proteasomal protein catabolic process 2/236 209/20876 0.6865934546 NA 0.7792367246 AT3G04050/AT3G46520 2 547 0.0084745763 4h Pf0-1 AvrRps4 ADR1 + NRG1 dependent Up FALSE
GO:0010498 proteasomal protein catabolic process 6/401 209/20876 0.2148460912 NA 0.6041820931 AT1G18260/AT2G20140/AT3G22630/AT3G27430/AT4G31300/AT5G09900 6 921 0.0149625935 8h Pf0-1 AvrRps4 ADR1 + NRG1 dependent Up FALSE
GO:0010498 proteasomal protein catabolic process 12/315 209/20876 8.42592891273969e-05 0.0039293435 0.003495535 AT1G21720/AT1G77440/AT1G79210/AT2G03430/AT2G20580/AT2G30110/AT3G05530/AT3G60820/AT5G05780/AT5G11300/AT5G17020/AT5G64760 12 540 0.0380952381 8h Pf0-1 AvrRps4 ADR1 specific Up TRUE
GO:0010498 proteasomal protein catabolic process 2/423 209/20876 0.9271820826 NA 0.8819827481 AT3G04050/AT3G46520 2 780 0.0047281324 4h Pf0-1 AvrRps4 Col 0 ETI Up FALSE
GO:0010498 proteasomal protein catabolic process 26/1112 209/20876 5.11286461514227e-05 0.0013022767 0.0011502626 AT1G17170/AT1G18260/AT1G21720/AT1G77440/AT1G79210/AT2G03430/AT2G20140/AT2G20580/AT2G21790/AT2G30110/AT2G31260/AT3G05530/AT3G15180/AT3G15980/AT3G22630/AT3G27430/AT3G27440/AT3G46520/AT3G60820/AT4G24820/AT4G31300/AT5G05780/AT5G09900/AT5G11300/AT5G17020/AT5G64760 26 2840 0.023381295 8h Pf…
GO:0010498 proteasomal protein catabolic process 2/122 209/20876 0.3457174817 NA 0.7427189013 AT3G15980/AT4G24820 2 0 0.0163934426 8h Pf0-1 AvrRps4 NRG1 specific Up FALSE
GO:0010498 proteasomal protein catabolic process 2/366 209/20876 0.883926114 NA 0.9115195579 AT3G04050/AT3G46520 2 707 0.0054644809 4h Pf0-1 AvrRps4 RNL dependent Up FALSE
GO:0010498 proteasomal protein catabolic process 26/1077 209/20876 2.99508920069945e-05 0.0008233309 0.0007217729 AT1G18260/AT2G20140/AT3G22630/AT3G27430/AT4G31300/AT5G09900/AT1G21720/AT1G77440/AT1G79210/AT2G03430/AT2G20580/AT2G30110/AT3G05530/AT3G60820/AT5G05780/AT5G11300/AT5G17020/AT5G64760/AT1G17170/AT2G21790/AT2G31260/AT3G15180/AT3G27440/AT3G46520/AT3G15980/AT4G24820 26 2919 0.0241411328 8h P…
GO:0010498 proteasomal protein catabolic process 1/40 209/20876 0.3315918352 NA 0.4319038129 AT2G30110 1 0 0.025 4h Pf0-1 AvrRpt2 ADR1 / NRG1 redundant Up FALSE
GO:0010498 proteasomal protein catabolic process 1/101 209/20876 0.6389399665 NA 0.7813035769 AT2G03430 1 10 0.0099009901 8h Pf0-1 AvrRpt2 ADR1 / NRG1 redundant Up FALSE
GO:0010498 proteasomal protein catabolic process 2/140 209/20876 0.4098763683 NA 0.6038290487 AT1G20200/AT2G21790 2 0 0.0142857143 4h Pf0-1 AvrRpt2 ADR1 + NRG1 dependent Up FALSE
GO:0010498 proteasomal protein catabolic process 2/123 209/20876 0.3493487631 NA 0.7941866861 AT1G18260/AT5G25880 2 0 0.0162601626 8h Pf0-1 AvrRpt2 ADR1 + NRG1 dependent Up FALSE
GO:0010498 proteasomal protein catabolic process 3/100 209/20876 0.0791391027 NA 0.349580623 AT1G64520/AT4G24820/AT5G42790 3 14 0.03 4h Pf0-1 AvrRpt2 ADR1 specific Up FALSE
GO:0010498 proteasomal protein catabolic process 2/83 209/20876 0.2019325452 NA 0.7786288669 AT1G21720/AT1G79210 2 0 0.0240963855 8h Pf0-1 AvrRpt2 ADR1 specific Up FALSE
GO:0010498 proteasomal protein catabolic process 9/660 209/20876 0.2177330432 NA 0.6434340815 AT1G20200/AT1G64520/AT2G21790/AT2G30110/AT2G46520/AT3G04050/AT3G46520/AT4G24820/AT5G42790 9 1277 0.0136363636 4h Pf0-1 AvrRpt2 Col 0 ETI Up FALSE
GO:0010498 proteasomal protein catabolic process 28/1407 209/20876 0.0003922213 0.0147136004 0.0134794701 AT1G17170/AT1G18260/AT1G21720/AT1G52360/AT1G75950/AT1G77440/AT1G79210/AT2G03430/AT2G20140/AT2G20580/AT2G21790/AT2G30110/AT2G31260/AT3G04050/AT3G05530/AT3G08580/AT3G15180/AT3G15980/AT3G22630/AT3G27440/AT3G46520/AT3G60820/AT4G24820/AT4G31300/AT5G05780/AT5G09900/AT5G17020/AT5G25880 28 1859 0.019…
GO:0010498 proteasomal protein catabolic process 1/50 209/20876 0.3957043919 NA 0.570224173 AT3G22630 1 0 0.02 8h Pf0-1 AvrRpt2 NRG1 specific Up FALSE
GO:0010498 proteasomal protein catabolic process 6/309 209/20876 0.0910873457 NA 0.4238692128 AT1G20200/AT2G21790/AT1G64520/AT4G24820/AT5G42790/AT2G30110 6 14 0.0194174757 4h Pf0-1 AvrRpt2 RNL dependent Up FALSE
GO:0010498 proteasomal protein catabolic process 6/357 209/20876 0.1496570346 NA 0.9997349379 AT1G18260/AT5G25880/AT1G21720/AT1G79210/AT2G03430/AT3G22630 6 0 0.0168067227 8h Pf0-1 AvrRpt2 RNL dependent Up FALSE
GO:0010941 regulation of cell death 1/76 404/20876 0.7741532039 NA 0.816397625 AT5G51450 1 0 0.0131578947 4h Pf0-1 AvrRpm1 ADR1 / NRG1 redundant Up FALSE
GO:0010941 regulation of cell death 3/65 404/20876 0.1313902127 NA 0.6725127092 AT5G04080/AT5G51290/AT5G58670 3 0 0.0461538462 8h Pf0-1 AvrRpm1 ADR1 / NRG1 redundant Up FALSE
GO:0010941 regulation of cell death 3/252 404/20876 0.8686815524 NA 0.99116379 AT3G60190/AT5G04720/AT5G63780 3 0 0.0119047619 4h Pf0-1 AvrRpm1 ADR1 + NRG1 dependent Up FALSE
GO:0010941 regulation of cell death 3/153 404/20876 0.5709216275 NA 0.8758371686 AT1G02120/AT4G11260/AT5G55120 3 0 0.0196078431 8h Pf0-1 AvrRpm1 ADR1 + NRG1 dependent Up FALSE
GO:0010941 regulation of cell death 1/62 404/20876 0.7028148037 NA 0.7670406996 AT5G40170 1 0 0.0161290323 8h Pf0-1 AvrRpm1 ADR1 specific Up FALSE
GO:0010941 regulation of cell death 19/1290 404/20876 0.9158786447 NA 0.9999999996 AT1G05010/AT1G09270/AT1G19300/AT1G19640/AT1G27100/AT1G32640/AT1G71390/AT2G24550/AT3G19030/AT3G48090/AT3G56400/AT3G60190/AT4G01070/AT4G20380/AT4G32400/AT5G04720/AT5G48930/AT5G51450/AT5G63780 19 0 0.0147286822 4h Pf0-1 AvrRpm1 Col 0 ETI Up FALSE
GO:0010941 regulation of cell death 43/2082 404/20876 0.3487440831 NA 0.9466619569 AT1G02120/AT1G03080/AT1G05010/AT1G09270/AT1G18740/AT1G19640/AT1G27100/AT1G32230/AT1G33600/AT1G69260/AT1G73730/AT1G74950/AT1G78600/AT2G03760/AT2G24550/AT2G26530/AT2G30770/AT2G46240/AT2G46510/AT3G16340/AT3G52800/AT3G55950/AT3G57530/AT4G01070/AT4G11260/AT4G20380/AT4G32150/AT4G34460/AT4G35600/AT4G36030/AT4G36480/AT4G36…
GO:0010941 regulation of cell death 1/63 404/20876 0.7085831721 NA 0.7321579223 AT1G03080 1 0 0.0158730159 8h Pf0-1 AvrRpm1 NRG1 specific Up FALSE
GO:0010941 regulation of cell death 4/493 404/20876 0.9869933627 NA 0.999988928 AT3G60190/AT5G04720/AT5G63780/AT5G51450 4 0 0.0081135903 4h Pf0-1 AvrRpm1 RNL dependent Up FALSE
GO:0010941 regulation of cell death 8/343 404/20876 0.34649344 NA 0.998453689 AT1G02120/AT4G11260/AT5G55120/AT5G40170/AT5G04080/AT5G51290/AT5G58670/AT1G03080 8 0 0.0233236152 8h Pf0-1 AvrRpm1 RNL dependent Up FALSE
GO:0010941 regulation of cell death 6/239 404/20876 0.3175544508 NA 0.8111322613 AT1G69260/AT3G16340/AT3G48090/AT3G55950/AT4G35600/AT5G51290 6 232 0.0251046025 8h Pf0-1 AvrRps4 ADR1 / NRG1 redundant Up FALSE
GO:0010941 regulation of cell death 11/236 404/20876 0.0064888402 NA 0.0741842821 AT1G75040/AT2G14560/AT2G14610/AT2G32680/AT3G48090/AT3G57240/AT3G57260/AT3G60190/AT5G04720/AT5G10380/AT5G24530 11 547 0.0466101695 4h Pf0-1 AvrRps4 ADR1 + NRG1 dependent Up FALSE
GO:0010941 regulation of cell death 23/401 404/20876 3.97390634092115e-06 0.0005904089 0.0005443953 AT1G02120/AT1G18740/AT1G19300/AT1G21250/AT1G32210/AT1G61660/AT1G73730/AT1G77140/AT2G26530/AT2G32680/AT3G45640/AT3G52800/AT3G57260/AT4G11260/AT4G26070/AT4G31300/AT4G34460/AT4G36030/AT4G36500/AT5G10380/AT5G40170/AT5G46780/AT5G55450 23 921 0.0573566085 8h Pf0-1 AvrRps4 ADR1 + NRG1 dependent Up TRUE
GO:0010941 regulation of cell death 3/86 404/20876 0.2323162719 NA 0.4050436812 AT1G27100/AT1G71390/AT3G56400 3 88 0.0348837209 4h Pf0-1 AvrRps4 ADR1 specific Up FALSE
GO:0010941 regulation of cell death 5/315 404/20876 0.7322978444 NA 0.8862755416 AT1G27100/AT1G76360/AT1G78600/AT3G25070/AT5G45100 5 540 0.0158730159 8h Pf0-1 AvrRps4 ADR1 specific Up FALSE
GO:0010941 regulation of cell death 14/423 404/20876 0.0368800246 NA 0.2519735831 AT1G27100/AT1G71390/AT1G75040/AT2G14560/AT2G14610/AT2G32680/AT3G48090/AT3G56400/AT3G57240/AT3G57260/AT3G60190/AT5G04720/AT5G10380/AT5G24530 14 780 0.0330969267 4h Pf0-1 AvrRps4 Col 0 ETI Up FALSE
GO:0010941 regulation of cell death 41/1112 404/20876 6.03536534900488e-05 0.0015076807 0.0013316899 AT1G02120/AT1G05010/AT1G07640/AT1G18740/AT1G19300/AT1G21250/AT1G27100/AT1G32210/AT1G32230/AT1G61660/AT1G69260/AT1G73730/AT1G76360/AT1G77140/AT1G78600/AT2G03760/AT2G26530/AT2G30770/AT2G32680/AT2G46240/AT3G16340/AT3G25070/AT3G45640/AT3G48090/AT3G52800/AT3G55950/AT3G57260/AT4G11260/AT4G26070/AT4G3130…
GO:0010941 regulation of cell death 5/122 404/20876 0.0884878599 NA 0.5219848557 AT1G05010/AT1G32230/AT2G03760/AT2G30770/AT2G46240 5 0 0.0409836066 8h Pf0-1 AvrRps4 NRG1 specific Up FALSE
GO:0010941 regulation of cell death 14/366 404/20876 0.0124162064 NA 0.1497413165 AT1G75040/AT2G14560/AT2G14610/AT2G32680/AT3G48090/AT3G57240/AT3G57260/AT3G60190/AT5G04720/AT5G10380/AT5G24530/AT1G27100/AT1G71390/AT3G56400 14 707 0.0382513661 4h Pf0-1 AvrRps4 RNL dependent Up FALSE
GO:0010941 regulation of cell death 39/1077 404/20876 0.0001337663 0.003142293 0.0027546906 AT1G02120/AT1G18740/AT1G19300/AT1G21250/AT1G32210/AT1G61660/AT1G73730/AT1G77140/AT2G26530/AT2G32680/AT3G45640/AT3G52800/AT3G57260/AT4G11260/AT4G26070/AT4G31300/AT4G34460/AT4G36030/AT4G36500/AT5G10380/AT5G40170/AT5G46780/AT5G55450/AT1G27100/AT1G76360/AT1G78600/AT3G25070/AT5G45100/AT1G69260/AT3G16340/AT3G480…
GO:0010941 regulation of cell death 1/40 404/20876 0.5427025747 NA 0.5395288755 AT4G29810 1 0 0.025 4h Pf0-1 AvrRpt2 ADR1 / NRG1 redundant Up FALSE
GO:0010941 regulation of cell death 1/101 404/20876 0.8617288832 NA 0.8398609296 AT5G51290 1 10 0.0099009901 8h Pf0-1 AvrRpt2 ADR1 / NRG1 redundant Up FALSE
GO:0010941 regulation of cell death 5/140 404/20876 0.1359272418 NA 0.4097717179 AT1G79330/AT3G19030/AT3G60190/AT4G26090/AT5G48930 5 0 0.0357142857 4h Pf0-1 AvrRpt2 ADR1 + NRG1 dependent Up FALSE
GO:0010941 regulation of cell death 3/123 404/20876 0.4264003353 NA 0.7941866861 AT1G21250/AT4G11260/AT5G55120 3 0 0.0243902439 8h Pf0-1 AvrRpt2 ADR1 + NRG1 dependent Up FALSE
GO:0010941 regulation of cell death 1/100 404/20876 0.8589868092 NA 0.8188293284 AT5G04720 1 14 0.01 4h Pf0-1 AvrRpt2 ADR1 specific Up FALSE
GO:0010941 regulation of cell death 3/83 404/20876 0.2170311602 NA 0.7786288669 AT1G78600/AT2G24550/AT3G25070 3 0 0.0361445783 8h Pf0-1 AvrRpt2 ADR1 specific Up FALSE
GO:0010941 regulation of cell death 16/660 404/20876 0.2116556684 NA 0.6330799398 AT1G19300/AT1G19640/AT1G27100/AT1G71390/AT1G76360/AT1G79330/AT3G19030/AT3G48090/AT3G56400/AT3G60190/AT4G20380/AT4G26090/AT4G29810/AT4G32400/AT5G04720/AT5G48930 16 1277 0.0242424242 4h Pf0-1 AvrRpt2 Col 0 ETI Up FALSE
GO:0010941 regulation of cell death 43/1407 404/20876 0.0020306625 0.0448121914 0.0410534864 AT1G02120/AT1G03080/AT1G05010/AT1G07640/AT1G18740/AT1G19300/AT1G21250/AT1G27100/AT1G32210/AT1G32230/AT1G33600/AT1G61660/AT1G73730/AT1G76360/AT1G77140/AT1G78600/AT2G03760/AT2G24550/AT2G26530/AT2G30770/AT3G16340/AT3G25070/AT3G45640/AT3G48090/AT3G52800/AT3G55950/AT3G57530/AT4G01070/AT4G11260/AT4G20380/AT4G26…
GO:0010941 regulation of cell death 2/50 404/20876 0.252178458 NA 0.5581054847 AT1G03080/AT1G32210 2 0 0.04 8h Pf0-1 AvrRpt2 NRG1 specific Up FALSE
GO:0010941 regulation of cell death 7/309 404/20876 0.3903780419 NA 0.699294746 AT1G79330/AT3G19030/AT3G60190/AT4G26090/AT5G48930/AT5G04720/AT4G29810 7 14 0.0226537217 4h Pf0-1 AvrRpt2 RNL dependent Up FALSE
GO:0010941 regulation of cell death 9/357 404/20876 0.2564676349 NA 0.9997349379 AT1G21250/AT4G11260/AT5G55120/AT1G78600/AT2G24550/AT3G25070/AT5G51290/AT1G03080/AT1G32210 9 0 0.025210084 8h Pf0-1 AvrRpt2 RNL dependent Up FALSE
GO:0012501 programmed cell death 1/76 448/20876 0.8082801033 NA 0.8195056341 AT5G51450 1 0 0.0131578947 4h Pf0-1 AvrRpm1 ADR1 / NRG1 redundant Up FALSE
GO:0012501 programmed cell death 3/65 448/20876 0.1634313214 NA 0.6725127092 AT5G04080/AT5G51290/AT5G58670 3 0 0.0461538462 8h Pf0-1 AvrRpm1 ADR1 / NRG1 redundant Up FALSE
GO:0012501 programmed cell death 3/252 448/20876 0.90950031 NA 0.99116379 AT3G60190/AT5G04720/AT5G63780 3 0 0.0119047619 4h Pf0-1 AvrRpm1 ADR1 + NRG1 dependent Up FALSE
GO:0012501 programmed cell death 4/153 448/20876 0.4168799352 NA 0.8161784433 AT1G02120/AT4G11260/AT5G45250/AT5G55120 4 0 0.0261437908 8h Pf0-1 AvrRpm1 ADR1 + NRG1 dependent Up FALSE
GO:0012501 programmed cell death 2/104 448/20876 0.6570550135 NA 0.8069096657 AT1G02860/AT1G73260 2 0 0.0192307692 4h Pf0-1 AvrRpm1 ADR1 specific Up FALSE
GO:0012501 programmed cell death 1/62 448/20876 0.7399802576 NA 0.7692959774 AT5G40170 1 0 0.0161290323 8h Pf0-1 AvrRpm1 ADR1 specific Up FALSE
GO:0012501 programmed cell death 22/1290 448/20876 0.8931664878 NA 0.9999999996 AT1G02860/AT1G05010/AT1G09270/AT1G19300/AT1G19640/AT1G27100/AT1G32640/AT1G71390/AT1G73260/AT2G24550/AT3G19030/AT3G48090/AT3G56400/AT3G60190/AT4G01070/AT4G20380/AT4G32400/AT5G04720/AT5G44870/AT5G48930/AT5G51450/AT5G63780 22 0 0.0170542636 4h Pf0-1 AvrRpm1 Col 0 ETI Up FALSE
GO:0012501 programmed cell death 46/2082 448/20876 0.4400996074 NA 0.9466619569 AT1G02120/AT1G03080/AT1G05010/AT1G09270/AT1G18740/AT1G19640/AT1G27100/AT1G29340/AT1G32230/AT1G33600/AT1G69260/AT1G73730/AT1G74950/AT1G78600/AT2G03760/AT2G24550/AT2G26530/AT2G30770/AT2G46240/AT2G46510/AT3G16340/AT3G52800/AT3G55950/AT3G57530/AT4G01070/AT4G11260/AT4G20380/AT4G32150/AT4G34460/AT4G35600/AT4G36030/AT4G36480…
GO:0012501 programmed cell death 1/63 448/20876 0.7455769159 NA 0.7485555973 AT1G03080 1 0 0.0158730159 8h Pf0-1 AvrRpm1 NRG1 specific Up FALSE
GO:0012501 programmed cell death 6/493 448/20876 0.9554004736 NA 0.999988928 AT3G60190/AT5G04720/AT5G63780/AT1G02860/AT1G73260/AT5G51450 6 0 0.0121703854 4h Pf0-1 AvrRpm1 RNL dependent Up FALSE
GO:0012501 programmed cell death 9/343 448/20876 0.3173039945 NA 0.998453689 AT1G02120/AT4G11260/AT5G45250/AT5G55120/AT5G40170/AT5G04080/AT5G51290/AT5G58670/AT1G03080 9 0 0.0262390671 8h Pf0-1 AvrRpm1 RNL dependent Up FALSE
GO:0012501 programmed cell death 1/14 448/20876 0.2619966751 NA 0.2172618519 AT5G46180 1 0 0.0714285714 4h Pf0-1 AvrRps4 ADR1 / NRG1 redundant Up FALSE
GO:0012501 programmed cell death 6/239 448/20876 0.4070015779 NA 0.838908289 AT1G69260/AT3G16340/AT3G48090/AT3G55950/AT4G35600/AT5G51290 6 232 0.0251046025 8h Pf0-1 AvrRps4 ADR1 / NRG1 redundant Up FALSE
GO:0012501 programmed cell death 12/236 448/20876 0.0051758957 NA 0.0687982835 AT1G73260/AT1G75040/AT2G14560/AT2G14610/AT2G32680/AT3G48090/AT3G57240/AT3G57260/AT3G60190/AT5G04720/AT5G10380/AT5G24530 12 547 0.0508474576 4h Pf0-1 AvrRps4 ADR1 + NRG1 dependent Up FALSE
GO:0012501 programmed cell death 23/401 448/20876 2.10976702415376e-05 0.0016878136 0.0015562735 AT1G02120/AT1G18740/AT1G19300/AT1G21250/AT1G32210/AT1G61660/AT1G73730/AT1G77140/AT2G26530/AT2G32680/AT3G45640/AT3G52800/AT3G57260/AT4G11260/AT4G26070/AT4G31300/AT4G34460/AT4G36030/AT4G36500/AT5G10380/AT5G40170/AT5G46780/AT5G55450 23 921 0.0573566085 8h Pf0-1 AvrRps4 ADR1 + NRG1 dependent Up TRUE
GO:0012501 programmed cell death 3/86 448/20876 0.2810450543 NA 0.4464616567 AT1G27100/AT1G71390/AT3G56400 3 88 0.0348837209 4h Pf0-1 AvrRps4 ADR1 specific Up FALSE
GO:0012501 programmed cell death 6/315 448/20876 0.6720100201 NA 0.8645829474 AT1G27100/AT1G29340/AT1G76360/AT1G78600/AT3G25070/AT5G45100 6 540 0.019047619 8h Pf0-1 AvrRps4 ADR1 specific Up FALSE
GO:0012501 programmed cell death 16/423 448/20876 0.0211060679 NA 0.202738015 AT1G27100/AT1G71390/AT1G73260/AT1G75040/AT2G14560/AT2G14610/AT2G32680/AT3G48090/AT3G56400/AT3G57240/AT3G57260/AT3G60190/AT5G04720/AT5G10380/AT5G24530/AT5G46180 16 780 0.0378250591 4h Pf0-1 AvrRps4 Col 0 ETI Up FALSE
GO:0012501 programmed cell death 42/1112 448/20876 0.0002826148 0.0065556532 0.0057904153 AT1G02120/AT1G05010/AT1G07640/AT1G18740/AT1G19300/AT1G21250/AT1G27100/AT1G29340/AT1G32210/AT1G32230/AT1G61660/AT1G69260/AT1G73730/AT1G76360/AT1G77140/AT1G78600/AT2G03760/AT2G26530/AT2G30770/AT2G32680/AT2G46240/AT3G16340/AT3G25070/AT3G45640/AT3G48090/AT3G52800/AT3G55950/AT3G57260/AT4G11260/AT4G26070/AT4G31300…
GO:0012501 programmed cell death 5/122 448/20876 0.1224119518 NA 0.5649962359 AT1G05010/AT1G32230/AT2G03760/AT2G30770/AT2G46240 5 0 0.0409836066 8h Pf0-1 AvrRps4 NRG1 specific Up FALSE
GO:0012501 programmed cell death 16/366 448/20876 0.0059430425 NA 0.0895924834 AT1G73260/AT1G75040/AT2G14560/AT2G14610/AT2G32680/AT3G48090/AT3G57240/AT3G57260/AT3G60190/AT5G04720/AT5G10380/AT5G24530/AT1G27100/AT1G71390/AT3G56400/AT5G46180 16 707 0.043715847 4h Pf0-1 AvrRps4 RNL dependent Up FALSE
GO:0012501 programmed cell death 40/1077 448/20876 0.0005493491 0.0112660175 0.0098763523 AT1G02120/AT1G18740/AT1G19300/AT1G21250/AT1G32210/AT1G61660/AT1G73730/AT1G77140/AT2G26530/AT2G32680/AT3G45640/AT3G52800/AT3G57260/AT4G11260/AT4G26070/AT4G31300/AT4G34460/AT4G36030/AT4G36500/AT5G10380/AT5G40170/AT5G46780/AT5G55450/AT1G27100/AT1G29340/AT1G76360/AT1G78600/AT3G25070/AT5G45100/AT1G69260/AT3G16340…
GO:0012501 programmed cell death 1/40 448/20876 0.580447685 NA 0.5547066848 AT4G29810 1 0 0.025 4h Pf0-1 AvrRpt2 ADR1 / NRG1 redundant Up FALSE
GO:0012501 programmed cell death 1/101 448/20876 0.8887952935 NA 0.8463142836 AT5G51290 1 10 0.0099009901 8h Pf0-1 AvrRpt2 ADR1 / NRG1 redundant Up FALSE
GO:0012501 programmed cell death 5/140 448/20876 0.1830646797 NA 0.4712862089 AT1G79330/AT3G19030/AT3G60190/AT4G26090/AT5G48930 5 0 0.0357142857 4h Pf0-1 AvrRpt2 ADR1 + NRG1 dependent Up FALSE
GO:0012501 programmed cell death 3/123 448/20876 0.4936470787 NA 0.7941866861 AT1G21250/AT4G11260/AT5G55120 3 0 0.0243902439 8h Pf0-1 AvrRpt2 ADR1 + NRG1 dependent Up FALSE
GO:0012501 programmed cell death 3/100 448/20876 0.3632751646 NA 0.6966108827 AT1G73260/AT5G04720/AT5G44870 3 14 0.03 4h Pf0-1 AvrRpt2 ADR1 specific Up FALSE
GO:0012501 programmed cell death 3/83 448/20876 0.2635667413 NA 0.7786288669 AT1G78600/AT2G24550/AT3G25070 3 0 0.0361445783 8h Pf0-1 AvrRpt2 ADR1 specific Up FALSE
GO:0012501 programmed cell death 18/660 448/20876 0.1789743225 NA 0.5680782153 AT1G19300/AT1G19640/AT1G27100/AT1G71390/AT1G73260/AT1G76360/AT1G79330/AT3G19030/AT3G48090/AT3G56400/AT3G60190/AT4G20380/AT4G26090/AT4G29810/AT4G32400/AT5G04720/AT5G44870/AT5G48930 18 1277 0.0272727273 4h Pf0-1 AvrRpt2 Col 0 ETI Up FALSE
GO:0012501 programmed cell death 46/1407 448/20876 0.002939379 NA 0.055785858 AT1G02120/AT1G03080/AT1G05010/AT1G07640/AT1G18740/AT1G19300/AT1G21250/AT1G27100/AT1G29340/AT1G32210/AT1G32230/AT1G33600/AT1G61660/AT1G73730/AT1G76360/AT1G77140/AT1G78600/AT2G03760/AT2G24550/AT2G26530/AT2G30770/AT3G16340/AT3G25070/AT3G45640/AT3G48090/AT3G52800/AT3G55950/AT3G57530/AT4G01070/AT4G03110/AT4G11260/AT4G20380/A…
GO:0012501 programmed cell death 2/50 448/20876 0.2913757251 NA 0.5581054847 AT1G03080/AT1G32210 2 0 0.04 8h Pf0-1 AvrRpt2 NRG1 specific Up FALSE
GO:0012501 programmed cell death 9/309 448/20876 0.2211302365 NA 0.5465810254 AT1G79330/AT3G19030/AT3G60190/AT4G26090/AT5G48930/AT1G73260/AT5G04720/AT5G44870/AT4G29810 9 14 0.0291262136 4h Pf0-1 AvrRpt2 RNL dependent Up FALSE
GO:0012501 programmed cell death 9/357 448/20876 0.3593234725 NA 0.9997349379 AT1G21250/AT4G11260/AT5G55120/AT1G78600/AT2G24550/AT3G25070/AT5G51290/AT1G03080/AT1G32210 9 0 0.025210084 8h Pf0-1 AvrRpt2 RNL dependent Up FALSE
GO:0016999 antibiotic metabolic process 1/65 470/20876 0.7729142447 NA 0.7906661556 AT5G58670 1 0 0.0153846154 8h Pf0-1 AvrRpm1 ADR1 / NRG1 redundant Up FALSE
GO:0016999 antibiotic metabolic process 6/252 470/20876 0.502526159 NA 0.99116379 AT1G04400/AT3G48080/AT3G60190/AT5G04720/AT5G24210/AT5G63780 6 0 0.0238095238 4h Pf0-1 AvrRpm1 ADR1 + NRG1 dependent Up FALSE
GO:0016999 antibiotic metabolic process 2/153 470/20876 0.8621609772 NA 0.9439055085 AT4G11260/AT5G09290 2 0 0.0130718954 8h Pf0-1 AvrRpm1 ADR1 + NRG1 dependent Up FALSE
GO:0016999 antibiotic metabolic process 3/104 470/20876 0.4161538569 NA 0.7988120368 AT1G02860/AT2G26400/AT5G08560 3 0 0.0288461538 4h Pf0-1 AvrRpm1 ADR1 specific Up FALSE
GO:0016999 antibiotic metabolic process 1/62 470/20876 0.7568081883 NA 0.7692959774 AT5G40170 1 0 0.0161290323 8h Pf0-1 AvrRpm1 ADR1 specific Up FALSE
GO:0016999 antibiotic metabolic process 25/1290 470/20876 0.8091202941 NA 0.9999999996 AT1G02860/AT1G04400/AT1G05010/AT1G08620/AT1G17600/AT1G66340/AT2G26400/AT3G14470/AT3G28510/AT3G44190/AT3G48080/AT3G48090/AT3G56400/AT3G60190/AT4G20380/AT4G33150/AT4G36550/AT5G04720/AT5G08560/AT5G12430/AT5G16300/AT5G21090/AT5G23450/AT5G24210/AT5G63780 25 0 0.019379845 4h Pf0-1 AvrRpm1 Col 0 ETI Up FALSE
GO:0016999 antibiotic metabolic process 43/2082 470/20876 0.7486668543 NA 0.9466619569 AT1G03770/AT1G04400/AT1G05010/AT1G08620/AT1G10170/AT1G32130/AT1G33600/AT1G47128/AT1G66340/AT1G67570/AT1G77120/AT1G78600/AT2G03760/AT2G04305/AT2G30770/AT2G41430/AT3G07720/AT3G14470/AT3G16910/AT3G44190/AT4G10500/AT4G11260/AT4G20380/AT4G33950/AT4G34460/AT4G35260/AT4G35600/AT5G08560/AT5G09290/AT5G12400/AT5G16300/AT…
GO:0016999 antibiotic metabolic process 2/61 470/20876 0.4005865327 NA 0.4793390178 AT3G44190/AT4G33150 2 0 0.0327868852 4h Pf0-1 AvrRpm1 NRG1 specific Up FALSE
GO:0016999 antibiotic metabolic process 1/63 470/20876 0.7622996917 NA 0.7504841114 AT4G10500 1 0 0.0158730159 8h Pf0-1 AvrRpm1 NRG1 specific Up FALSE
GO:0016999 antibiotic metabolic process 11/493 470/20876 0.5549411282 NA 0.999988928 AT1G04400/AT3G48080/AT3G60190/AT5G04720/AT5G24210/AT5G63780/AT1G02860/AT2G26400/AT5G08560/AT3G44190/AT4G33150 11 0 0.0223123732 4h Pf0-1 AvrRpm1 RNL dependent Up FALSE
GO:0016999 antibiotic metabolic process 5/343 470/20876 0.8880830962 NA 0.998453689 AT4G11260/AT5G09290/AT5G40170/AT5G58670/AT4G10500 5 0 0.0145772595 8h Pf0-1 AvrRpm1 RNL dependent Up FALSE
GO:0016999 antibiotic metabolic process 1/14 470/20876 0.273049741 NA 0.2172618519 AT4G33150 1 0 0.0714285714 4h Pf0-1 AvrRps4 ADR1 / NRG1 redundant Up FALSE
GO:0016999 antibiotic metabolic process 8/239 470/20876 0.1726990972 NA 0.6978217835 AT1G10170/AT2G04305/AT3G07720/AT3G14470/AT3G48090/AT4G35600/AT5G16300/AT5G47070 8 232 0.0334728033 8h Pf0-1 AvrRps4 ADR1 / NRG1 redundant Up FALSE
GO:0016999 antibiotic metabolic process 18/236 470/20876 7.28520256849465e-06 0.0004105732 0.0003527572 AT1G17600/AT1G75040/AT2G14560/AT2G14610/AT2G32680/AT3G14130/AT3G48080/AT3G48090/AT3G57240/AT3G57260/AT3G60190/AT4G10500/AT4G37150/AT5G04720/AT5G10380/AT5G21090/AT5G24210/AT5G24530 18 547 0.0762711864 4h Pf0-1 AvrRps4 ADR1 + NRG1 dependent Up TRUE
GO:0016999 antibiotic metabolic process 16/401 470/20876 0.0201707816 NA 0.2057735948 AT1G17610/AT1G32130/AT1G77120/AT2G32680/AT3G45640/AT3G57260/AT3G59920/AT4G11260/AT4G26070/AT4G34460/AT4G35260/AT5G09290/AT5G10380/AT5G40170/AT5G55450/AT5G60410 16 921 0.0399002494 8h Pf0-1 AvrRps4 ADR1 + NRG1 dependent Up FALSE
GO:0016999 antibiotic metabolic process 5/86 470/20876 0.0447432284 NA 0.2164704479 AT2G26400/AT3G14470/AT3G28510/AT3G56400/AT5G09290 5 88 0.0581395349 4h Pf0-1 AvrRps4 ADR1 specific Up FALSE
GO:0016999 antibiotic metabolic process 6/315 470/20876 0.7158060657 NA 0.8862755416 AT1G60490/AT1G78600/AT2G38020/AT5G08560/AT5G21090/AT5G22000 6 540 0.019047619 8h Pf0-1 AvrRps4 ADR1 specific Up FALSE
GO:0016999 antibiotic metabolic process 24/423 470/20876 3.61842461562407e-05 0.0016151332 0.0014248629 AT1G17600/AT1G75040/AT2G14560/AT2G14610/AT2G26400/AT2G32680/AT3G14130/AT3G14470/AT3G28510/AT3G48080/AT3G48090/AT3G56400/AT3G57240/AT3G57260/AT3G60190/AT4G10500/AT4G33150/AT4G37150/AT5G04720/AT5G09290/AT5G10380/AT5G21090/AT5G24210/AT5G24530 24 780 0.0567375887 4h Pf0-1 AvrRps4 Col 0 ETI Up TRUE
GO:0016999 antibiotic metabolic process 36/1112 470/20876 0.0186591368 NA 0.1297509352 AT1G05010/AT1G07640/AT1G10170/AT1G17610/AT1G32130/AT1G60490/AT1G77120/AT1G78600/AT2G03760/AT2G04305/AT2G30770/AT2G32680/AT2G38020/AT3G07720/AT3G14470/AT3G45640/AT3G48090/AT3G57260/AT3G59920/AT4G10500/AT4G11260/AT4G26070/AT4G34460/AT4G35260/AT4G35600/AT5G08560/AT5G09290/AT5G10380/AT5G16300/AT5G21090/AT5G22000/AT…
GO:0016999 antibiotic metabolic process 4/122 470/20876 0.295392939 NA 0.6922759277 AT1G05010/AT2G03760/AT2G30770/AT4G10500 4 0 0.0327868852 8h Pf0-1 AvrRps4 NRG1 specific Up FALSE
GO:0016999 antibiotic metabolic process 24/366 470/20876 3.29012074743006e-06 0.000217618 0.0001983968 AT1G17600/AT1G75040/AT2G14560/AT2G14610/AT2G32680/AT3G14130/AT3G48080/AT3G48090/AT3G57240/AT3G57260/AT3G60190/AT4G10500/AT4G37150/AT5G04720/AT5G10380/AT5G21090/AT5G24210/AT5G24530/AT2G26400/AT3G14470/AT3G28510/AT3G56400/AT5G09290/AT4G33150 24 707 0.0655737705 4h Pf0-1 AvrRps4 RNL dependent Up TR…
GO:0016999 antibiotic metabolic process 34/1077 470/20876 0.0300158273 NA 0.1847656188 AT1G17610/AT1G32130/AT1G77120/AT2G32680/AT3G45640/AT3G57260/AT3G59920/AT4G11260/AT4G26070/AT4G34460/AT4G35260/AT5G09290/AT5G10380/AT5G40170/AT5G55450/AT5G60410/AT1G60490/AT1G78600/AT2G38020/AT5G08560/AT5G21090/AT5G22000/AT1G10170/AT2G04305/AT3G07720/AT3G14470/AT3G48090/AT4G35600/AT5G16300/AT5G47070/AT1G05010/AT…
GO:0016999 antibiotic metabolic process 2/40 470/20876 0.2272432797 NA 0.4125847804 AT4G29810/AT5G23450 2 0 0.05 4h Pf0-1 AvrRpt2 ADR1 / NRG1 redundant Up FALSE
GO:0016999 antibiotic metabolic process 2/101 470/20876 0.667191862 NA 0.7813035769 AT1G08620/AT1G10170 2 10 0.0198019802 8h Pf0-1 AvrRpt2 ADR1 / NRG1 redundant Up FALSE
GO:0016999 antibiotic metabolic process 5/140 470/20876 0.2086458022 NA 0.4823468198 AT1G17610/AT2G05710/AT3G48080/AT3G60190/AT4G26090 5 0 0.0357142857 4h Pf0-1 AvrRpt2 ADR1 + NRG1 dependent Up FALSE
GO:0016999 antibiotic metabolic process 3/123 470/20876 0.5258180626 NA 0.7941866861 AT4G11260/AT4G36550/AT5G09290 3 0 0.0243902439 8h Pf0-1 AvrRpt2 ADR1 + NRG1 dependent Up FALSE
GO:0016999 antibiotic metabolic process 5/100 470/20876 0.0754471241 NA 0.349580623 AT1G08620/AT1G66340/AT3G28510/AT4G36550/AT5G04720 5 14 0.05 4h Pf0-1 AvrRpt2 ADR1 specific Up FALSE
GO:0016999 antibiotic metabolic process 1/83 470/20876 0.849497267 NA 0.863323547 AT1G78600 1 0 0.0120481928 8h Pf0-1 AvrRpt2 ADR1 specific Up FALSE
GO:0016999 antibiotic metabolic process 23/660 470/20876 0.0263597207 NA 0.2091083872 AT1G08620/AT1G17600/AT1G17610/AT1G66340/AT2G05710/AT2G26400/AT3G14470/AT3G28510/AT3G48080/AT3G48090/AT3G56400/AT3G60190/AT4G20380/AT4G26090/AT4G29810/AT4G36550/AT5G04720/AT5G09290/AT5G12430/AT5G16300/AT5G21090/AT5G23450/AT5G24210 23 1277 0.0348484848 4h Pf0-1 AvrRpt2 Col 0 ETI Up FALSE
GO:0016999 antibiotic metabolic process 37/1407 470/20876 0.1832423283 NA 0.7580666742 AT1G05010/AT1G07640/AT1G08620/AT1G10170/AT1G17610/AT1G32130/AT1G33600/AT1G78600/AT2G03760/AT2G04305/AT2G16060/AT2G30770/AT2G38020/AT2G41430/AT3G07720/AT3G14470/AT3G45640/AT3G48090/AT4G10500/AT4G11260/AT4G20380/AT4G26070/AT4G34460/AT4G35260/AT4G35600/AT4G36550/AT5G08560/AT5G09290/AT5G12430/AT5G16300/AT5G21090/AT…
GO:0016999 antibiotic metabolic process 1/50 470/20876 0.6801533545 NA 0.6814988737 AT4G10500 1 0 0.02 8h Pf0-1 AvrRpt2 NRG1 specific Up FALSE
GO:0016999 antibiotic metabolic process 12/309 470/20876 0.0481032447 NA 0.2985954445 AT1G17610/AT2G05710/AT3G48080/AT3G60190/AT4G26090/AT1G08620/AT1G66340/AT3G28510/AT4G36550/AT5G04720/AT4G29810/AT5G23450 12 14 0.0388349515 4h Pf0-1 AvrRpt2 RNL dependent Up FALSE
GO:0016999 antibiotic metabolic process 7/357 470/20876 0.6961103289 NA 0.9997349379 AT4G11260/AT4G36550/AT5G09290/AT1G78600/AT1G08620/AT1G10170/AT4G10500 7 0 0.0196078431 8h Pf0-1 AvrRpt2 RNL dependent Up FALSE
GO:0017000 antibiotic biosynthetic process 4/252 288/20876 0.4596221183 NA 0.99116379 AT3G48080/AT3G60190/AT5G04720/AT5G24210 4 0 0.0158730159 4h Pf0-1 AvrRpm1 ADR1 + NRG1 dependent Up FALSE
GO:0017000 antibiotic biosynthetic process 1/153 288/20876 0.8815511867 NA 0.9478688026 AT4G11260 1 0 0.0065359477 8h Pf0-1 AvrRpm1 ADR1 + NRG1 dependent Up FALSE
GO:0017000 antibiotic biosynthetic process 2/104 288/20876 0.4214991253 NA 0.7988120368 AT1G02860/AT5G08560 2 0 0.0192307692 4h Pf0-1 AvrRpm1 ADR1 specific Up FALSE
GO:0017000 antibiotic biosynthetic process 17/1290 288/20876 0.6130986534 NA 0.9999999996 AT1G02860/AT1G05010/AT1G08620/AT1G17600/AT1G66340/AT3G14470/AT3G48080/AT3G48090/AT3G56400/AT3G60190/AT4G33150/AT5G04720/AT5G08560/AT5G12430/AT5G16300/AT5G23450/AT5G24210 17 0 0.0131782946 4h Pf0-1 AvrRpm1 Col 0 ETI Up FALSE
GO:0017000 antibiotic biosynthetic process 24/2082 288/20876 0.8501771741 NA 0.9466619569 AT1G03770/AT1G05010/AT1G08620/AT1G10170/AT1G32130/AT1G66340/AT1G67570/AT2G03760/AT2G04305/AT2G30770/AT3G07720/AT3G14470/AT4G10500/AT4G11260/AT4G35600/AT5G08560/AT5G12400/AT5G16300/AT5G18830/AT5G22000/AT5G23450/AT5G43320/AT5G47070/AT5G59160 24 1406 0.0115273775 8h Pf0-1 AvrRpm1 Col 0 ETI Up FALSE
GO:0017000 antibiotic biosynthetic process 1/61 288/20876 0.5719982357 NA 0.5643694051 AT4G33150 1 0 0.0163934426 4h Pf0-1 AvrRpm1 NRG1 specific Up FALSE
GO:0017000 antibiotic biosynthetic process 1/63 288/20876 0.5837603951 NA 0.701921174 AT4G10500 1 0 0.0158730159 8h Pf0-1 AvrRpm1 NRG1 specific Up FALSE
GO:0017000 antibiotic biosynthetic process 7/493 288/20876 0.5225850115 NA 0.999988928 AT3G48080/AT3G60190/AT5G04720/AT5G24210/AT1G02860/AT5G08560/AT4G33150 7 0 0.014198783 4h Pf0-1 AvrRpm1 RNL dependent Up FALSE
GO:0017000 antibiotic biosynthetic process 2/343 288/20876 0.951839074 NA 0.998453689 AT4G11260/AT4G10500 2 0 0.0058309038 8h Pf0-1 AvrRpm1 RNL dependent Up FALSE
GO:0017000 antibiotic biosynthetic process 1/14 288/20876 0.1767917661 NA 0.1878632314 AT4G33150 1 0 0.0714285714 4h Pf0-1 AvrRps4 ADR1 / NRG1 redundant Up FALSE
GO:0017000 antibiotic biosynthetic process 8/239 288/20876 0.0182557282 NA 0.2312974554 AT1G10170/AT2G04305/AT3G07720/AT3G14470/AT3G48090/AT4G35600/AT5G16300/AT5G47070 8 232 0.0334728033 8h Pf0-1 AvrRps4 ADR1 / NRG1 redundant Up FALSE
GO:0017000 antibiotic biosynthetic process 14/236 288/20876 5.51645131761595e-06 0.0003953859 0.0003397086 AT1G17600/AT1G75040/AT2G14560/AT2G14610/AT3G14130/AT3G48080/AT3G48090/AT3G57240/AT3G57260/AT3G60190/AT4G10500/AT5G04720/AT5G24210/AT5G24530 14 547 0.0593220339 4h Pf0-1 AvrRps4 ADR1 + NRG1 dependent Up TRUE
GO:0017000 antibiotic biosynthetic process 8/401 288/20876 0.1914145561 NA 0.5927627285 AT1G17610/AT1G32130/AT3G45640/AT3G57260/AT3G59920/AT4G11260/AT4G26070/AT5G55450 8 921 0.0199501247 8h Pf0-1 AvrRps4 ADR1 + NRG1 dependent Up FALSE
GO:0017000 antibiotic biosynthetic process 2/86 288/20876 0.3330596046 NA 0.4893638927 AT3G14470/AT3G56400 2 88 0.023255814 4h Pf0-1 AvrRps4 ADR1 specific Up FALSE
GO:0017000 antibiotic biosynthetic process 4/315 288/20876 0.6344642219 NA 0.8452039967 AT1G60490/AT2G38020/AT5G08560/AT5G22000 4 540 0.0126984127 8h Pf0-1 AvrRps4 ADR1 specific Up FALSE
GO:0017000 antibiotic biosynthetic process 17/423 288/20876 8.87852836332417e-05 0.0031138267 0.0027470033 AT1G17600/AT1G75040/AT2G14560/AT2G14610/AT3G14130/AT3G14470/AT3G48080/AT3G48090/AT3G56400/AT3G57240/AT3G57260/AT3G60190/AT4G10500/AT4G33150/AT5G04720/AT5G24210/AT5G24530 17 780 0.0401891253 4h Pf0-1 AvrRps4 Col 0 ETI Up TRUE
GO:0017000 antibiotic biosynthetic process 25/1112 288/20876 0.0114844217 NA 0.094797574 AT1G05010/AT1G07640/AT1G10170/AT1G17610/AT1G32130/AT1G60490/AT2G03760/AT2G04305/AT2G30770/AT2G38020/AT3G07720/AT3G14470/AT3G45640/AT3G48090/AT3G57260/AT3G59920/AT4G10500/AT4G11260/AT4G26070/AT4G35600/AT5G08560/AT5G16300/AT5G22000/AT5G47070/AT5G55450 25 2840 0.0224820144 8h Pf0-1 AvrRps4 Col 0 ETI Up FALSE
GO:0017000 antibiotic biosynthetic process 4/122 288/20876 0.0887458837 NA 0.5219848557 AT1G05010/AT2G03760/AT2G30770/AT4G10500 4 0 0.0327868852 8h Pf0-1 AvrRps4 NRG1 specific Up FALSE
GO:0017000 antibiotic biosynthetic process 17/366 288/20876 1.45332113237853e-05 0.0006408454 0.0005842424 AT1G17600/AT1G75040/AT2G14560/AT2G14610/AT3G14130/AT3G48080/AT3G48090/AT3G57240/AT3G57260/AT3G60190/AT4G10500/AT5G04720/AT5G24210/AT5G24530/AT3G14470/AT3G56400/AT4G33150 17 707 0.0464480874 4h Pf0-1 AvrRps4 RNL dependent Up TRUE
GO:0017000 antibiotic biosynthetic process 24/1077 288/20876 0.0144899153 NA 0.1086869911 AT1G17610/AT1G32130/AT3G45640/AT3G57260/AT3G59920/AT4G11260/AT4G26070/AT5G55450/AT1G60490/AT2G38020/AT5G08560/AT5G22000/AT1G10170/AT2G04305/AT3G07720/AT3G14470/AT3G48090/AT4G35600/AT5G16300/AT5G47070/AT1G05010/AT2G03760/AT2G30770/AT4G10500 24 2919 0.0222841226 8h Pf0-1 AvrRps4 RNL dependent Up FALSE
GO:0017000 antibiotic biosynthetic process 2/40 288/20876 0.1051663632 NA 0.3168998609 AT4G29810/AT5G23450 2 0 0.05 4h Pf0-1 AvrRpt2 ADR1 / NRG1 redundant Up FALSE
GO:0017000 antibiotic biosynthetic process 2/101 288/20876 0.4071408379 NA 0.7600720788 AT1G08620/AT1G10170 2 10 0.0198019802 8h Pf0-1 AvrRpt2 ADR1 / NRG1 redundant Up FALSE
GO:0017000 antibiotic biosynthetic process 4/140 288/20876 0.1287821955 NA 0.4097717179 AT1G17610/AT3G48080/AT3G60190/AT4G26090 4 0 0.0285714286 4h Pf0-1 AvrRpt2 ADR1 + NRG1 dependent Up FALSE
GO:0017000 antibiotic biosynthetic process 1/123 288/20876 0.8198090163 NA 0.8918625431 AT4G11260 1 0 0.0081300813 8h Pf0-1 AvrRpt2 ADR1 + NRG1 dependent Up FALSE
GO:0017000 antibiotic biosynthetic process 3/100 288/20876 0.1601808302 NA 0.4502690802 AT1G08620/AT1G66340/AT5G04720 3 14 0.03 4h Pf0-1 AvrRpt2 ADR1 specific Up FALSE
GO:0017000 antibiotic biosynthetic process 16/660 288/20876 0.0214174414 NA 0.1803391582 AT1G08620/AT1G17600/AT1G17610/AT1G66340/AT3G14470/AT3G48080/AT3G48090/AT3G56400/AT3G60190/AT4G26090/AT4G29810/AT5G04720/AT5G12430/AT5G16300/AT5G23450/AT5G24210 16 1277 0.0242424242 4h Pf0-1 AvrRpt2 Col 0 ETI Up FALSE
GO:0017000 antibiotic biosynthetic process 24/1407 288/20876 0.1656879256 NA 0.7301918768 AT1G05010/AT1G07640/AT1G08620/AT1G10170/AT1G17610/AT1G32130/AT2G03760/AT2G04305/AT2G30770/AT2G38020/AT3G07720/AT3G14470/AT3G45640/AT3G48090/AT4G10500/AT4G11260/AT4G26070/AT4G35600/AT5G08560/AT5G12430/AT5G16300/AT5G22000/AT5G23450/AT5G47070 24 1859 0.0170575693 8h Pf0-1 AvrRpt2 Col 0 ETI Up FALSE
GO:0017000 antibiotic biosynthetic process 1/50 288/20876 0.501131011 NA 0.6110480534 AT4G10500 1 0 0.02 8h Pf0-1 AvrRpt2 NRG1 specific Up FALSE
GO:0017000 antibiotic biosynthetic process 9/309 288/20876 0.0282439307 NA 0.2269050636 AT1G17610/AT3G48080/AT3G60190/AT4G26090/AT1G08620/AT1G66340/AT5G04720/AT4G29810/AT5G23450 9 14 0.0291262136 4h Pf0-1 AvrRpt2 RNL dependent Up FALSE
GO:0017000 antibiotic biosynthetic process 4/357 288/20876 0.7286253866 NA 0.9997349379 AT4G11260/AT1G08620/AT1G10170/AT4G10500 4 0 0.0112044818 8h Pf0-1 AvrRpt2 RNL dependent Up FALSE
GO:0018377 protein myristoylation 7/252 151/20876 0.0024323666 NA 0.2782919006 AT2G26300/AT3G19240/AT3G54840/AT3G60600/AT3G63460/AT5G04720/AT5G48570 7 0 0.0277777778 4h Pf0-1 AvrRpm1 ADR1 + NRG1 dependent Up FALSE
GO:0018377 protein myristoylation 1/104 151/20876 0.5308631101 NA 0.7988120368 AT4G17530 1 0 0.0096153846 4h Pf0-1 AvrRpm1 ADR1 specific Up FALSE
GO:0018377 protein myristoylation 15/1290 151/20876 0.0469189388 NA 0.9287478609 AT1G09270/AT1G12290/AT2G26300/AT3G07960/AT3G19240/AT3G54840/AT3G55270/AT3G60600/AT3G63460/AT4G17530/AT4G35230/AT4G39910/AT5G04720/AT5G38895/AT5G48570 15 0 0.011627907 4h Pf0-1 AvrRpm1 Col 0 ETI Up FALSE
GO:0018377 protein myristoylation 20/2082 151/20876 0.1155185476 NA 0.702335997 AT1G09270/AT1G12210/AT1G32340/AT1G69250/AT2G26300/AT3G22950/AT3G25230/AT3G44110/AT3G54840/AT3G60600/AT4G00170/AT4G02570/AT4G17530/AT4G21450/AT4G39910/AT5G23520/AT5G24270/AT5G38895/AT5G48570/AT5G54310 20 1406 0.0096061479 8h Pf0-1 AvrRpm1 Col 0 ETI Up FALSE
GO:0018377 protein myristoylation 8/493 151/20876 0.0272008934 NA 0.999988928 AT2G26300/AT3G19240/AT3G54840/AT3G60600/AT3G63460/AT5G04720/AT5G48570/AT4G17530 8 0 0.0162271805 4h Pf0-1 AvrRpm1 RNL dependent Up FALSE
GO:0018377 protein myristoylation 9/239 151/20876 6.26404805946987e-05 0.0035801444 0.0033577326 AT1G32340/AT1G52320/AT2G26300/AT3G22950/AT3G25230/AT3G44110/AT3G55270/AT5G23520/AT5G38895 9 232 0.0376569038 8h Pf0-1 AvrRps4 ADR1 / NRG1 redundant Up TRUE
GO:0018377 protein myristoylation 5/236 151/20876 0.0287044524 NA 0.1632415903 AT2G26300/AT3G07960/AT3G55270/AT5G04720/AT5G49570 5 547 0.0211864407 4h Pf0-1 AvrRps4 ADR1 + NRG1 dependent Up FALSE
GO:0018377 protein myristoylation 9/401 151/20876 0.0026210931 0.0486774433 0.0448837559 AT1G12210/AT2G20140/AT2G22310/AT2G36670/AT4G00170/AT4G02570/AT4G21450/AT4G31170/AT5G58220 9 921 0.0224438903 8h Pf0-1 AvrRps4 ADR1 + NRG1 dependent Up TRUE
GO:0018377 protein myristoylation 2/86 151/20876 0.1284875694 NA 0.3385200325 AT4G35230/AT5G38895 2 88 0.023255814 4h Pf0-1 AvrRps4 ADR1 specific Up FALSE
GO:0018377 protein myristoylation 8/315 151/20876 0.0021193312 0.0449600983 0.0399964015 AT1G12290/AT1G69250/AT2G26590/AT3G46510/AT3G54840/AT5G10840/AT5G48570/AT5G54310 8 540 0.0253968254 8h Pf0-1 AvrRps4 ADR1 specific Up TRUE
GO:0018377 protein myristoylation 7/423 151/20876 0.034449006 NA 0.2426318519 AT2G26300/AT3G07960/AT3G55270/AT4G35230/AT5G04720/AT5G38895/AT5G49570 7 780 0.0165484634 4h Pf0-1 AvrRps4 Col 0 ETI Up FALSE
GO:0018377 protein myristoylation 26/1112 151/20876 1.0856632053805e-07 1.01486361398467e-05 8.96399124219678e-06 AT1G12210/AT1G12290/AT1G32340/AT1G52320/AT1G69250/AT2G20140/AT2G22310/AT2G26300/AT2G26590/AT2G36670/AT3G22950/AT3G25230/AT3G44110/AT3G46510/AT3G54840/AT3G55270/AT4G00170/AT4G02570/AT4G21450/AT4G31170/AT5G10840/AT5G23520/AT5G38895/AT5G48570/AT5G54310/AT5G58220 26 2840 0.023381295 8h Pf…
GO:0018377 protein myristoylation 7/366 151/20876 0.0173365435 NA 0.168966457 AT2G26300/AT3G07960/AT3G55270/AT5G04720/AT5G49570/AT4G35230/AT5G38895 7 707 0.0191256831 4h Pf0-1 AvrRps4 RNL dependent Up FALSE
GO:0018377 protein myristoylation 26/1077 151/20876 5.77936970833798e-08 5.01045064613675e-06 4.39241070168091e-06 AT1G12210/AT2G20140/AT2G22310/AT2G36670/AT4G00170/AT4G02570/AT4G21450/AT4G31170/AT5G58220/AT1G12290/AT1G69250/AT2G26590/AT3G46510/AT3G54840/AT5G10840/AT5G48570/AT5G54310/AT1G32340/AT1G52320/AT2G26300/AT3G22950/AT3G25230/AT3G44110/AT3G55270/AT5G23520/AT5G38895 26 2919 0.0241411328 8h …
GO:0018377 protein myristoylation 2/140 151/20876 0.2689139345 NA 0.5245834358 AT3G63460/AT5G49570 2 0 0.0142857143 4h Pf0-1 AvrRpt2 ADR1 + NRG1 dependent Up FALSE
GO:0018377 protein myristoylation 3/100 151/20876 0.0360637469 NA 0.349580623 AT2G26300/AT3G44480/AT5G04720 3 14 0.03 4h Pf0-1 AvrRpt2 ADR1 specific Up FALSE
GO:0018377 protein myristoylation 11/660 151/20876 0.0086301145 NA 0.0851144534 AT1G12290/AT2G26300/AT3G07960/AT3G44480/AT3G55270/AT3G63460/AT4G35230/AT4G39910/AT5G04720/AT5G38895/AT5G49570 11 1277 0.0166666667 4h Pf0-1 AvrRpt2 Col 0 ETI Up FALSE
GO:0018377 protein myristoylation 24/1407 151/20876 7.32685523584535e-05 0.0039114135 0.0035833365 AT1G10430/AT1G12210/AT1G12290/AT1G23490/AT1G32340/AT1G52320/AT1G69250/AT2G20140/AT2G22310/AT2G26300/AT2G26590/AT3G22950/AT3G25230/AT3G44110/AT3G46510/AT3G54840/AT3G55270/AT4G00170/AT4G02570/AT4G31170/AT5G10840/AT5G23520/AT5G38895/AT5G54310 24 1859 0.0170575693 8h Pf0-1 AvrRpt2 Col 0 ETI Up TRUE
GO:0018377 protein myristoylation 5/309 151/20876 0.0741621581 NA 0.3736978256 AT3G63460/AT5G49570/AT2G26300/AT3G44480/AT5G04720 5 14 0.0161812298 4h Pf0-1 AvrRpt2 RNL dependent Up FALSE
GO:0018958 phenol-containing compound metabolic process 4/252 238/20876 0.3239748401 NA 0.99116379 AT3G48080/AT3G60190/AT5G04720/AT5G24210 4 0 0.0158730159 4h Pf0-1 AvrRpm1 ADR1 + NRG1 dependent Up FALSE
GO:0018958 phenol-containing compound metabolic process 1/153 238/20876 0.8280882547 NA 0.9234223093 AT4G11260 1 0 0.0065359477 8h Pf0-1 AvrRpm1 ADR1 + NRG1 dependent Up FALSE
GO:0018958 phenol-containing compound metabolic process 1/104 238/20876 0.6974312762 NA 0.8280800386 AT1G02860 1 0 0.0096153846 4h Pf0-1 AvrRpm1 ADR1 specific Up FALSE
GO:0018958 phenol-containing compound metabolic process 12/1290 238/20876 0.8049915914 NA 0.9999999996 AT1G02860/AT1G05010/AT1G17260/AT1G17600/AT3G14470/AT3G48080/AT3G48090/AT3G56400/AT3G60190/AT5G04720/AT5G24210/AT5G54080 12 0 0.0093023256 4h Pf0-1 AvrRpm1 Col 0 ETI Up FALSE
GO:0018958 phenol-containing compound metabolic process 16/2082 238/20876 0.9691899451 NA 0.9466619569 AT1G05010/AT1G10170/AT1G17260/AT1G32130/AT2G03760/AT2G04305/AT2G30770/AT3G07720/AT3G14470/AT3G59030/AT4G10500/AT4G11260/AT4G35600/AT5G22000/AT5G47070/AT5G60410 16 1406 0.0076849183 8h Pf0-1 AvrRpm1 Col 0 ETI Up FALSE
GO:0018958 phenol-containing compound metabolic process 1/61 238/20876 0.5036367406 NA 0.524050329 AT5G54080 1 0 0.0163934426 4h Pf0-1 AvrRpm1 NRG1 specific Up FALSE
GO:0018958 phenol-containing compound metabolic process 1/63 238/20876 0.5149230133 NA 0.6778513534 AT4G10500 1 0 0.0158730159 8h Pf0-1 AvrRpm1 NRG1 specific Up FALSE
GO:0018958 phenol-containing compound metabolic process 6/493 238/20876 0.4934596668 NA 0.999988928 AT3G48080/AT3G60190/AT5G04720/AT5G24210/AT1G02860/AT5G54080 6 0 0.0121703854 4h Pf0-1 AvrRpm1 RNL dependent Up FALSE
GO:0018958 phenol-containing compound metabolic process 2/343 238/20876 0.9048008229 NA 0.998453689 AT4G11260/AT4G10500 2 0 0.0058309038 8h Pf0-1 AvrRpm1 RNL dependent Up FALSE
GO:0018958 phenol-containing compound metabolic process 7/239 238/20876 0.0200988008 NA 0.2434950085 AT1G10170/AT2G04305/AT3G07720/AT3G14470/AT3G48090/AT4G35600/AT5G47070 7 232 0.0292887029 8h Pf0-1 AvrRps4 ADR1 / NRG1 redundant Up FALSE
GO:0018958 phenol-containing compound metabolic process 14/236 238/20876 5.87074359502262e-07 0.0001158004 9.94936546103833e-05 AT1G17600/AT1G75040/AT2G14560/AT2G14610/AT3G48080/AT3G48090/AT3G57240/AT3G57260/AT3G60190/AT4G10500/AT4G37150/AT5G04720/AT5G24210/AT5G24530 14 547 0.0593220339 4h Pf0-1 AvrRps4 ADR1 + NRG1 dependent Up TRUE
GO:0018958 phenol-containing compound metabolic process 8/401 238/20876 0.0893939393 NA 0.4608821657 AT1G17610/AT1G32130/AT3G45640/AT3G57260/AT4G11260/AT4G26070/AT5G55450/AT5G60410 8 921 0.0199501247 8h Pf0-1 AvrRps4 ADR1 + NRG1 dependent Up FALSE
GO:0018958 phenol-containing compound metabolic process 2/86 238/20876 0.2569821404 NA 0.428970499 AT3G14470/AT3G56400 2 88 0.023255814 4h Pf0-1 AvrRps4 ADR1 specific Up FALSE
GO:0018958 phenol-containing compound metabolic process 1/315 238/20876 0.973732735 NA 0.8891735494 AT5G22000 1 540 0.0031746032 8h Pf0-1 AvrRps4 ADR1 specific Up FALSE
GO:0018958 phenol-containing compound metabolic process 17/423 238/20876 7.85913683452524e-06 0.0007016066 0.000618954 AT1G17600/AT1G75040/AT2G14560/AT2G14610/AT3G14470/AT3G48080/AT3G48090/AT3G56400/AT3G57240/AT3G57260/AT3G60190/AT4G10500/AT4G37150/AT5G04720/AT5G24210/AT5G24530/AT5G54080 17 780 0.0401891253 4h Pf0-1 AvrRps4 Col 0 ETI Up TRUE
GO:0018958 phenol-containing compound metabolic process 22/1112 238/20876 0.008611969 NA 0.0748568278 AT1G05010/AT1G07640/AT1G10170/AT1G17610/AT1G32130/AT2G03760/AT2G04305/AT2G30770/AT3G07720/AT3G14470/AT3G45640/AT3G48090/AT3G57260/AT3G59030/AT4G10500/AT4G11260/AT4G26070/AT4G35600/AT5G22000/AT5G47070/AT5G55450/AT5G60410 22 2840 0.0197841727 8h Pf0-1 AvrRps4 Col 0 ETI Up FALSE
GO:0018958 phenol-containing compound metabolic process 1/30 238/20876 0.2912303073 NA 0.3341987133 AT5G54080 1 0 0.0333333333 4h Pf0-1 AvrRps4 NRG1 specific Up FALSE
GO:0018958 phenol-containing compound metabolic process 5/122 238/20876 0.0130331039 NA 0.3355452639 AT1G05010/AT2G03760/AT2G30770/AT3G59030/AT4G10500 5 0 0.0409836066 8h Pf0-1 AvrRps4 NRG1 specific Up FALSE
GO:0018958 phenol-containing compound metabolic process 17/366 238/20876 1.13222430399106e-06 0.0001071743 9.77080526932657e-05 AT1G17600/AT1G75040/AT2G14560/AT2G14610/AT3G48080/AT3G48090/AT3G57240/AT3G57260/AT3G60190/AT4G10500/AT4G37150/AT5G04720/AT5G24210/AT5G24530/AT3G14470/AT3G56400/AT5G54080 17 707 0.0464480874 4h Pf0-1 AvrRps4 RNL dependent Up TRUE
GO:0018958 phenol-containing compound metabolic process 21/1077 238/20876 0.0118430691 NA 0.0975864273 AT1G17610/AT1G32130/AT3G45640/AT3G57260/AT4G11260/AT4G26070/AT5G55450/AT5G60410/AT5G22000/AT1G10170/AT2G04305/AT3G07720/AT3G14470/AT3G48090/AT4G35600/AT5G47070/AT1G05010/AT2G03760/AT2G30770/AT3G59030/AT4G10500 21 2919 0.0194986072 8h Pf0-1 AvrRps4 RNL dependent Up FALSE
GO:0018958 phenol-containing compound metabolic process 1/40 238/20876 0.3681333546 NA 0.4520935934 AT4G29810 1 0 0.025 4h Pf0-1 AvrRpt2 ADR1 / NRG1 redundant Up FALSE
GO:0018958 phenol-containing compound metabolic process 1/101 238/20876 0.6867891138 NA 0.7826841667 AT1G10170 1 10 0.0099009901 8h Pf0-1 AvrRpt2 ADR1 / NRG1 redundant Up FALSE
GO:0018958 phenol-containing compound metabolic process 4/140 238/20876 0.0765163815 NA 0.3991572943 AT1G17610/AT3G48080/AT3G60190/AT4G26090 4 0 0.0285714286 4h Pf0-1 AvrRpt2 ADR1 + NRG1 dependent Up FALSE
GO:0018958 phenol-containing compound metabolic process 1/123 238/20876 0.7569519161 NA 0.8744592272 AT4G11260 1 0 0.0081300813 8h Pf0-1 AvrRpt2 ADR1 + NRG1 dependent Up FALSE
GO:0018958 phenol-containing compound metabolic process 1/100 238/20876 0.6831595398 NA 0.7461592335 AT5G04720 1 14 0.01 4h Pf0-1 AvrRpt2 ADR1 specific Up FALSE
GO:0018958 phenol-containing compound metabolic process 12/660 238/20876 0.076211895 NA 0.3792362241 AT1G17260/AT1G17600/AT1G17610/AT3G14470/AT3G48080/AT3G48090/AT3G56400/AT3G60190/AT4G26090/AT4G29810/AT5G04720/AT5G24210 12 1277 0.0181818182 4h Pf0-1 AvrRpt2 Col 0 ETI Up FALSE
GO:0018958 phenol-containing compound metabolic process 21/1407 238/20876 0.1249863929 NA 0.6184049259 AT1G05010/AT1G07640/AT1G10170/AT1G17260/AT1G17610/AT1G32130/AT2G03760/AT2G04305/AT2G30770/AT3G07720/AT3G14470/AT3G45640/AT3G48090/AT3G59030/AT4G10500/AT4G11260/AT4G26070/AT4G35600/AT5G22000/AT5G47070/AT5G60410 21 1859 0.0149253731 8h Pf0-1 AvrRpt2 Col 0 ETI Up FALSE
GO:0018958 phenol-containing compound metabolic process 1/50 238/20876 0.4367234903 NA 0.5900677115 AT4G10500 1 0 0.02 8h Pf0-1 AvrRpt2 NRG1 specific Up FALSE
GO:0018958 phenol-containing compound metabolic process 6/309 238/20876 0.1427938041 NA 0.5038465541 AT1G17610/AT3G48080/AT3G60190/AT4G26090/AT5G04720/AT4G29810 6 14 0.0194174757 4h Pf0-1 AvrRpt2 RNL dependent Up FALSE
GO:0018958 phenol-containing compound metabolic process 3/357 238/20876 0.7761699317 NA 0.9997349379 AT4G11260/AT1G10170/AT4G10500 3 0 0.0084033613 8h Pf0-1 AvrRpt2 RNL dependent Up FALSE
GO:0019941 modification-dependent protein catabolic process 2/76 349/20876 0.3636845084 NA 0.7116041631 AT1G76920/AT5G03240 2 0 0.0263157895 4h Pf0-1 AvrRpm1 ADR1 / NRG1 redundant Up FALSE
GO:0019941 modification-dependent protein catabolic process 2/65 349/20876 0.2963823042 NA 0.6725127092 AT1G20140/AT1G76920 2 0 0.0307692308 8h Pf0-1 AvrRpm1 ADR1 / NRG1 redundant Up FALSE
GO:0019941 modification-dependent protein catabolic process 2/252 349/20876 0.9257034555 NA 0.99116379 AT3G13672/AT4G02890 2 0 0.0079365079 4h Pf0-1 AvrRpm1 ADR1 + NRG1 dependent Up FALSE
GO:0019941 modification-dependent protein catabolic process 2/153 349/20876 0.7280904329 NA 0.9183245371 AT3G22630/AT4G11260 2 0 0.0130718954 8h Pf0-1 AvrRpm1 ADR1 + NRG1 dependent Up FALSE
GO:0019941 modification-dependent protein catabolic process 1/104 349/20876 0.827562616 NA 0.8839961301 AT3G47810 1 0 0.0096153846 4h Pf0-1 AvrRpm1 ADR1 specific Up FALSE
GO:0019941 modification-dependent protein catabolic process 1/62 349/20876 0.6489428209 NA 0.7648246241 AT1G21720 1 0 0.0161290323 8h Pf0-1 AvrRpm1 ADR1 specific Up FALSE
GO:0019941 modification-dependent protein catabolic process 16/1290 349/20876 0.9181771299 NA 0.9999999996 AT1G48790/AT1G76920/AT1G78870/AT1G80570/AT2G21390/AT2G30110/AT3G13672/AT3G47810/AT4G02890/AT4G05490/AT4G24390/AT4G34470/AT4G36410/AT5G03240/AT5G62540/AT5G64760 16 0 0.0124031008 4h Pf0-1 AvrRpm1 Col 0 ETI Up FALSE
GO:0019941 modification-dependent protein catabolic process 39/2082 349/20876 0.248764561 NA 0.9466619569 AT1G16890/AT1G17170/AT1G20140/AT1G21410/AT1G21720/AT1G48790/AT1G66610/AT1G70320/AT1G75950/AT1G76920/AT1G78870/AT1G80570/AT2G20420/AT2G24640/AT2G30110/AT2G31260/AT3G07550/AT3G08580/AT3G13672/AT3G16320/AT3G20060/AT3G22630/AT3G50080/AT3G55380/AT4G02570/AT4G02890/AT4G05490/AT4G10590/AT4G11260/AT4…
GO:0019941 modification-dependent protein catabolic process 3/61 349/20876 0.0821436165 NA 0.3290306739 AT1G78870/AT4G36410/AT5G64760 3 0 0.0491803279 4h Pf0-1 AvrRpm1 NRG1 specific Up FALSE
GO:0019941 modification-dependent protein catabolic process 8/493 349/20876 0.5836707349 NA 0.999988928 AT3G13672/AT4G02890/AT3G47810/AT1G76920/AT5G03240/AT1G78870/AT4G36410/AT5G64760 8 0 0.0162271805 4h Pf0-1 AvrRpm1 RNL dependent Up FALSE
GO:0019941 modification-dependent protein catabolic process 5/343 349/20876 0.6820086456 NA 0.998453689 AT3G22630/AT4G11260/AT1G21720/AT1G20140/AT1G76920 5 0 0.0145772595 8h Pf0-1 AvrRpm1 RNL dependent Up FALSE
GO:0019941 modification-dependent protein catabolic process 1/14 349/20876 0.2102993109 NA 0.2000076548 AT5G03240 1 0 0.0714285714 4h Pf0-1 AvrRps4 ADR1 / NRG1 redundant Up FALSE
GO:0019941 modification-dependent protein catabolic process 8/239 349/20876 0.0483575898 NA 0.4160198106 AT1G17170/AT1G20140/AT1G66610/AT2G24640/AT2G31260/AT3G15180/AT3G55380/AT5G62540 8 232 0.0334728033 8h Pf0-1 AvrRps4 ADR1 / NRG1 redundant Up FALSE
GO:0019941 modification-dependent protein catabolic process 14/401 349/20876 0.0079279359 NA 0.0974676055 AT1G13060/AT1G18260/AT2G20140/AT2G21390/AT3G13672/AT3G22630/AT3G27430/AT4G02570/AT4G05050/AT4G11260/AT4G17270/AT4G31300/AT5G09900/AT5G35590 14 921 0.0349127182 8h Pf0-1 AvrRps4 ADR1 + NRG1 dependent Up FALSE
GO:0019941 modification-dependent protein catabolic process 1/86 349/20876 0.7661010107 NA 0.7351058749 AT5G62540 1 88 0.011627907 4h Pf0-1 AvrRps4 ADR1 specific Up FALSE
GO:0019941 modification-dependent protein catabolic process 16/315 349/20876 8.82007511307302e-05 0.0039293435 0.003495535 AT1G21720/AT1G77440/AT1G78870/AT1G79210/AT2G03430/AT2G20420/AT2G20580/AT2G30110/AT3G05530/AT3G60820/AT4G10590/AT5G05780/AT5G11300/AT5G57740/AT5G64760/AT5G66140 16 540 0.0507936508 8h Pf0-1 AvrRps4 ADR1 specific Up TRUE
GO:0019941 modification-dependent protein catabolic process 2/423 349/20876 0.9938029815 NA 0.8819827481 AT5G03240/AT5G62540 2 780 0.0047281324 4h Pf0-1 AvrRps4 Col 0 ETI Up FALSE
GO:0019941 modification-dependent protein catabolic process 39/1112 349/20876 1.04847308840155e-05 0.0003891333 0.00034371 AT1G13060/AT1G17170/AT1G18260/AT1G20140/AT1G21720/AT1G66610/AT1G77440/AT1G78870/AT1G79210/AT2G03430/AT2G20140/AT2G20420/AT2G20580/AT2G21390/AT2G24640/AT2G30110/AT2G31260/AT3G05530/AT3G13672/AT3G15180/AT3G22630/AT3G27430/AT3G55380/AT3G60820/AT4G02570/AT4G05050/AT4G10590/AT4G11…
GO:0019941 modification-dependent protein catabolic process 1/122 349/20876 0.8729078426 NA 0.8699438091 AT4G24820 1 0 0.0081967213 8h Pf0-1 AvrRps4 NRG1 specific Up FALSE
GO:0019941 modification-dependent protein catabolic process 2/366 349/20876 0.9854877572 NA 0.9115195579 AT5G62540/AT5G03240 2 707 0.0054644809 4h Pf0-1 AvrRps4 RNL dependent Up FALSE
GO:0019941 modification-dependent protein catabolic process 39/1077 349/20876 5.00037927260542e-06 0.0001957724 0.0001716239 AT1G13060/AT1G18260/AT2G20140/AT2G21390/AT3G13672/AT3G22630/AT3G27430/AT4G02570/AT4G05050/AT4G11260/AT4G17270/AT4G31300/AT5G09900/AT5G35590/AT1G21720/AT1G77440/AT1G78870/AT1G79210/AT2G03430/AT2G20420/AT2G20580/AT2G30110/AT3G05530/AT3G60820/AT4G10590/AT5G05780/AT5G11300/AT5G…
GO:0019941 modification-dependent protein catabolic process 4/40 349/20876 0.0043661154 NA 0.2734567041 AT2G21390/AT2G30110/AT4G19006/AT5G03240 4 0 0.1 4h Pf0-1 AvrRpt2 ADR1 / NRG1 redundant Up FALSE
GO:0019941 modification-dependent protein catabolic process 1/101 349/20876 0.8185714574 NA 0.8398609296 AT2G03430 1 10 0.0099009901 8h Pf0-1 AvrRpt2 ADR1 / NRG1 redundant Up FALSE
GO:0019941 modification-dependent protein catabolic process 3/140 349/20876 0.4157121881 NA 0.6054351982 AT1G20200/AT1G66660/AT2G05710 3 0 0.0214285714 4h Pf0-1 AvrRpt2 ADR1 + NRG1 dependent Up FALSE
GO:0019941 modification-dependent protein catabolic process 5/123 349/20876 0.0557682004 NA 0.7835932701 AT1G13060/AT1G18260/AT3G50080/AT4G11260/AT4G17270 5 0 0.0406504065 8h Pf0-1 AvrRpt2 ADR1 + NRG1 dependent Up FALSE
GO:0019941 modification-dependent protein catabolic process 5/100 349/20876 0.0263268339 NA 0.349580623 AT1G64520/AT2G20420/AT4G24820/AT5G42790/AT5G62540 5 14 0.05 4h Pf0-1 AvrRpt2 ADR1 specific Up FALSE
GO:0019941 modification-dependent protein catabolic process 3/83 349/20876 0.1619511542 NA 0.7786288669 AT1G21720/AT1G79210/AT5G66140 3 0 0.0361445783 8h Pf0-1 AvrRpt2 ADR1 specific Up FALSE
GO:0019941 modification-dependent protein catabolic process 17/660 349/20876 0.0527025746 NA 0.2923231048 AT1G20200/AT1G48790/AT1G64520/AT1G66660/AT1G78870/AT2G05710/AT2G20420/AT2G21390/AT2G30110/AT3G47810/AT4G19006/AT4G24820/AT4G34470/AT4G36410/AT5G03240/AT5G42790/AT5G62540 17 1277 0.0257575758 4h Pf0-1 AvrRpt2 Col 0 ETI Up FALSE
GO:0019941 modification-dependent protein catabolic process 44/1407 349/20876 4.58204924684797e-05 0.0030285164 0.002774494 AT1G13060/AT1G17170/AT1G18260/AT1G20140/AT1G21720/AT1G48790/AT1G66610/AT1G70320/AT1G75950/AT1G77440/AT1G78870/AT1G79210/AT2G03430/AT2G20140/AT2G20420/AT2G20580/AT2G21390/AT2G24640/AT2G30110/AT2G31260/AT3G05530/AT3G08580/AT3G13672/AT3G15180/AT3G22630/AT3G50080/AT3G55380/AT3G6…
GO:0019941 modification-dependent protein catabolic process 2/29 349/20876 0.0842089266 NA 0.1771081323 AT1G78870/AT4G36410 2 0 0.0689655172 4h Pf0-1 AvrRpt2 NRG1 specific Up FALSE
GO:0019941 modification-dependent protein catabolic process 2/50 349/20876 0.2035690406 NA 0.5581054847 AT3G22630/AT4G36410 2 0 0.04 8h Pf0-1 AvrRpt2 NRG1 specific Up FALSE
GO:0019941 modification-dependent protein catabolic process 14/309 349/20876 0.0007534253 NA 0.055128683 AT1G20200/AT1G66660/AT2G05710/AT1G64520/AT2G20420/AT4G24820/AT5G42790/AT5G62540/AT2G21390/AT2G30110/AT4G19006/AT5G03240/AT1G78870/AT4G36410 14 14 0.0453074434 4h Pf0-1 AvrRpt2 RNL dependent Up FALSE
GO:0019941 modification-dependent protein catabolic process 11/357 349/20876 0.0385810437 NA 0.9997349379 AT1G13060/AT1G18260/AT3G50080/AT4G11260/AT4G17270/AT1G21720/AT1G79210/AT5G66140/AT2G03430/AT3G22630/AT4G36410 11 0 0.0308123249 8h Pf0-1 AvrRpt2 RNL dependent Up FALSE
GO:0030163 protein catabolic process 2/76 475/20876 0.5187616281 NA 0.7456731076 AT1G76920/AT5G03240 2 0 0.0263157895 4h Pf0-1 AvrRpm1 ADR1 / NRG1 redundant Up FALSE
GO:0030163 protein catabolic process 2/65 475/20876 0.4372102902 NA 0.6725127092 AT1G20140/AT1G76920 2 0 0.0307692308 8h Pf0-1 AvrRpm1 ADR1 / NRG1 redundant Up FALSE
GO:0030163 protein catabolic process 3/252 475/20876 0.9284904076 NA 0.99116379 AT2G21790/AT3G13672/AT4G02890 3 0 0.0119047619 4h Pf0-1 AvrRpm1 ADR1 + NRG1 dependent Up FALSE
GO:0030163 protein catabolic process 3/153 475/20876 0.6798616151 NA 0.9156139309 AT3G22630/AT4G11260/AT5G61540 3 0 0.0196078431 8h Pf0-1 AvrRpm1 ADR1 + NRG1 dependent Up FALSE
GO:0030163 protein catabolic process 1/104 475/20876 0.9092533853 NA 0.9075374532 AT3G47810 1 0 0.0096153846 4h Pf0-1 AvrRpm1 ADR1 specific Up FALSE
GO:0030163 protein catabolic process 1/62 475/20876 0.7604806394 NA 0.7692959774 AT1G21720 1 0 0.0161290323 8h Pf0-1 AvrRpm1 ADR1 specific Up FALSE
GO:0030163 protein catabolic process 23/1290 475/20876 0.9106311307 NA 0.9999999996 AT1G48790/AT1G49240/AT1G76920/AT1G78870/AT1G80570/AT2G21390/AT2G21790/AT2G22010/AT2G30110/AT2G46520/AT3G04050/AT3G13672/AT3G46520/AT3G47810/AT4G02890/AT4G05490/AT4G24390/AT4G34470/AT4G36410/AT5G03240/AT5G17020/AT5G62540/AT5G64760 23 0 0.0178294574 4h Pf0-1 AvrRpm1 Col 0 ETI Up FALSE
GO:0030163 protein catabolic process 53/2082 475/20876 0.2113719826 NA 0.9442717618 AT1G16890/AT1G17170/AT1G20140/AT1G21410/AT1G21720/AT1G48790/AT1G49240/AT1G66610/AT1G70320/AT1G75950/AT1G76920/AT1G78870/AT1G80570/AT2G20420/AT2G22010/AT2G24640/AT2G30110/AT2G31260/AT2G39770/AT2G46520/AT3G04050/AT3G07550/AT3G08580/AT3G10050/AT3G13672/AT3G15980/AT3G16320/AT3G20060/AT3G22630/AT3G27440/AT3G46520/AT3G5…
GO:0030163 protein catabolic process 3/61 475/20876 0.161658038 NA 0.3579732455 AT1G78870/AT4G36410/AT5G64760 3 0 0.0491803279 4h Pf0-1 AvrRpm1 NRG1 specific Up FALSE
GO:0030163 protein catabolic process 9/493 475/20876 0.7930401949 NA 0.999988928 AT2G21790/AT3G13672/AT4G02890/AT3G47810/AT1G76920/AT5G03240/AT1G78870/AT4G36410/AT5G64760 9 0 0.0182555781 4h Pf0-1 AvrRpm1 RNL dependent Up FALSE
GO:0030163 protein catabolic process 6/343 475/20876 0.7956294784 NA 0.998453689 AT3G22630/AT4G11260/AT5G61540/AT1G21720/AT1G20140/AT1G76920 6 0 0.0174927114 8h Pf0-1 AvrRpm1 RNL dependent Up FALSE
GO:0030163 protein catabolic process 1/14 475/20876 0.2755402691 NA 0.2172618519 AT5G03240 1 0 0.0714285714 4h Pf0-1 AvrRps4 ADR1 / NRG1 redundant Up FALSE
GO:0030163 protein catabolic process 11/239 475/20876 0.0214447194 NA 0.2449767778 AT1G17170/AT1G20140/AT1G66610/AT2G21790/AT2G24640/AT2G31260/AT3G15180/AT3G27440/AT3G46520/AT3G55380/AT5G62540 11 232 0.0460251046 8h Pf0-1 AvrRps4 ADR1 / NRG1 redundant Up FALSE
GO:0030163 protein catabolic process 2/236 475/20876 0.9721851121 NA 0.8559763874 AT3G04050/AT3G46520 2 547 0.0084745763 4h Pf0-1 AvrRps4 ADR1 + NRG1 dependent Up FALSE
GO:0030163 protein catabolic process 14/401 475/20876 0.0759269429 NA 0.427124829 AT1G13060/AT1G18260/AT2G20140/AT2G21390/AT3G13672/AT3G22630/AT3G27430/AT4G02570/AT4G05050/AT4G11260/AT4G17270/AT4G31300/AT5G09900/AT5G35590 14 921 0.0349127182 8h Pf0-1 AvrRps4 ADR1 + NRG1 dependent Up FALSE
GO:0030163 protein catabolic process 1/86 475/20876 0.8624111839 NA 0.7403430127 AT5G62540 1 88 0.011627907 4h Pf0-1 AvrRps4 ADR1 specific Up FALSE
GO:0030163 protein catabolic process 19/315 475/20876 0.0001206287 0.0044783388 0.00398392 AT1G21720/AT1G77440/AT1G78870/AT1G79210/AT2G03430/AT2G20420/AT2G20580/AT2G30110/AT3G05530/AT3G60820/AT4G10590/AT5G05780/AT5G11300/AT5G15250/AT5G17020/AT5G22000/AT5G57740/AT5G64760/AT5G66140 19 540 0.0603174603 8h Pf0-1 AvrRps4 ADR1 specific Up TRUE
GO:0030163 protein catabolic process 5/423 475/20876 0.9656104985 NA 0.8819827481 AT3G04050/AT3G46520/AT4G13250/AT5G03240/AT5G62540 5 780 0.011820331 4h Pf0-1 AvrRps4 Col 0 ETI Up FALSE
GO:0030163 protein catabolic process 46/1112 475/20876 6.92316807517294e-05 0.0016968293 0.0014987593 AT1G13060/AT1G17170/AT1G18260/AT1G20140/AT1G21720/AT1G66610/AT1G77440/AT1G78870/AT1G79210/AT2G03430/AT2G20140/AT2G20420/AT2G20580/AT2G21390/AT2G21790/AT2G24640/AT2G30110/AT2G31260/AT3G05530/AT3G13672/AT3G15180/AT3G15980/AT3G22630/AT3G27430/AT3G27440/AT3G46520/AT3G55380/AT3G60820/AT4G02570/AT4G050…
GO:0030163 protein catabolic process 2/122 475/20876 0.7692059606 NA 0.8252251581 AT3G15980/AT4G24820 2 0 0.0163934426 8h Pf0-1 AvrRps4 NRG1 specific Up FALSE
GO:0030163 protein catabolic process 4/366 475/20876 0.9685581272 NA 0.9115195579 AT3G04050/AT3G46520/AT5G62540/AT5G03240 4 707 0.0109289617 4h Pf0-1 AvrRps4 RNL dependent Up FALSE
GO:0030163 protein catabolic process 46/1077 475/20876 3.21618278660923e-05 0.0008480221 0.0007434184 AT1G13060/AT1G18260/AT2G20140/AT2G21390/AT3G13672/AT3G22630/AT3G27430/AT4G02570/AT4G05050/AT4G11260/AT4G17270/AT4G31300/AT5G09900/AT5G35590/AT1G21720/AT1G77440/AT1G78870/AT1G79210/AT2G03430/AT2G20420/AT2G20580/AT2G30110/AT3G05530/AT3G60820/AT4G10590/AT5G05780/AT5G11300/AT5G15250/AT5G17020/AT5G220…
GO:0030163 protein catabolic process 4/40 475/20876 0.012668257 NA 0.2846560495 AT2G21390/AT2G30110/AT4G19006/AT5G03240 4 0 0.1 4h Pf0-1 AvrRpt2 ADR1 / NRG1 redundant Up FALSE
GO:0030163 protein catabolic process 1/101 475/20876 0.9027326948 NA 0.851923395 AT2G03430 1 10 0.0099009901 8h Pf0-1 AvrRpt2 ADR1 / NRG1 redundant Up FALSE
GO:0030163 protein catabolic process 4/140 475/20876 0.3948374884 NA 0.5968359142 AT1G20200/AT1G66660/AT2G05710/AT2G21790 4 0 0.0285714286 4h Pf0-1 AvrRpt2 ADR1 + NRG1 dependent Up FALSE
GO:0030163 protein catabolic process 6/123 475/20876 0.0622242434 NA 0.7835932701 AT1G13060/AT1G18260/AT3G50080/AT4G11260/AT4G17270/AT5G25880 6 0 0.0487804878 8h Pf0-1 AvrRpt2 ADR1 + NRG1 dependent Up FALSE
GO:0030163 protein catabolic process 6/100 475/20876 0.0267139416 NA 0.349580623 AT1G64520/AT2G20420/AT2G22010/AT4G24820/AT5G42790/AT5G62540 6 14 0.06 4h Pf0-1 AvrRpt2 ADR1 specific Up FALSE
GO:0030163 protein catabolic process 3/83 475/20876 0.2927505777 NA 0.7786288669 AT1G21720/AT1G79210/AT5G66140 3 0 0.0361445783 8h Pf0-1 AvrRpt2 ADR1 specific Up FALSE
GO:0030163 protein catabolic process 22/660 475/20876 0.048753036 NA 0.2923231048 AT1G20200/AT1G48790/AT1G64520/AT1G66660/AT1G78870/AT2G05710/AT2G20420/AT2G21390/AT2G21790/AT2G22010/AT2G30110/AT2G46520/AT3G04050/AT3G46520/AT3G47810/AT4G19006/AT4G24820/AT4G34470/AT4G36410/AT5G03240/AT5G42790/AT5G62540 22 1277 0.0333333333 4h Pf0-1 AvrRpt2 Col 0 ETI Up FALSE
GO:0030163 protein catabolic process 54/1407 475/20876 0.0001154077 0.0057209258 0.0052410726 AT1G13060/AT1G17170/AT1G18260/AT1G20140/AT1G21720/AT1G48790/AT1G52360/AT1G66610/AT1G70320/AT1G75950/AT1G77440/AT1G78870/AT1G79210/AT2G03430/AT2G20140/AT2G20420/AT2G20580/AT2G21390/AT2G21790/AT2G22010/AT2G24640/AT2G30110/AT2G31260/AT3G04050/AT3G05530/AT3G08580/AT3G13672/AT3G15180/AT3G15980/AT3G22630/AT3G2…
GO:0030163 protein catabolic process 2/29 475/20876 0.1405228926 NA 0.181476821 AT1G78870/AT4G36410 2 0 0.0689655172 4h Pf0-1 AvrRpt2 NRG1 specific Up FALSE
GO:0030163 protein catabolic process 2/50 475/20876 0.3153552728 NA 0.5581054847 AT3G22630/AT4G36410 2 0 0.04 8h Pf0-1 AvrRpt2 NRG1 specific Up FALSE
GO:0030163 protein catabolic process 16/309 475/20876 0.0020311122 NA 0.055128683 AT1G20200/AT1G66660/AT2G05710/AT2G21790/AT1G64520/AT2G20420/AT2G22010/AT4G24820/AT5G42790/AT5G62540/AT2G21390/AT2G30110/AT4G19006/AT5G03240/AT1G78870/AT4G36410 16 14 0.0517799353 4h Pf0-1 AvrRpt2 RNL dependent Up FALSE
GO:0030163 protein catabolic process 12/357 475/20876 0.1166167593 NA 0.9997349379 AT1G13060/AT1G18260/AT3G50080/AT4G11260/AT4G17270/AT5G25880/AT1G21720/AT1G79210/AT5G66140/AT2G03430/AT3G22630/AT4G36410 12 0 0.0336134454 8h Pf0-1 AvrRpt2 RNL dependent Up FALSE
GO:0031348 negative regulation of defense response 1/65 277/20876 0.580876394 NA 0.7140409897 AT5G58670 1 0 0.0153846154 8h Pf0-1 AvrRpm1 ADR1 / NRG1 redundant Up FALSE
GO:0031348 negative regulation of defense response 3/252 277/20876 0.6526581376 NA 0.99116379 AT3G60190/AT5G40470/AT5G63780 3 0 0.0119047619 4h Pf0-1 AvrRpm1 ADR1 + NRG1 dependent Up FALSE
GO:0031348 negative regulation of defense response 2/153 277/20876 0.6049258405 NA 0.8825055056 AT4G11260/AT4G18470 2 0 0.0130718954 8h Pf0-1 AvrRpm1 ADR1 + NRG1 dependent Up FALSE
GO:0031348 negative regulation of defense response 1/62 277/20876 0.5636865432 NA 0.7368413232 AT5G40170 1 0 0.0161290323 8h Pf0-1 AvrRpm1 ADR1 specific Up FALSE
GO:0031348 negative regulation of defense response 11/1290 277/20876 0.9592751975 NA 0.9999999996 AT1G05010/AT1G17600/AT1G71390/AT2G21120/AT3G11880/AT3G48090/AT3G56400/AT3G60190/AT4G28400/AT5G40470/AT5G63780 11 0 0.0085271318 4h Pf0-1 AvrRpm1 Col 0 ETI Up FALSE
GO:0031348 negative regulation of defense response 22/2082 277/20876 0.8949491163 NA 0.9466619569 AT1G05010/AT1G32230/AT1G33600/AT1G73730/AT1G78600/AT2G03760/AT2G04305/AT2G21120/AT2G30770/AT2G46370/AT3G11880/AT3G57530/AT4G11260/AT4G18470/AT4G30340/AT4G34460/AT4G36500/AT5G35620/AT5G40170/AT5G58670/AT5G60410/AT5G63780 22 1406 0.0105667627 8h Pf0-1 AvrRpm1 Col 0 ETI Up FALSE
GO:0031348 negative regulation of defense response 3/493 277/20876 0.9608220673 NA 0.999988928 AT3G60190/AT5G40470/AT5G63780 3 0 0.0060851927 4h Pf0-1 AvrRpm1 RNL dependent Up FALSE
[truncated: 1,423 more rows]
